# Supplementary material for: A Computational Study Identifies HIV Progression-Related Genes Using mRMR and Shortest Path Tracing
Source: PLoS One. 2013 Nov 11;8(11):e78057. doi: 10.1371/journal.pone.0078057 (PMC3823927; doi:10.1371/journal.pone.0078057)
Supplement: Table S1 — Predictions of phenotype of each individuals using the 147 genes identified using mRMR. (TXT) [file pone.0078057.s001.tex]

Table S1. Predictions of phenotype of each individuals using the 147 genes identified using mRMR.
mRMR.prediction1: using top 5 nearest neighbor prediction method
mRMR.prediction2: using the first nearest neighbor prediction method
mRMR.prediction3: using the nearest clustering center of each phenotype group as prediction of its phenotype
Individual ID	mRMR.prediction1	mRMR.prediction2	mRMR.prediction3	
GSM696900	FALSE	TRUE	TRUE
GSM696901	FALSE	TRUE	FALSE
GSM696902	FALSE	FALSE	TRUE
GSM696903	TRUE	TRUE	TRUE
GSM696904	TRUE	TRUE	TRUE
GSM696905	FALSE	FALSE	FALSE
GSM696906	FALSE	FALSE	FALSE
GSM696907	TRUE	FALSE	TRUE
GSM696908	FALSE	TRUE	TRUE
GSM696909	TRUE	TRUE	TRUE
GSM696910	TRUE	TRUE	TRUE
GSM696911	TRUE	TRUE	TRUE
GSM696912	TRUE	TRUE	TRUE
GSM696913	TRUE	TRUE	TRUE
GSM696914	TRUE	TRUE	TRUE
GSM696915	TRUE	TRUE	TRUE
GSM696916	TRUE	TRUE	TRUE
GSM696917	FALSE	FALSE	FALSE
GSM696918	TRUE	TRUE	TRUE
GSM696919	TRUE	TRUE	TRUE
GSM696920	TRUE	TRUE	TRUE
GSM696921	TRUE	TRUE	TRUE
GSM696922	TRUE	TRUE	FALSE
GSM696923	TRUE	TRUE	TRUE
GSM696924	TRUE	TRUE	TRUE
GSM696925	TRUE	TRUE	TRUE
GSM696926	TRUE	TRUE	TRUE
GSM696927	TRUE	TRUE	TRUE
GSM696928	TRUE	TRUE	TRUE
GSM696929	TRUE	TRUE	TRUE
GSM696930	TRUE	TRUE	TRUE
GSM696931	TRUE	FALSE	TRUE
GSM696932	TRUE	TRUE	TRUE
GSM696933	TRUE	FALSE	TRUE
GSM696934	TRUE	TRUE	TRUE
GSM696935	TRUE	TRUE	FALSE
GSM696936	TRUE	FALSE	FALSE
GSM696937	FALSE	FALSE	TRUE
GSM696938	FALSE	TRUE	FALSE
GSM696939	FALSE	FALSE	TRUE
GSM696940	FALSE	FALSE	TRUE
