# Supplementary material for: A Computational Study Identifies HIV Progression-Related Genes Using mRMR and Shortest Path Tracing
Source: PLoS One. 2013 Nov 11;8(11):e78057. doi: 10.1371/journal.pone.0078057 (PMC3823927; doi:10.1371/journal.pone.0078057)
Supplement: Table S2 — The 147 genes selected using mRMR. (TXT) [file pone.0078057.s002.tex]

Table S2. The 147 genes selected using mRMR.
probe	mRMR.score	SYMBOL
ILMN_2211950	0.374054816421877	SRP14P1
ILMN_1777550	0.146689703849456	ARL13A
ILMN_1667517	0.18776410781077	LOC643329
ILMN_2393712	0.177892745567372	CTTN
ILMN_1766475	0.180021681345702	MGAT3
ILMN_1790650	0.179598511556201	C16orf63
ILMN_1805778	0.182771663600797	RBM12B
ILMN_1685259	0.187915652090597	SLC45A2
ILMN_1908490	0.189859155920575	KRTAP24-1
ILMN_1662845	0.173616765555913	NBPF11
ILMN_1731157	0.17440088618375	MYOZ1
ILMN_1775304	0.171712560656036	DNAJB1
ILMN_1742846	0.164352488108927	DIRAS2
ILMN_1702009	0.16141846564128	SV2A
ILMN_1710092	0.160349419921017	ZBTB46
ILMN_1774617	0.161792112219862	NAB1
ILMN_1724271	0.162551286116897	LOC648976
ILMN_2215103	0.162538694587011	LOC644152
ILMN_1770038	0.156129580337947	LAMA1
ILMN_1733799	0.157032267890429	LOC348262
ILMN_1758337	0.151798507537146	ZNF213
ILMN_1793658	0.152269160722998	LOC646304
ILMN_1668651	0.151955280771001	FOXE1
ILMN_1737538	0.152878479555664	MGC10997
ILMN_1695397	0.153023868887539	LOC644151
ILMN_1758063	0.152355934040048	LOC647989
ILMN_2190486	0.151722431664141	GGT3P
ILMN_1659444	0.149298487096269	KIF1B
ILMN_1690616	0.14948297360245	LOC643008
ILMN_1692026	0.148816261803847	SUV420H1
ILMN_1736130	0.148838862103965	C18orf22
ILMN_2294751	0.144093044203022	ASCC3
ILMN_1776519	0.142999016921068	RAP1GAP
ILMN_2276987	0.143810852458364	UBXN11
ILMN_1665521	0.143943042002905	STAMBP
ILMN_1781373	0.144192546512451	IFIH1
ILMN_1790759	0.143923931525751	LOC641977
ILMN_1703545	0.143880791714399	CSHL1
ILMN_1800430	0.141415897358975	BRF1
ILMN_1783469	0.142355114032537	LOC642197
ILMN_2280480	0.140291312350276	TCF19
ILMN_1732775	0.138582554783907	LOC646082
ILMN_2163492	0.139487668418085	LOC652469
ILMN_1782954	0.138449256696947	HIP2
ILMN_1666986	0.138078854299566	GCNT2
ILMN_1785146	0.138142856668543	OTUD7A
ILMN_1652314	0.137838142301631	SPAG1
ILMN_1691053	0.138777714292432	LOC91561
ILMN_1713125	0.138517140407061	SPANXE
ILMN_2253207	0.13520161519883	AKAP4
ILMN_1685357	0.134808899053022	RTN2
ILMN_1777060	0.134860881444079	CTH
ILMN_1742833	0.135198088625298	LOC644436
ILMN_1744295	0.134506575956767	CDKN2A
ILMN_1769231	0.135113838113004	LOC644574
ILMN_2070792	0.134513552034019	ACSM5
ILMN_1744428	0.132983724940324	OR2C1
ILMN_2071898	0.133792894721448	LOC646365
ILMN_1669479	0.132594331402425	MEST
ILMN_1811347	0.13144752323897	LDB1
ILMN_1730639	0.131418246761773	SLC22A15
ILMN_1910334	0.131468171537918	FLJ36644
ILMN_1672738	0.131479495390634	LOC283340
ILMN_2070375	0.131124187349594	GPR82
ILMN_1752562	0.131122252550381	CXCL5
ILMN_1784678	0.130780788233581	PBX1
ILMN_2359453	0.131441601587339	ERGIC3
ILMN_1675173	0.130875058743723	LOC649659
ILMN_1672004	0.130791037987275	TOB1
ILMN_1785427	0.130729164801368	SYNE1
ILMN_2216157	0.129410489325128	GNA12
ILMN_1653220	0.128645825827166	PITPNM1
ILMN_1803376	0.128767829859747	AEBP2
ILMN_1771852	0.128871979640896	ZNF575
ILMN_1672124	0.128813687911689	C4orf18
ILMN_2302214	0.128895941058801	ADAM5P
ILMN_1768533	0.12824145844587	CACNA2D1
ILMN_1734655	0.127313754658225	ATG9B
ILMN_1767253	0.127035032474771	RRP12
ILMN_1660541	0.126992709496376	PCNXL2
ILMN_1815165	0.126010399227873	SLC28A1
ILMN_2209671	0.126040136290072	DCDC5
ILMN_1659761	0.125710574911972	SNX29
ILMN_1758542	0.123789896124371	BMP1
ILMN_1813671	0.124007969614195	SLC25A1
ILMN_2399036	0.123692586712545	SEPN1
ILMN_1709740	0.122381254221051	TXNDC16
ILMN_1672687	0.122644428580639	LOC648099
ILMN_2125869	0.122422059509464	ACTA1
ILMN_1806651	0.121657826841636	PARP8
ILMN_1674699	0.121511782086775	LOC650239
ILMN_2402674	0.121126502147507	DPM3
ILMN_1796210	0.120693566539813	PPRC1
ILMN_2195385	0.120177632885647	GAGE4
ILMN_1727040	0.119696948387369	ARTN
ILMN_1738604	0.119255699456237	ADH5
ILMN_1678148	0.119233937835401	LOC651186
ILMN_1726189	0.119101487078595	MS4A14
ILMN_1813075	0.118538177879569	ASCL4
ILMN_1789871	0.118459969643649	LOC197350
ILMN_1726720	0.118341785645105	NUSAP1
ILMN_2146817	0.118487116441785	TDH
ILMN_1746493	0.118463904087502	MDM2
ILMN_1756404	0.118695874862759	LOC648309
ILMN_1683604	0.118189468064059	LOC441864
ILMN_1701877	0.118582315530407	AXL
ILMN_1758153	0.117795849714598	C10orf122
ILMN_2415467	0.117664938929758	AP1GBP1
ILMN_1697800	0.117321463023573	C16orf86
ILMN_1757561	0.117494641535741	MGC16025
ILMN_1741334	0.117056565250952	IKZF4
ILMN_1722171	0.116970485647246	LOC390531
ILMN_2302118	0.117028878082971	CCDC50
ILMN_1663427	0.116354162580446	MYLK
ILMN_1791545	0.116148718633498	KRT23
ILMN_1797119	0.115911209764676	SLC22A10
ILMN_1678238	0.115709938106172	ZNF683
ILMN_2104486	0.115751438288804	GAGE8
ILMN_1709870	0.115085774737522	HES2
ILMN_1658702	0.115416486709146	HIST1H2BJ
ILMN_1714228	0.115087984433321	SPTBN1
ILMN_2413158	0.114189092340119	PODXL
ILMN_1689189	0.11403530193493	ZBTB3
ILMN_1664499	0.113607321468687	PLEKHG7
ILMN_1703667	0.113338891272035	KCNJ4
ILMN_1800276	0.112965625643212	RCN1
ILMN_1681325	0.111763568755249	LOC727825
ILMN_1799282	0.111304807708713	OR2B11
ILMN_1756022	0.11100246491006	HIST1H2AM
ILMN_1653142	0.111086129352409	LOC651454
ILMN_1655626	0.110539442397839	FLJ10404
ILMN_2311835	0.110551074018839	CACNA1G
ILMN_1670099	0.11061314182597	NOSTRIN
ILMN_2244631	0.110288908815625	STEAP1
ILMN_1695376	0.110260590310685	LOC649738
ILMN_1755041	0.10958629348836	PPA2
ILMN_2303669	0.109570887900111	SLC4A8
ILMN_1683827	0.109519288197822	VPS24
ILMN_1744618	0.109335110872327	LOC642207
ILMN_2235851	0.109328959916067	LINCR
ILMN_1770623	0.109110464973028	FAM58A
ILMN_1721128	0.108973621188553	TOMM34
ILMN_1661307	0.1089644208583	JRK
ILMN_1724884	0.109171470041411	SNORD22
ILMN_1700028	0.108671587324451	C9orf156
ILMN_1785852	0.108658161361404	OBFC2A
ILMN_1656144	0.108541307029252	MAPKAPK2
