# Supplementary material for: A Computational Study Identifies HIV Progression-Related Genes Using mRMR and Shortest Path Tracing
Source: PLoS One. 2013 Nov 11;8(11):e78057. doi: 10.1371/journal.pone.0078057 (PMC3823927; doi:10.1371/journal.pone.0078057)
Supplement: Table S3 — The 1290 genes in the shortest paths between the 86 mRMR identified genes. (TXT) [file pone.0078057.s003.tex]

Table S3. The 1290 genes in the shortest paths between the 86 mRMR identified genes.				
Ensembl Gene ID	Ensembl Protein ID	Associated Gene Name	mRMR gene	betweenness
ENSG00000173153	ENSP00000000442	ESRRA	FALSE	14
ENSG00000004478	ENSP00000001008	FKBP4	FALSE	3
ENSG00000001617	ENSP00000002829	SEMA3F	FALSE	5
ENSG00000001626	ENSP00000003084	CFTR	FALSE	21
ENSG00000006074	ENSP00000004921	CCL18	FALSE	6
ENSG00000004799	ENSP00000005178	PDK4	FALSE	5
ENSG00000006606	ENSP00000005180	CCL26	FALSE	5
ENSG00000006451	ENSP00000005257	RALA	FALSE	31
ENSG00000006114	ENSP00000005279	SYNRG	TRUE	39
ENSG00000006116	ENSP00000005284	CACNG3	FALSE	2
ENSG00000005175	ENSP00000005386	RPAP3	FALSE	23
ENSG00000006210	ENSP00000006053	CX3CL1	FALSE	14
ENSG00000005243	ENSP00000006101	COPZ2	FALSE	5
ENSG00000005448	ENSP00000006526	WDR54	FALSE	2
ENSG00000006282	ENSP00000006658	SPATA20	FALSE	5
ENSG00000007520	ENSP00000007390	TSR3	FALSE	7
ENSG00000004779	ENSP00000007516	NDUFAB1	FALSE	17
ENSG00000005884	ENSP00000007722	ITGA3	FALSE	3
ENSG00000008405	ENSP00000008527	CRY1	FALSE	27
ENSG00000010270	ENSP00000009041	STARD3NL	FALSE	4
ENSG00000010278	ENSP00000009180	CD9	FALSE	5
ENSG00000008988	ENSP00000009589	RPS20	FALSE	17
ENSG00000008394	ENSP00000010404	MGST1	FALSE	3
ENSG00000010017	ENSP00000011619	RANBP9	FALSE	6
ENSG00000010610	ENSP00000011653	CD4	FALSE	36
ENSG00000011485	ENSP00000012443	PPP5C	FALSE	10
ENSG00000241644	ENSP00000013222	INMT	FALSE	3
ENSG00000012061	ENSP00000013807	ERCC1	FALSE	25
ENSG00000014919	ENSP00000016171	COX15	FALSE	5
ENSG00000019505	ENSP00000020926	SYT13	FALSE	3
ENSG00000019549	ENSP00000020945	SNAI2	FALSE	2
ENSG00000022355	ENSP00000023897	GABRA1	FALSE	6
ENSG00000023516	ENSP00000025301	AKAP11	FALSE	16
ENSG00000034713	ENSP00000037243	GABARAPL2	FALSE	10
ENSG00000036473	ENSP00000039007	OTC	FALSE	12
ENSG00000037965	ENSP00000040584	HOXC8	FALSE	3
ENSG00000037757	ENSP00000040663	MRI1	FALSE	2
ENSG00000040608	ENSP00000043402	RTN4R	FALSE	16
ENSG00000041357	ENSP00000044462	PSMA4	FALSE	13
ENSG00000042062	ENSP00000045083	FAM65C	FALSE	13
ENSG00000030582	ENSP00000053867	GRN	FALSE	30
ENSG00000049245	ENSP00000054666	VAMP3	FALSE	8
ENSG00000049247	ENSP00000054668	UTS2	FALSE	10
ENSG00000049449	ENSP00000054950	RCN1	TRUE	54
ENSG00000049541	ENSP00000055077	RFC2	FALSE	11
ENSG00000013297	ENSP00000064724	CLDN11	FALSE	11
ENSG00000133597	ENSP00000072869	ADCK2	FALSE	5
ENSG00000088256	ENSP00000078429	GNA11	FALSE	15
ENSG00000060642	ENSP00000078527	PIGV	FALSE	7
ENSG00000061273	ENSP00000080059	HDAC7	FALSE	25
ENSG00000063515	ENSP00000086933	GSC2	FALSE	5
ENSG00000053918	ENSP00000155840	KCNQ1	FALSE	4
ENSG00000073598	ENSP00000158009	FNDC8	FALSE	2
ENSG00000067182	ENSP00000162749	TNFRSF1A	FALSE	2
ENSG00000066455	ENSP00000163416	GOLGA5	FALSE	6
ENSG00000008300	ENSP00000164024	CELSR3	FALSE	6
ENSG00000068976	ENSP00000164139	PYGM	FALSE	24
ENSG00000069399	ENSP00000164227	BCL3	FALSE	10
ENSG00000069943	ENSP00000164305	PIGB	FALSE	4
ENSG00000068615	ENSP00000165698	REEP1	FALSE	2
ENSG00000071994	ENSP00000167218	PDCD2	FALSE	4
ENSG00000186847	ENSP00000167586	KRT14	FALSE	11
ENSG00000072080	ENSP00000168148	SPP2	FALSE	2
ENSG00000072506	ENSP00000168216	HSD17B10	FALSE	4
ENSG00000073849	ENSP00000169298	ST6GAL1	FALSE	6
ENSG00000079308	ENSP00000171887	TNS1	FALSE	6
ENSG00000065320	ENSP00000173229	NTN1	FALSE	2
ENSG00000196689	ENSP00000174621	TRPV1	FALSE	5
ENSG00000070718	ENSP00000174653	AP3M2	FALSE	4
ENSG00000068697	ENSP00000175091	LAPTM4A	FALSE	7
ENSG00000070669	ENSP00000175506	ASNS	FALSE	10
ENSG00000073861	ENSP00000177694	TBX21	FALSE	36
ENSG00000068097	ENSP00000184956	HEATR6	FALSE	2
ENSG00000068912	ENSP00000185150	ERLEC1	FALSE	9
ENSG00000072954	ENSP00000187762	TMEM38A	FALSE	2
ENSG00000075089	ENSP00000188312	ACTR6	FALSE	6
ENSG00000065609	ENSP00000195649	SNAP91	FALSE	14
ENSG00000083845	ENSP00000196551	RPS5	FALSE	2
ENSG00000167580	ENSP00000199280	AQP2	FALSE	4
ENSG00000086189	ENSP00000199320	DIMT1	FALSE	6
ENSG00000086504	ENSP00000199706	MRPL28	FALSE	7
ENSG00000086827	ENSP00000200135	ZW10	FALSE	2
ENSG00000132470	ENSP00000200181	ITGB4	FALSE	2
ENSG00000087074	ENSP00000200453	PPP1R15A	FALSE	2
ENSG00000197208	ENSP00000200652	SLC22A4	FALSE	16
ENSG00000088002	ENSP00000201586	SULT2B1	FALSE	13
ENSG00000131037	ENSP00000201647	EPS8L1	FALSE	6
ENSG00000089048	ENSP00000202816	ESF1	FALSE	7
ENSG00000090487	ENSP00000204566	SPG21	FALSE	4
ENSG00000090539	ENSP00000204604	CHRD	FALSE	5
ENSG00000090776	ENSP00000204961	EFNB1	FALSE	2
ENSG00000091128	ENSP00000205386	LAMB4	FALSE	2
ENSG00000091140	ENSP00000205402	DLD	FALSE	7
ENSG00000091583	ENSP00000205948	APOH	FALSE	20
ENSG00000091831	ENSP00000206249	ESR1	FALSE	28
ENSG00000092094	ENSP00000206542	OSGEP	FALSE	3
ENSG00000092140	ENSP00000206595	G2E3	FALSE	4
ENSG00000092295	ENSP00000206765	TGM1	FALSE	2
ENSG00000094661	ENSP00000209540	OR1I1	FALSE	11
ENSG00000187758	ENSP00000209668	ADH1A	FALSE	3
ENSG00000108244	ENSP00000209718	KRT23	TRUE	29
ENSG00000094804	ENSP00000209728	CDC6	FALSE	32
ENSG00000094916	ENSP00000209875	CBX5	FALSE	2
ENSG00000174156	ENSP00000211122	GSTA3	FALSE	5
ENSG00000035403	ENSP00000211998	VCL	FALSE	5
ENSG00000096717	ENSP00000212015	SIRT1	FALSE	10
ENSG00000099365	ENSP00000215095	STX1B	FALSE	3
ENSG00000099624	ENSP00000215375	ATP5D	FALSE	20
ENSG00000099795	ENSP00000215565	NDUFB7	FALSE	2
ENSG00000099797	ENSP00000215567	TECR	FALSE	10
ENSG00000099800	ENSP00000215570	TIMM13	FALSE	2
ENSG00000099817	ENSP00000215587	POLR2E	FALSE	3
ENSG00000099949	ENSP00000215739	LZTR1	FALSE	2
ENSG00000240972	ENSP00000215754	MIF	FALSE	7
ENSG00000100028	ENSP00000215829	SNRPD3	FALSE	3
ENSG00000100030	ENSP00000215832	MAPK1	FALSE	6
ENSG00000100075	ENSP00000215882	SLC25A1	TRUE	29
ENSG00000100097	ENSP00000215909	LGALS1	FALSE	26
ENSG00000100162	ENSP00000215980	CENPM	FALSE	15
ENSG00000100220	ENSP00000216038	C22orf28	FALSE	2
ENSG00000100258	ENSP00000216080	LMF2	FALSE	11
ENSG00000100292	ENSP00000216117	HMOX1	FALSE	3
ENSG00000100348	ENSP00000216185	TXN2	FALSE	34
ENSG00000100350	ENSP00000216187	FOXRED2	FALSE	2
ENSG00000100362	ENSP00000216200	PVALB	FALSE	2
ENSG00000100395	ENSP00000216237	L3MBTL2	FALSE	9
ENSG00000100412	ENSP00000216254	ACO2	FALSE	7
ENSG00000090060	ENSP00000216277	PAPOLA	FALSE	4
ENSG00000087303	ENSP00000216286	NID2	FALSE	2
ENSG00000092201	ENSP00000216297	SUPT16H	FALSE	2
ENSG00000100448	ENSP00000216336	CTSG	FALSE	7
ENSG00000100453	ENSP00000216341	GZMB	FALSE	6
ENSG00000100473	ENSP00000216361	COCH	FALSE	5
ENSG00000100504	ENSP00000216392	PYGL	FALSE	2
ENSG00000100528	ENSP00000216416	CNIH	FALSE	3
ENSG00000100591	ENSP00000216479	AHSA1	FALSE	2
ENSG00000100739	ENSP00000216629	BDKRB1	FALSE	2
ENSG00000100823	ENSP00000216714	APEX1	FALSE	4
ENSG00000100889	ENSP00000216780	PCK2	FALSE	2
ENSG00000100906	ENSP00000216797	NFKBIA	FALSE	18
ENSG00000100911	ENSP00000216802	PSME2	FALSE	2
ENSG00000101057	ENSP00000217026	MYBL2	FALSE	2
ENSG00000101187	ENSP00000217159	SLCO4A1	FALSE	20
ENSG00000101210	ENSP00000217182	EEF1A2	FALSE	2
ENSG00000101266	ENSP00000217244	CSNK2A1	FALSE	13
ENSG00000101438	ENSP00000217420	SLC32A1	FALSE	3
ENSG00000091164	ENSP00000217515	TXNL1	FALSE	34
ENSG00000101695	ENSP00000217740	RNF125	FALSE	5
ENSG00000085231	ENSP00000217893	TAF9	FALSE	32
ENSG00000101846	ENSP00000217961	STS	FALSE	2
ENSG00000101856	ENSP00000217971	PGRMC1	FALSE	2
ENSG00000102078	ENSP00000218197	SLC25A14	FALSE	5
ENSG00000102128	ENSP00000218249	RAB40AL	FALSE	4
ENSG00000102218	ENSP00000218340	RP2	FALSE	2
ENSG00000102384	ENSP00000218507	CENPI	FALSE	4
ENSG00000102539	ENSP00000218721	MLNR	FALSE	18
ENSG00000065057	ENSP00000219066	NTHL1	FALSE	4
ENSG00000006194	ENSP00000219069	ZNF263	FALSE	5
ENSG00000087245	ENSP00000219070	MMP2	FALSE	3
ENSG00000122386	ENSP00000219091	ZNF205	FALSE	19
ENSG00000091651	ENSP00000219097	ORC6	FALSE	4
ENSG00000102931	ENSP00000219204	ARL2BP	FALSE	2
ENSG00000102962	ENSP00000219235	CCL22	FALSE	2
ENSG00000102967	ENSP00000219240	DHODH	FALSE	20
ENSG00000103024	ENSP00000219302	NME3	FALSE	2
ENSG00000103254	ENSP00000219535	FAM173A	FALSE	4
ENSG00000103266	ENSP00000219548	STUB1	FALSE	8
ENSG00000103313	ENSP00000219596	MEFV	FALSE	2
ENSG00000103415	ENSP00000219700	HMOX2	FALSE	13
ENSG00000103502	ENSP00000219789	CDIPT	FALSE	7
ENSG00000104129	ENSP00000220496	DNAJC17	FALSE	3
ENSG00000042832	ENSP00000220616	TG	FALSE	9
ENSG00000104231	ENSP00000220669	ZFAND1	FALSE	7
ENSG00000104325	ENSP00000220764	DECR1	FALSE	3
ENSG00000104332	ENSP00000220772	SFRP1	FALSE	3
ENSG00000104368	ENSP00000220809	PLAT	FALSE	9
ENSG00000104490	ENSP00000220931	NCALD	FALSE	2
ENSG00000104517	ENSP00000220959	UBR5	FALSE	13
ENSG00000032444	ENSP00000221249	PNPLA6	FALSE	5
ENSG00000104826	ENSP00000221421	LHB	FALSE	2
ENSG00000104835	ENSP00000221431	SARS2	FALSE	43
ENSG00000104852	ENSP00000221448	SNRNP70	FALSE	7
ENSG00000104870	ENSP00000221466	FCGRT	FALSE	6
ENSG00000104879	ENSP00000221476	CKM	FALSE	2
ENSG00000104964	ENSP00000221561	AES	FALSE	4
ENSG00000104969	ENSP00000221566	SGTA	FALSE	3
ENSG00000105202	ENSP00000221801	FBL	FALSE	3
ENSG00000105329	ENSP00000221930	TGFB1	FALSE	20
ENSG00000105355	ENSP00000221957	PLIN3	FALSE	6
ENSG00000105374	ENSP00000221978	NKG7	FALSE	2
ENSG00000105398	ENSP00000222002	SULT2A1	FALSE	10
ENSG00000105401	ENSP00000222005	CDC37	FALSE	3
ENSG00000105404	ENSP00000222008	RABAC1	FALSE	4
ENSG00000187266	ENSP00000222139	EPOR	FALSE	2
ENSG00000105538	ENSP00000222145	RASIP1	FALSE	43
ENSG00000105605	ENSP00000222212	CACNG7	FALSE	3
ENSG00000105641	ENSP00000222248	SLC5A5	FALSE	4
ENSG00000205155	ENSP00000222266	PSENEN	FALSE	4
ENSG00000105663	ENSP00000222270	WBP7	FALSE	8
ENSG00000105664	ENSP00000222271	COMP	FALSE	5
ENSG00000105679	ENSP00000222286	GAPDHS	FALSE	2
ENSG00000105697	ENSP00000222304	HAMP	FALSE	4
ENSG00000105700	ENSP00000222307	KXD1	FALSE	2
ENSG00000019991	ENSP00000222390	HGF	FALSE	11
ENSG00000105953	ENSP00000222673	OGDH	FALSE	4
ENSG00000106089	ENSP00000222812	STX1A	FALSE	3
ENSG00000106100	ENSP00000222823	NOD1	FALSE	2
ENSG00000106299	ENSP00000223023	WASL	FALSE	17
ENSG00000106305	ENSP00000223029	AIMP2	FALSE	8
ENSG00000106560	ENSP00000223293	GIMAP2	FALSE	2
ENSG00000106591	ENSP00000223324	MRPL32	FALSE	4
ENSG00000106631	ENSP00000223364	MYL7	FALSE	4
ENSG00000086065	ENSP00000223500	CHMP5	FALSE	2
ENSG00000106804	ENSP00000223642	C5	FALSE	2
ENSG00000107223	ENSP00000224073	EDF1	FALSE	2
ENSG00000026025	ENSP00000224237	VIM	FALSE	10
ENSG00000107872	ENSP00000224862	FBXL15	FALSE	2
ENSG00000005381	ENSP00000225275	MPO	FALSE	7
ENSG00000108264	ENSP00000225396	TADA2A	FALSE	2
ENSG00000108278	ENSP00000225410	ZNHIT3	FALSE	8
ENSG00000108443	ENSP00000225577	RPS6KB1	FALSE	5
ENSG00000108474	ENSP00000225609	PIGL	FALSE	2
ENSG00000108479	ENSP00000225614	GALK1	FALSE	2
ENSG00000108561	ENSP00000225698	C1QBP	FALSE	7
ENSG00000108599	ENSP00000225737	AKAP10	FALSE	2
ENSG00000108840	ENSP00000225983	HDAC5	FALSE	13
ENSG00000108849	ENSP00000225992	PPY	FALSE	4
ENSG00000108878	ENSP00000226021	CACNG1	FALSE	4
ENSG00000108924	ENSP00000226067	HLF	FALSE	2
ENSG00000108961	ENSP00000226105	RANGRF	FALSE	2
ENSG00000109061	ENSP00000226207	MYH1	FALSE	3
ENSG00000109072	ENSP00000226218	SEBOX	FALSE	8
ENSG00000109084	ENSP00000226230	TMEM97	FALSE	2
ENSG00000002549	ENSP00000226299	LAP3	FALSE	2
ENSG00000081051	ENSP00000226359	AFP	FALSE	9
ENSG00000109163	ENSP00000226413	GNRHR	FALSE	3
ENSG00000109323	ENSP00000226578	MANBA	FALSE	9
ENSG00000109471	ENSP00000226730	IL2	FALSE	5
ENSG00000109534	ENSP00000226796	GAR1	FALSE	2
ENSG00000085117	ENSP00000227155	CD82	FALSE	4
ENSG00000109846	ENSP00000227251	CRYAB	FALSE	2
ENSG00000110092	ENSP00000227507	CCND1	FALSE	6
ENSG00000110107	ENSP00000227524	PRPF19	FALSE	11
ENSG00000110108	ENSP00000227525	TMEM109	FALSE	4
ENSG00000110245	ENSP00000227667	APOC3	FALSE	2
ENSG00000062282	ENSP00000228027	DGAT2	FALSE	4
ENSG00000075856	ENSP00000228284	SART3	FALSE	4
ENSG00000110848	ENSP00000228434	CD69	FALSE	2
ENSG00000111144	ENSP00000228740	LTA4H	FALSE	2
ENSG00000111229	ENSP00000228825	ARPC3	FALSE	2
ENSG00000111231	ENSP00000228827	GPN3	FALSE	2
ENSG00000111254	ENSP00000228850	AKAP3	FALSE	2
ENSG00000111361	ENSP00000228958	EIF2B1	FALSE	4
ENSG00000111424	ENSP00000229022	VDR	FALSE	4
ENSG00000111432	ENSP00000229030	FZD10	FALSE	14
ENSG00000111537	ENSP00000229135	IFNG	FALSE	6
ENSG00000111615	ENSP00000229214	KRR1	FALSE	8
ENSG00000111640	ENSP00000229239	GAPDH	FALSE	25
ENSG00000111674	ENSP00000229277	ENO2	FALSE	2
ENSG00000111704	ENSP00000229307	NANOG	FALSE	6
ENSG00000111716	ENSP00000229319	LDHB	FALSE	2
ENSG00000111796	ENSP00000229402	KLRB1	FALSE	2
ENSG00000111875	ENSP00000229595	ASF1A	FALSE	4
ENSG00000112062	ENSP00000229794	MAPK14	FALSE	2
ENSG00000112459	ENSP00000230221	OR14J1	FALSE	3
ENSG00000112667	ENSP00000230431	DNPH1	FALSE	5
ENSG00000112742	ENSP00000230510	TTK	FALSE	4
ENSG00000112769	ENSP00000230538	LAMA4	FALSE	5
ENSG00000011083	ENSP00000230671	SLC6A7	FALSE	23
ENSG00000113088	ENSP00000231009	GZMK	FALSE	2
ENSG00000113569	ENSP00000231498	NUP155	FALSE	3
ENSG00000113580	ENSP00000231509	NR3C1	FALSE	14
ENSG00000113595	ENSP00000231524	TRIM23	FALSE	2
ENSG00000113643	ENSP00000231572	RARS	FALSE	19
ENSG00000004838	ENSP00000231749	ZMYND10	FALSE	16
ENSG00000076242	ENSP00000231790	MLH1	FALSE	5
ENSG00000113916	ENSP00000232014	BCL6	FALSE	34
ENSG00000114771	ENSP00000232892	AADAC	FALSE	2
ENSG00000114784	ENSP00000232905	EIF1B	FALSE	3
ENSG00000071626	ENSP00000233078	DAZAP1	FALSE	2
ENSG00000095002	ENSP00000233146	MSH2	FALSE	9
ENSG00000084674	ENSP00000233242	APOB	FALSE	3
ENSG00000115275	ENSP00000233616	MOGS	FALSE	2
ENSG00000115365	ENSP00000233714	LANCL1	FALSE	6
ENSG00000115604	ENSP00000233957	IL18R1	FALSE	3
ENSG00000115718	ENSP00000234071	PROC	FALSE	3
ENSG00000115816	ENSP00000234170	CEBPZ	FALSE	4
ENSG00000115841	ENSP00000234195	RMDN2	FALSE	2
ENSG00000115942	ENSP00000234296	ORC2	FALSE	2
ENSG00000115956	ENSP00000234313	PLEK	FALSE	3
ENSG00000196415	ENSP00000234347	PRTN3	FALSE	2
ENSG00000116062	ENSP00000234420	MSH6	FALSE	3
ENSG00000074800	ENSP00000234590	ENO1	FALSE	2
ENSG00000031698	ENSP00000234677	SARS	FALSE	9
ENSG00000116544	ENSP00000235180	DLGAP3	FALSE	3
ENSG00000116688	ENSP00000235329	MFN2	FALSE	2
ENSG00000053371	ENSP00000235835	AKR7A2	FALSE	3
ENSG00000117395	ENSP00000236051	EBNA1BP2	FALSE	2
ENSG00000188404	ENSP00000236147	SELL	FALSE	2
ENSG00000118137	ENSP00000236850	APOA1	FALSE	2
ENSG00000118245	ENSP00000236979	TNP1	FALSE	3
ENSG00000118271	ENSP00000237014	TTR	FALSE	8
ENSG00000118503	ENSP00000237289	TNFAIP3	FALSE	3
ENSG00000239305	ENSP00000237455	RNF103	FALSE	4
ENSG00000118702	ENSP00000237527	GHRH	FALSE	2
ENSG00000118777	ENSP00000237612	ABCG2	FALSE	4
ENSG00000134308	ENSP00000238081	YWHAQ	FALSE	4
ENSG00000119699	ENSP00000238682	TGFB3	FALSE	2
ENSG00000119705	ENSP00000238688	SLIRP	FALSE	2
ENSG00000119729	ENSP00000238738	RHOQ	FALSE	3
ENSG00000120149	ENSP00000239243	MSX2	FALSE	2
ENSG00000120332	ENSP00000239462	TNN	FALSE	2
ENSG00000120526	ENSP00000239690	NUDCD1	FALSE	2
ENSG00000120659	ENSP00000239849	TNFSF11	FALSE	3
ENSG00000120729	ENSP00000239926	MYOT	FALSE	2
ENSG00000120742	ENSP00000239944	SERP1	FALSE	4
ENSG00000121058	ENSP00000240316	COIL	FALSE	2
ENSG00000121075	ENSP00000240335	TBX4	FALSE	3
ENSG00000121211	ENSP00000240488	MND1	FALSE	2
ENSG00000121691	ENSP00000241052	CAT	FALSE	12
ENSG00000122068	ENSP00000241502	FYTTD1	FALSE	2
ENSG00000122180	ENSP00000241651	MYOG	FALSE	2
ENSG00000122705	ENSP00000242285	CLTA	FALSE	2
ENSG00000122735	ENSP00000242317	DNAI1	FALSE	4
ENSG00000105939	ENSP00000242351	ZC3HAV1	FALSE	4
ENSG00000076248	ENSP00000242576	UNG	FALSE	5
ENSG00000122971	ENSP00000242592	ACADS	FALSE	3
ENSG00000123171	ENSP00000242819	CCDC70	FALSE	2
ENSG00000123191	ENSP00000242839	ATP7B	FALSE	27
ENSG00000197757	ENSP00000243108	HOXC6	FALSE	3
ENSG00000117616	ENSP00000243189	C1orf63	FALSE	5
ENSG00000123570	ENSP00000243298	RAB9B	FALSE	2
ENSG00000123610	ENSP00000243347	TNFAIP6	FALSE	2
ENSG00000123810	ENSP00000243578	B9D2	FALSE	4
ENSG00000124102	ENSP00000243924	PI3	FALSE	2
ENSG00000124216	ENSP00000244050	SNAI1	FALSE	2
ENSG00000124374	ENSP00000244221	PAIP2B	FALSE	2
ENSG00000124380	ENSP00000244227	SNRNP27	FALSE	2
ENSG00000079435	ENSP00000244289	LIPE	FALSE	4
ENSG00000124657	ENSP00000244623	OR2B6	FALSE	5
ENSG00000124701	ENSP00000244669	APOBEC2	FALSE	3
ENSG00000124733	ENSP00000244711	MEA1	FALSE	3
ENSG00000124762	ENSP00000244741	CDKN1A	FALSE	12
ENSG00000124788	ENSP00000244769	ATXN1	FALSE	12
ENSG00000125255	ENSP00000245312	SLC10A2	FALSE	3
ENSG00000125378	ENSP00000245451	BMP4	FALSE	4
ENSG00000125445	ENSP00000245539	MRPS7	FALSE	8
ENSG00000125447	ENSP00000245541	GGA3	FALSE	2
ENSG00000125458	ENSP00000245552	NT5C	FALSE	2
ENSG00000130584	ENSP00000245663	ZBTB46	TRUE	19
ENSG00000125656	ENSP00000245816	CLPP	FALSE	4
ENSG00000125744	ENSP00000245923	RTN2	TRUE	32
ENSG00000125810	ENSP00000246006	CD93	FALSE	2
ENSG00000125910	ENSP00000246115	S1PR4	FALSE	3
ENSG00000126088	ENSP00000246337	UROD	FALSE	15
ENSG00000126247	ENSP00000246533	CAPNS1	FALSE	2
ENSG00000126261	ENSP00000246548	UBA2	FALSE	3
ENSG00000126545	ENSP00000246891	CSN1S1	FALSE	17
ENSG00000213918	ENSP00000246949	DNASE1	FALSE	3
ENSG00000126778	ENSP00000247182	SIX1	FALSE	2
ENSG00000126803	ENSP00000247207	HSPA2	FALSE	3
ENSG00000126861	ENSP00000247271	OMG	FALSE	2
ENSG00000103490	ENSP00000247470	PYCARD	FALSE	43
ENSG00000127191	ENSP00000247668	TRAF2	FALSE	6
ENSG00000127445	ENSP00000247970	PIN1	FALSE	5
ENSG00000127529	ENSP00000248072	OR7C2	FALSE	3
ENSG00000127530	ENSP00000248073	OR7C1	FALSE	6
ENSG00000206053	ENSP00000248098	HN1L	FALSE	3
ENSG00000127554	ENSP00000248114	GFER	FALSE	6
ENSG00000127588	ENSP00000248150	GNG13	FALSE	4
ENSG00000178982	ENSP00000248342	EIF3K	FALSE	3
ENSG00000127928	ENSP00000248572	GNGT1	FALSE	11
ENSG00000127947	ENSP00000248594	PTPN12	FALSE	3
ENSG00000128266	ENSP00000248996	GNAZ	FALSE	3
ENSG00000128310	ENSP00000249041	GALR3	FALSE	2
ENSG00000128311	ENSP00000249042	TST	FALSE	2
ENSG00000128340	ENSP00000249071	RAC2	FALSE	2
ENSG00000105819	ENSP00000249269	PMPCB	FALSE	2
ENSG00000129083	ENSP00000249923	COPB1	FALSE	3
ENSG00000129152	ENSP00000250003	MYOD1	FALSE	4
ENSG00000100890	ENSP00000250377	KIAA0391	FALSE	2
ENSG00000127314	ENSP00000250559	RAP1B	FALSE	2
ENSG00000074695	ENSP00000251047	LMAN1	FALSE	5
ENSG00000239998	ENSP00000251377	LILRA2	FALSE	2
ENSG00000105520	ENSP00000251473	DKFZP761J1410	FALSE	3
ENSG00000117868	ENSP00000251527	ESYT2	FALSE	2
ENSG00000132879	ENSP00000251547	FBXO44	FALSE	2
ENSG00000072756	ENSP00000251607	TRNT1	FALSE	2
ENSG00000114554	ENSP00000251772	PLXNA1	FALSE	2
ENSG00000104450	ENSP00000251809	SPAG1	TRUE	27
ENSG00000074319	ENSP00000251968	TSG101	FALSE	2
ENSG00000025708	ENSP00000252029	TYMP	FALSE	3
ENSG00000049540	ENSP00000252034	ELN	FALSE	2
ENSG00000100227	ENSP00000252115	POLDIP3	FALSE	3
ENSG00000167768	ENSP00000252244	KRT1	FALSE	5
ENSG00000130164	ENSP00000252444	LDLR	FALSE	3
ENSG00000130204	ENSP00000252487	TOMM40	FALSE	4
ENSG00000224916	ENSP00000252490	APOC4	FALSE	3
ENSG00000130304	ENSP00000252595	SLC27A1	FALSE	3
ENSG00000130402	ENSP00000252699	ACTN4	FALSE	2
ENSG00000130528	ENSP00000252825	HRC	FALSE	4
ENSG00000130638	ENSP00000252934	ATXN10	FALSE	4
ENSG00000130695	ENSP00000252992	CEP85	FALSE	2
ENSG00000130700	ENSP00000252997	GATA5	FALSE	2
ENSG00000130706	ENSP00000253003	ADRM1	FALSE	2
ENSG00000130726	ENSP00000253024	TRIM28	FALSE	2
ENSG00000130783	ENSP00000253079	CCDC62	FALSE	2
ENSG00000105364	ENSP00000253099	MRPL4	FALSE	39
ENSG00000130821	ENSP00000253122	SLC6A8	FALSE	3
ENSG00000130935	ENSP00000253247	NOL11	FALSE	16
ENSG00000131097	ENSP00000253410	HIGD1B	FALSE	4
ENSG00000131203	ENSP00000253513	IDO1	FALSE	2
ENSG00000248383	ENSP00000253807	PCDHAC1	FALSE	2
ENSG00000131634	ENSP00000253934	TMEM204	FALSE	4
ENSG00000131725	ENSP00000254029	WDR44	FALSE	4
ENSG00000131732	ENSP00000254037	ZCCHC9	FALSE	2
ENSG00000131791	ENSP00000254101	PRKAB2	FALSE	7
ENSG00000131808	ENSP00000254122	FSHB	FALSE	2
ENSG00000131931	ENSP00000254250	THAP1	FALSE	2
ENSG00000131966	ENSP00000254286	ACTR10	FALSE	4
ENSG00000132002	ENSP00000254322	DNAJB1	TRUE	53
ENSG00000132254	ENSP00000254584	ARFIP2	FALSE	2
ENSG00000132376	ENSP00000254712	INPP5K	FALSE	2
ENSG00000132383	ENSP00000254719	RPA1	FALSE	7
ENSG00000132475	ENSP00000254810	H3F3B	FALSE	3
ENSG00000132612	ENSP00000254950	VPS4A	FALSE	17
ENSG00000132911	ENSP00000255262	NMUR2	FALSE	2
ENSG00000133265	ENSP00000255631	HSPBP1	FALSE	11
ENSG00000133393	ENSP00000255759	FOPNL	TRUE	34
ENSG00000133574	ENSP00000255945	GIMAP4	FALSE	3
ENSG00000133636	ENSP00000256010	NTS	FALSE	6
ENSG00000133703	ENSP00000256078	KRAS	FALSE	2
ENSG00000134049	ENSP00000256433	IER3IP1	FALSE	2
ENSG00000134057	ENSP00000256442	CCNB1	FALSE	2
ENSG00000134086	ENSP00000256474	VHL	FALSE	5
ENSG00000134107	ENSP00000256495	BHLHE40	FALSE	2
ENSG00000134201	ENSP00000256593	GSTM5	FALSE	5
ENSG00000134363	ENSP00000256759	FST	FALSE	2
ENSG00000134480	ENSP00000256897	CCNH	FALSE	5
ENSG00000086205	ENSP00000256999	FOLH1	FALSE	8
ENSG00000134748	ENSP00000257181	PRPF38A	FALSE	2
ENSG00000134905	ENSP00000257347	CARS2	FALSE	4
ENSG00000134982	ENSP00000257430	APC	FALSE	6
ENSG00000135046	ENSP00000257497	ANXA1	FALSE	8
ENSG00000135318	ENSP00000257770	NT5E	FALSE	7
ENSG00000135413	ENSP00000257867	LACRT	FALSE	20
ENSG00000135624	ENSP00000258091	CCT7	FALSE	2
ENSG00000135677	ENSP00000258145	GNS	FALSE	4
ENSG00000135913	ENSP00000258399	USP37	FALSE	2
ENSG00000135940	ENSP00000258424	COX5B	FALSE	2
ENSG00000136048	ENSP00000258534	DRAM1	FALSE	6
ENSG00000058404	ENSP00000258682	CAMK2B	FALSE	2
ENSG00000136231	ENSP00000258729	IGF2BP3	FALSE	5
ENSG00000136244	ENSP00000258743	IL6	FALSE	7
ENSG00000136286	ENSP00000258787	MYO1G	FALSE	2
ENSG00000136450	ENSP00000258962	SRSF1	FALSE	2
ENSG00000136560	ENSP00000259075	TANK	FALSE	2
ENSG00000136718	ENSP00000259239	IMP4	FALSE	2
ENSG00000136750	ENSP00000259271	GAD2	FALSE	2
ENSG00000136813	ENSP00000259335	KIAA0368	FALSE	3
ENSG00000136929	ENSP00000259456	HEMGN	FALSE	3
ENSG00000137221	ENSP00000259751	TJAP1	FALSE	2
ENSG00000137275	ENSP00000259808	RIPK1	FALSE	8
ENSG00000137285	ENSP00000259818	TUBB2B	FALSE	3
ENSG00000036672	ENSP00000260187	USP2	FALSE	3
ENSG00000137804	ENSP00000260359	NUSAP1	TRUE	46
ENSG00000137845	ENSP00000260408	ADAM10	FALSE	2
ENSG00000138083	ENSP00000260653	SIX3	FALSE	2
ENSG00000138193	ENSP00000260766	PLCE1	FALSE	2
ENSG00000138379	ENSP00000260950	MSTN	FALSE	2
ENSG00000138449	ENSP00000261024	SLC40A1	FALSE	2
ENSG00000020426	ENSP00000261245	MNAT1	FALSE	2
ENSG00000090382	ENSP00000261267	LYZ	FALSE	2
ENSG00000113368	ENSP00000261366	LMNB1	FALSE	2
ENSG00000110799	ENSP00000261405	VWF	FALSE	2
ENSG00000078140	ENSP00000261427	UBE2K	TRUE	66
ENSG00000081019	ENSP00000261441	RSBN1	FALSE	2
ENSG00000117707	ENSP00000261454	PROX1	FALSE	2
ENSG00000129116	ENSP00000261509	PALLD	FALSE	2
ENSG00000069667	ENSP00000261523	RORA	FALSE	14
ENSG00000009830	ENSP00000261534	POMT2	FALSE	2
ENSG00000053770	ENSP00000261558	AP5M1	FALSE	2
ENSG00000087302	ENSP00000261700	C14orf166	FALSE	4
ENSG00000108576	ENSP00000261707	SLC6A4	FALSE	22
ENSG00000111275	ENSP00000261733	ALDH2	FALSE	2
ENSG00000111300	ENSP00000261745	NAA25	FALSE	2
ENSG00000039068	ENSP00000261769	CDH1	FALSE	12
ENSG00000103043	ENSP00000261776	VAC14	FALSE	2
ENSG00000122966	ENSP00000261833	CIT	FALSE	3
ENSG00000138617	ENSP00000261888	PARP16	FALSE	3
ENSG00000138623	ENSP00000261918	SEMA7A	FALSE	12
ENSG00000129038	ENSP00000261921	LOXL1	FALSE	2
ENSG00000123411	ENSP00000262032	IKZF4	TRUE	14
ENSG00000111481	ENSP00000262061	COPZ1	FALSE	2
ENSG00000108960	ENSP00000262065	MMD	FALSE	2
ENSG00000105993	ENSP00000262177	DNAJB6	FALSE	2
ENSG00000127564	ENSP00000262300	PKMYT1	FALSE	2
ENSG00000103363	ENSP00000262306	TCEB2	FALSE	6
ENSG00000106688	ENSP00000262352	SLC1A1	FALSE	4
ENSG00000029725	ENSP00000262477	RABEP1	FALSE	3
ENSG00000087258	ENSP00000262493	GNAO1	FALSE	3
ENSG00000070770	ENSP00000262506	CSNK2A2	FALSE	2
ENSG00000080603	ENSP00000262518	SRCAP	FALSE	5
ENSG00000090054	ENSP00000262554	SPTLC1	FALSE	3
ENSG00000093072	ENSP00000262607	CECR1	FALSE	2
ENSG00000109062	ENSP00000262613	SLC9A3R1	FALSE	2
ENSG00000186951	ENSP00000262735	PPARA	FALSE	2
ENSG00000105669	ENSP00000262812	COPE	FALSE	2
ENSG00000060558	ENSP00000262958	GNA15	FALSE	2
ENSG00000124207	ENSP00000262982	CSE1L	FALSE	3
ENSG00000108963	ENSP00000263083	DPH1	FALSE	3
ENSG00000129219	ENSP00000263088	PLD2	FALSE	4
ENSG00000093009	ENSP00000263201	CDC45	FALSE	3
ENSG00000099889	ENSP00000263207	ARVCF	FALSE	2
ENSG00000102003	ENSP00000263233	SYP	FALSE	12
ENSG00000100393	ENSP00000263253	EP300	FALSE	8
ENSG00000100418	ENSP00000263256	DESI1	FALSE	3
ENSG00000074201	ENSP00000263309	CLNS1A	FALSE	2
ENSG00000077498	ENSP00000263321	TYR	FALSE	9
ENSG00000105402	ENSP00000263354	NAPA	FALSE	2
ENSG00000074266	ENSP00000263360	EED	FALSE	2
ENSG00000105058	ENSP00000263384	FAM32A	FALSE	4
ENSG00000122884	ENSP00000263556	P4HA1	FALSE	2
ENSG00000115267	ENSP00000263642	IFIH1	TRUE	46
ENSG00000213619	ENSP00000263774	NDUFS3	FALSE	2
ENSG00000115561	ENSP00000263856	CHMP3	TRUE	43
ENSG00000118640	ENSP00000263864	VAMP8	FALSE	4
ENSG00000128052	ENSP00000263923	KDR	FALSE	2
ENSG00000054523	ENSP00000263934	KIF1B	FALSE	3
ENSG00000119041	ENSP00000263956	GTF3C3	FALSE	2
ENSG00000121879	ENSP00000263967	PIK3CA	FALSE	5
ENSG00000110400	ENSP00000264025	PVRL1	FALSE	3
ENSG00000077232	ENSP00000264065	DNAJC10	FALSE	2
ENSG00000104833	ENSP00000264071	TUBB4A	FALSE	2
ENSG00000125734	ENSP00000264080	GPR108	FALSE	3
ENSG00000114956	ENSP00000264093	DGUOK	FALSE	2
ENSG00000115966	ENSP00000264110	ATF2	FALSE	2
ENSG00000121957	ENSP00000264126	GPSM2	FALSE	3
ENSG00000115839	ENSP00000264158	RAB3GAP1	FALSE	3
ENSG00000018510	ENSP00000264167	AGPS	FALSE	2
ENSG00000115165	ENSP00000264192	CYTIP	FALSE	8
ENSG00000109133	ENSP00000264452	TMEM33	FALSE	2
ENSG00000138686	ENSP00000264499	BBS7	FALSE	2
ENSG00000115648	ENSP00000264605	MLPH	FALSE	2
ENSG00000068024	ENSP00000264606	HDAC4	FALSE	4
ENSG00000168610	ENSP00000264657	STAT3	FALSE	5
ENSG00000085276	ENSP00000264674	MECOM	FALSE	4
ENSG00000114204	ENSP00000264677	SERPINI2	FALSE	2
ENSG00000115241	ENSP00000264714	PPM1G	FALSE	2
ENSG00000075426	ENSP00000264716	FOSL2	FALSE	3
ENSG00000073282	ENSP00000264731	TP63	FALSE	2
ENSG00000124491	ENSP00000264870	F13A1	FALSE	2
ENSG00000138750	ENSP00000264883	NUP54	FALSE	2
ENSG00000073578	ENSP00000264932	SDHA	FALSE	2
ENSG00000091513	ENSP00000264998	TF	FALSE	10
ENSG00000113889	ENSP00000265023	KNG1	FALSE	7
ENSG00000113384	ENSP00000265070	GOLPH3	FALSE	3
ENSG00000138795	ENSP00000265165	LEF1	FALSE	7
ENSG00000138798	ENSP00000265171	EGF	FALSE	15
ENSG00000138802	ENSP00000265175	SEC24B	FALSE	2
ENSG00000075213	ENSP00000265362	SEMA3A	FALSE	5
ENSG00000131018	ENSP00000265368	SYNE1	TRUE	42
ENSG00000069122	ENSP00000265417	GPR116	FALSE	6
ENSG00000078070	ENSP00000265594	MCCC1	FALSE	9
ENSG00000110719	ENSP00000265686	TCIRG1	FALSE	2
ENSG00000091137	ENSP00000265715	SLC26A4	FALSE	3
ENSG00000085563	ENSP00000265724	ABCB1	FALSE	3
ENSG00000061337	ENSP00000265801	LZTS1	FALSE	2
ENSG00000239857	ENSP00000265857	GET4	FALSE	3
ENSG00000076043	ENSP00000265881	REXO2	FALSE	3
ENSG00000119912	ENSP00000265986	IDE	FALSE	2
ENSG00000125520	ENSP00000266077	SLC2A4RG	FALSE	2
ENSG00000139083	ENSP00000266427	ETV6	FALSE	2
ENSG00000139193	ENSP00000266557	CD27	FALSE	3
ENSG00000072041	ENSP00000266682	SLC6A15	FALSE	7
ENSG00000139330	ENSP00000266719	KERA	FALSE	2
ENSG00000120802	ENSP00000266732	TMPO	FALSE	2
ENSG00000139531	ENSP00000266971	SUOX	FALSE	3
ENSG00000139626	ENSP00000267082	ITGB7	FALSE	2
ENSG00000139637	ENSP00000267103	C12orf10	FALSE	3
ENSG00000139687	ENSP00000267163	RB1	FALSE	7
ENSG00000092330	ENSP00000267415	TINF2	FALSE	7
ENSG00000139970	ENSP00000267484	RTN1	FALSE	3
ENSG00000140299	ENSP00000267859	BNIP2	FALSE	2
ENSG00000140374	ENSP00000267950	ETFA	FALSE	27
ENSG00000140416	ENSP00000267996	TPM1	FALSE	3
ENSG00000141141	ENSP00000268854	DDX52	FALSE	2
ENSG00000141232	ENSP00000268957	TOB1	TRUE	52
ENSG00000141367	ENSP00000269122	CLTC	FALSE	2
ENSG00000141429	ENSP00000269195	GALNT1	FALSE	2
ENSG00000141480	ENSP00000269260	ARRB2	FALSE	12
ENSG00000141510	ENSP00000269305	TP53	FALSE	4
ENSG00000141655	ENSP00000269485	TNFRSF11A	FALSE	7
ENSG00000141736	ENSP00000269571	ERBB2	FALSE	9
ENSG00000141748	ENSP00000269586	ARL5C	FALSE	2
ENSG00000105771	ENSP00000270066	SMG9	FALSE	3
ENSG00000142186	ENSP00000270176	SCYL1	FALSE	3
ENSG00000142208	ENSP00000270202	AKT1	FALSE	18
ENSG00000142319	ENSP00000270349	SLC6A3	FALSE	5
ENSG00000142494	ENSP00000270570	SLC47A1	FALSE	2
ENSG00000142632	ENSP00000270747	ARHGEF19	FALSE	3
ENSG00000142731	ENSP00000270861	PLK4	FALSE	2
ENSG00000143368	ENSP00000271628	SF3B4	FALSE	2
ENSG00000135773	ENSP00000271971	CAPN9	FALSE	2
ENSG00000143727	ENSP00000272065	ACP1	FALSE	2
ENSG00000143761	ENSP00000272102	ARF1	FALSE	3
ENSG00000143933	ENSP00000272298	CALM2	FALSE	7
ENSG00000144230	ENSP00000272644	GPR17	FALSE	4
ENSG00000144659	ENSP00000273158	SLC25A38	FALSE	5
ENSG00000196345	ENSP00000273320	ZKSCAN7	FALSE	2
ENSG00000114573	ENSP00000273398	ATP6V1A	FALSE	2
ENSG00000145526	ENSP00000274170	CDH18	FALSE	3
ENSG00000145649	ENSP00000274306	GZMA	FALSE	2
ENSG00000145782	ENSP00000274459	ATG12	FALSE	6
ENSG00000145817	ENSP00000274496	YIPF5	FALSE	2
ENSG00000146192	ENSP00000274963	FGD2	FALSE	4
ENSG00000146385	ENSP00000275200	TAAR8	FALSE	2
ENSG00000146535	ENSP00000275364	GNA12	TRUE	36
ENSG00000146648	ENSP00000275493	EGFR	FALSE	16
ENSG00000146678	ENSP00000275525	IGFBP1	FALSE	2
ENSG00000146731	ENSP00000275603	CCT6A	FALSE	5
ENSG00000146955	ENSP00000275874	RAB19	FALSE	2
ENSG00000147364	ENSP00000276326	FBXO25	FALSE	2
ENSG00000147601	ENSP00000276603	TERF1	FALSE	3
ENSG00000148400	ENSP00000277541	NOTCH1	FALSE	2
ENSG00000148840	ENSP00000278070	PPRC1	TRUE	37
ENSG00000148943	ENSP00000278193	LIN7C	FALSE	4
ENSG00000149090	ENSP00000278360	PAMR1	FALSE	2
ENSG00000026508	ENSP00000278385	CD44	FALSE	6
ENSG00000149308	ENSP00000278612	NPAT	FALSE	2
ENSG00000149311	ENSP00000278616	ATM	FALSE	2
ENSG00000149575	ENSP00000278947	SCN2B	FALSE	2
ENSG00000014216	ENSP00000279247	CAPN1	FALSE	3
ENSG00000150540	ENSP00000280097	HNMT	FALSE	2
ENSG00000139726	ENSP00000280557	DENR	FALSE	2
ENSG00000151093	ENSP00000280701	OXSM	FALSE	2
ENSG00000134323	ENSP00000281043	MYCN	FALSE	9
ENSG00000151552	ENSP00000281243	QDPR	FALSE	2
ENSG00000151576	ENSP00000281273	QTRTD1	FALSE	2
ENSG00000151665	ENSP00000281382	PIGF	FALSE	5
ENSG00000151690	ENSP00000281416	MFSD6	FALSE	2
ENSG00000151883	ENSP00000281631	PARP8	TRUE	20
ENSG00000087301	ENSP00000281741	TXNDC16	TRUE	25
ENSG00000116120	ENSP00000281828	FARSB	FALSE	3
ENSG00000152137	ENSP00000281938	HSPB8	FALSE	4
ENSG00000152208	ENSP00000282020	GRID2	FALSE	2
ENSG00000152217	ENSP00000282030	SETBP1	FALSE	2
ENSG00000152219	ENSP00000282032	ARL14EP	FALSE	2
ENSG00000152234	ENSP00000282050	ATP5A1	FALSE	2
ENSG00000152240	ENSP00000282058	HAUS1	FALSE	9
ENSG00000164190	ENSP00000282516	NIPBL	FALSE	2
ENSG00000087338	ENSP00000282570	GMCL1	FALSE	54
ENSG00000152705	ENSP00000282611	CATSPER3	FALSE	3
ENSG00000152953	ENSP00000282908	STK32B	FALSE	2
ENSG00000153404	ENSP00000283426	PLEKHG4B	FALSE	3
ENSG00000068650	ENSP00000283558	ATP11A	FALSE	2
ENSG00000153563	ENSP00000283635	CD8A	FALSE	5
ENSG00000153944	ENSP00000284073	MSI2	FALSE	2
ENSG00000196119	ENSP00000284287	OR8A1	FALSE	3
ENSG00000154229	ENSP00000284384	PRKCA	FALSE	4
ENSG00000154309	ENSP00000284476	DISP1	FALSE	4
ENSG00000154342	ENSP00000284523	WNT3A	FALSE	2
ENSG00000182793	ENSP00000284562	GSTA5	FALSE	2
ENSG00000154415	ENSP00000284601	PPP1R3A	FALSE	2
ENSG00000154582	ENSP00000284811	TCEB1	FALSE	15
ENSG00000142192	ENSP00000284981	APP	FALSE	5
ENSG00000104267	ENSP00000285379	CA2	FALSE	5
ENSG00000155090	ENSP00000285407	KLF10	FALSE	3
ENSG00000155465	ENSP00000285850	SLC7A7	FALSE	3
ENSG00000182578	ENSP00000286301	CSF1R	FALSE	3
ENSG00000136824	ENSP00000286398	SMC2	FALSE	2
ENSG00000155959	ENSP00000286428	VBP1	FALSE	2
ENSG00000156136	ENSP00000286648	DCK	FALSE	3
ENSG00000156222	ENSP00000286749	SLC28A1	TRUE	23
ENSG00000156482	ENSP00000287038	RPL30	FALSE	2
ENSG00000156709	ENSP00000287295	AIFM1	FALSE	2
ENSG00000157005	ENSP00000287641	SST	FALSE	12
ENSG00000157103	ENSP00000287766	SLC6A1	FALSE	3
ENSG00000132170	ENSP00000287820	PPARG	FALSE	4
ENSG00000106617	ENSP00000287878	PRKAG2	FALSE	2
ENSG00000157500	ENSP00000288266	APPL1	FALSE	7
ENSG00000157851	ENSP00000288699	DPYSL5	FALSE	2
ENSG00000158417	ENSP00000289371	EIF5B	FALSE	6
ENSG00000137491	ENSP00000289575	SLCO2B1	FALSE	4
ENSG00000129910	ENSP00000289746	CDH15	FALSE	3
ENSG00000127603	ENSP00000289893	MACF1	FALSE	2
ENSG00000159556	ENSP00000290759	ISL2	FALSE	2
ENSG00000160282	ENSP00000291670	FTCD	FALSE	2
ENSG00000160439	ENSP00000291892	RDH13	FALSE	3
ENSG00000160791	ENSP00000292303	CCR5	FALSE	3
ENSG00000161281	ENSP00000292907	COX7A1	FALSE	2
ENSG00000187456	ENSP00000293273	RDM1	FALSE	3
ENSG00000162009	ENSP00000293897	SSTR5	FALSE	2
ENSG00000162227	ENSP00000294168	TAF6L	FALSE	2
ENSG00000162231	ENSP00000294172	NXF1	FALSE	3
ENSG00000162337	ENSP00000294304	LRP5	FALSE	2
ENSG00000162341	ENSP00000294309	TPCN2	FALSE	2
ENSG00000162676	ENSP00000294702	GFI1	FALSE	2
ENSG00000162688	ENSP00000294724	AGL	FALSE	3
ENSG00000162992	ENSP00000295108	NEUROD1	FALSE	4
ENSG00000163286	ENSP00000295453	ALPPL2	FALSE	2
ENSG00000163359	ENSP00000295550	COL6A3	FALSE	2
ENSG00000187098	ENSP00000295600	MITF	FALSE	3
ENSG00000163479	ENSP00000295702	SSR2	FALSE	3
ENSG00000163528	ENSP00000295767	CHCHD4	FALSE	2
ENSG00000163631	ENSP00000295897	ALB	FALSE	18
ENSG00000163636	ENSP00000295901	PSMD6	FALSE	2
ENSG00000163659	ENSP00000295924	TIPARP	FALSE	3
ENSG00000008056	ENSP00000295987	SYN1	FALSE	3
ENSG00000163735	ENSP00000296027	CXCL5	TRUE	40
ENSG00000036828	ENSP00000296154	CASR	FALSE	12
ENSG00000163914	ENSP00000296271	RHO	FALSE	3
ENSG00000197894	ENSP00000296412	ADH5	TRUE	53
ENSG00000164035	ENSP00000296420	EMCN	FALSE	2
ENSG00000164050	ENSP00000296440	PLXNB1	FALSE	2
ENSG00000164062	ENSP00000296456	APEH	FALSE	2
ENSG00000164124	ENSP00000296529	TMEM144	FALSE	2
ENSG00000164163	ENSP00000296577	ABCE1	FALSE	5
ENSG00000164647	ENSP00000297205	STEAP1	TRUE	21
ENSG00000164690	ENSP00000297261	SHH	FALSE	2
ENSG00000147509	ENSP00000297313	RGS20	FALSE	4
ENSG00000164754	ENSP00000297338	RAD21	FALSE	6
ENSG00000164867	ENSP00000297494	NOS3	FALSE	3
ENSG00000164885	ENSP00000297518	CDK5	FALSE	4
ENSG00000242802	ENSP00000297562	AP5Z1	FALSE	3
ENSG00000164919	ENSP00000297564	COX6C	FALSE	2
ENSG00000165156	ENSP00000297857	ZHX1	FALSE	2
ENSG00000165417	ENSP00000298173	GTF2A1	FALSE	2
ENSG00000165509	ENSP00000298296	MAGEC3	FALSE	3
ENSG00000165512	ENSP00000298299	ZNF22	FALSE	2
ENSG00000165621	ENSP00000298440	OXGR1	FALSE	2
ENSG00000165983	ENSP00000298942	PTER	FALSE	2
ENSG00000069329	ENSP00000299138	VPS35	FALSE	2
ENSG00000166257	ENSP00000299333	SCN3B	FALSE	2
ENSG00000166313	ENSP00000299402	APBB1	FALSE	10
ENSG00000166337	ENSP00000299424	TAF10	FALSE	2
ENSG00000166664	ENSP00000299847	CHRFAM7A	FALSE	3
ENSG00000166831	ENSP00000300069	RBPMS2	FALSE	2
ENSG00000166851	ENSP00000300093	PLK1	FALSE	2
ENSG00000166927	ENSP00000300184	MS4A7	FALSE	18
ENSG00000166928	ENSP00000300187	MS4A14	TRUE	8
ENSG00000167114	ENSP00000300456	SLC27A4	FALSE	2
ENSG00000167470	ENSP00000300952	MIDN	FALSE	2
ENSG00000255974	ENSP00000301141	CYP2A6	FALSE	2
ENSG00000167601	ENSP00000301178	AXL	TRUE	30
ENSG00000167862	ENSP00000301585	ICT1	FALSE	3
ENSG00000167863	ENSP00000301587	ATP5H	FALSE	2
ENSG00000167925	ENSP00000301671	GHDC	FALSE	3
ENSG00000167930	ENSP00000301678	ITFG3	FALSE	2
ENSG00000167986	ENSP00000301764	DDB1	FALSE	2
ENSG00000214753	ENSP00000301785	HNRNPUL2	FALSE	2
ENSG00000085733	ENSP00000301843	CTTN	TRUE	45
ENSG00000168078	ENSP00000301905	PBK	FALSE	3
ENSG00000157916	ENSP00000302088	RER1	FALSE	2
ENSG00000171747	ENSP00000302100	LGALS4	FALSE	2
ENSG00000170571	ENSP00000302289	EMB	FALSE	2
ENSG00000169208	ENSP00000302437	OR10G3	FALSE	2
ENSG00000172346	ENSP00000302485	CSDC2	FALSE	2
ENSG00000172000	ENSP00000302603	ZNF556	FALSE	2
ENSG00000168515	ENSP00000303070	SCGB1D1	FALSE	2
ENSG00000172365	ENSP00000303076	OR5B2	FALSE	2
ENSG00000168229	ENSP00000303424	PTGDR	FALSE	2
ENSG00000171657	ENSP00000303549	GPR82	TRUE	25
ENSG00000171503	ENSP00000303552	ETFDH	FALSE	4
ENSG00000164045	ENSP00000303706	CDC25A	FALSE	5
ENSG00000197774	ENSP00000303779	EME2	FALSE	3
ENSG00000168564	ENSP00000303788	CDKN2AIP	FALSE	2
ENSG00000171105	ENSP00000303830	INSR	FALSE	2
ENSG00000051825	ENSP00000304096	MPHOSPH9	FALSE	2
ENSG00000168090	ENSP00000304102	COPS6	FALSE	2
ENSG00000169193	ENSP00000304355	CCDC126	FALSE	4
ENSG00000186532	ENSP00000304360	SMYD4	FALSE	2
ENSG00000169710	ENSP00000304592	FASN	FALSE	2
ENSG00000170315	ENSP00000304697	UBB	FALSE	2
ENSG00000186416	ENSP00000304803	NKRF	FALSE	2
ENSG00000171115	ENSP00000305107	GIMAP8	FALSE	7
ENSG00000170234	ENSP00000305151	PWWP2A	FALSE	2
ENSG00000172354	ENSP00000305260	GNB2	FALSE	2
ENSG00000174358	ENSP00000305302	SLC6A19	FALSE	3
ENSG00000166501	ENSP00000305355	PRKCB	FALSE	2
ENSG00000169252	ENSP00000305372	ADRB2	FALSE	2
ENSG00000213380	ENSP00000305459	COG8	FALSE	4
ENSG00000170892	ENSP00000305524	TSEN34	FALSE	2
ENSG00000101546	ENSP00000305696	RBFA	TRUE	14
ENSG00000168487	ENSP00000305714	BMP1	TRUE	45
ENSG00000169258	ENSP00000305839	GPRIN1	FALSE	4
ENSG00000168701	ENSP00000305892	TMEM208	FALSE	2
ENSG00000110066	ENSP00000305899	SUV420H1	FALSE	2
ENSG00000169918	ENSP00000305926	OTUD7A	TRUE	17
ENSG00000109618	ENSP00000305956	SEPSECS	FALSE	3
ENSG00000188581	ENSP00000305975	KRTAP1-1	FALSE	3
ENSG00000165887	ENSP00000306163	ANKRD2	FALSE	2
ENSG00000169446	ENSP00000306220	MMGT1	FALSE	3
ENSG00000170345	ENSP00000306245	FOS	FALSE	2
ENSG00000170775	ENSP00000306449	GPR37	FALSE	3
ENSG00000114026	ENSP00000306561	OGG1	FALSE	2
ENSG00000170262	ENSP00000306697	MRAP	FALSE	2
ENSG00000048471	ENSP00000306940	SNX29	TRUE	13
ENSG00000170961	ENSP00000306991	HAS2	FALSE	2
ENSG00000168291	ENSP00000307241	PDHB	FALSE	2
ENSG00000168209	ENSP00000307305	DDIT4	FALSE	2
ENSG00000005955	ENSP00000307617	GGNBP2	FALSE	2
ENSG00000168158	ENSP00000307726	OR2C1	TRUE	25
ENSG00000175550	ENSP00000307850	DRAP1	FALSE	2
ENSG00000174282	ENSP00000307858	ZBTB4	FALSE	2
ENSG00000063244	ENSP00000307863	U2AF2	FALSE	2
ENSG00000162576	ENSP00000307887	MXRA8	FALSE	2
ENSG00000198707	ENSP00000308021	CEP290	FALSE	5
ENSG00000173083	ENSP00000308107	HPSE	FALSE	3
ENSG00000065183	ENSP00000308179	WDR3	FALSE	3
ENSG00000174915	ENSP00000308258	PTDSS2	FALSE	2
ENSG00000147679	ENSP00000308332	UTP23	FALSE	2
ENSG00000174106	ENSP00000308369	LEMD3	FALSE	3
ENSG00000174946	ENSP00000308479	GPR171	FALSE	3
ENSG00000173156	ENSP00000308576	RHOD	FALSE	2
ENSG00000173540	ENSP00000309092	GMPPB	FALSE	2
ENSG00000164924	ENSP00000309503	YWHAZ	FALSE	3
ENSG00000107815	ENSP00000309595	C10orf2	FALSE	2
ENSG00000174332	ENSP00000309653	GLIS1	FALSE	5
ENSG00000174775	ENSP00000309845	HRAS	FALSE	2
ENSG00000161800	ENSP00000309871	RACGAP1	FALSE	2
ENSG00000173641	ENSP00000310111	HSPB7	FALSE	4
ENSG00000175643	ENSP00000310356	RMI2	FALSE	4
ENSG00000175220	ENSP00000310491	ARHGAP1	FALSE	2
ENSG00000164114	ENSP00000310593	MAP9	FALSE	2
ENSG00000102900	ENSP00000310668	NUP93	FALSE	3
ENSG00000175110	ENSP00000310785	MRPS22	FALSE	2
ENSG00000173486	ENSP00000310935	FKBP2	FALSE	3
ENSG00000121716	ENSP00000311153	PILRB	FALSE	2
ENSG00000130270	ENSP00000311336	ATP8B3	FALSE	7
ENSG00000173548	ENSP00000311427	SNX33	FALSE	2
ENSG00000173898	ENSP00000311489	SPTBN2	FALSE	6
ENSG00000173273	ENSP00000311579	TNKS	FALSE	2
ENSG00000175093	ENSP00000311609	SPSB4	FALSE	2
ENSG00000174600	ENSP00000311733	CMKLR1	FALSE	5
ENSG00000173762	ENSP00000312027	CD7	FALSE	3
ENSG00000129467	ENSP00000312126	ADCY4	FALSE	2
ENSG00000173402	ENSP00000312435	DAG1	FALSE	4
ENSG00000178028	ENSP00000312697	DMAP1	FALSE	6
ENSG00000101076	ENSP00000312987	HNF4A	FALSE	5
ENSG00000145725	ENSP00000313070	PPIP5K2	FALSE	2
ENSG00000253729	ENSP00000313420	PRKDC	FALSE	3
ENSG00000136878	ENSP00000313811	USP20	FALSE	4
ENSG00000175806	ENSP00000313921	MSRA	FALSE	3
ENSG00000180370	ENSP00000314067	PAK2	FALSE	3
ENSG00000115368	ENSP00000314193	WDR75	FALSE	3
ENSG00000181656	ENSP00000314223	GPR88	FALSE	2
ENSG00000112294	ENSP00000314649	ALDH5A1	FALSE	2
ENSG00000151617	ENSP00000315011	EDNRA	FALSE	2
ENSG00000120885	ENSP00000315130	CLU	FALSE	9
ENSG00000176890	ENSP00000315644	TYMS	FALSE	2
ENSG00000110077	ENSP00000315878	MS4A6A	FALSE	3
ENSG00000082074	ENSP00000316460	FYB	FALSE	3
ENSG00000178691	ENSP00000316578	SUZ12	FALSE	6
ENSG00000180448	ENSP00000316772	HMHA1	FALSE	2
ENSG00000136717	ENSP00000316779	BIN1	FALSE	3
ENSG00000177556	ENSP00000316854	ATOX1	FALSE	2
ENSG00000122012	ENSP00000316983	SV2C	FALSE	5
ENSG00000083535	ENSP00000317144	PIBF1	FALSE	2
ENSG00000105976	ENSP00000317272	MET	FALSE	8
ENSG00000178403	ENSP00000317333	NEUROG2	FALSE	2
ENSG00000178177	ENSP00000317566	LCORL	FALSE	3
ENSG00000143774	ENSP00000317659	GUK1	FALSE	4
ENSG00000188976	ENSP00000317992	NOC2L	FALSE	2
ENSG00000167615	ENSP00000318374	LENG8	FALSE	3
ENSG00000143624	ENSP00000318641	INTS3	FALSE	3
ENSG00000114861	ENSP00000318902	FOXP1	FALSE	2
ENSG00000163072	ENSP00000318921	NOSTRIN	TRUE	21
ENSG00000178700	ENSP00000319170	DHFRL1	FALSE	2
ENSG00000148516	ENSP00000319248	ZEB1	FALSE	2
ENSG00000176281	ENSP00000319511	OR4K5	FALSE	3
ENSG00000175756	ENSP00000319778	AURKAIP1	FALSE	3
ENSG00000127507	ENSP00000319883	EMR2	FALSE	2
ENSG00000149100	ENSP00000319910	EIF3M	FALSE	2
ENSG00000120992	ENSP00000320043	LYPLA1	FALSE	5
ENSG00000181744	ENSP00000320081	C3orf58	FALSE	2
ENSG00000258947	ENSP00000320295	TUBB3	FALSE	2
ENSG00000197888	ENSP00000320401	UGT2B17	FALSE	2
ENSG00000125733	ENSP00000320493	TRIP10	FALSE	3
ENSG00000139211	ENSP00000320848	AMIGO2	FALSE	2
ENSG00000021574	ENSP00000320885	SPAST	FALSE	5
ENSG00000129347	ENSP00000320917	KRI1	FALSE	2
ENSG00000176340	ENSP00000321260	COX8A	FALSE	2
ENSG00000181104	ENSP00000321326	F2R	FALSE	2
ENSG00000176293	ENSP00000321406	ZNF135	FALSE	2
ENSG00000176547	ENSP00000321419	OR4C3	FALSE	3
ENSG00000176567	ENSP00000321506	OR4X1	FALSE	3
ENSG00000072832	ENSP00000321606	CRMP1	FALSE	3
ENSG00000175832	ENSP00000321835	ETV4	FALSE	2
ENSG00000176732	ENSP00000322170	PFN4	FALSE	2
ENSG00000179041	ENSP00000322396	RRS1	FALSE	2
ENSG00000104497	ENSP00000322652	SNX16	FALSE	2
ENSG00000115641	ENSP00000322909	FHL2	FALSE	2
ENSG00000101349	ENSP00000322957	PAK7	FALSE	3
ENSG00000181408	ENSP00000323516	UTS2R	FALSE	4
ENSG00000181449	ENSP00000323588	SOX2	FALSE	6
ENSG00000181785	ENSP00000324111	OR5AS1	FALSE	3
ENSG00000002834	ENSP00000325240	LASP1	FALSE	4
ENSG00000107593	ENSP00000325296	PKD2L1	FALSE	2
ENSG00000178685	ENSP00000325618	PARP10	FALSE	2
ENSG00000177535	ENSP00000325682	OR2B11	TRUE	38
ENSG00000066422	ENSP00000326200	ZBTB11	FALSE	2
ENSG00000181616	ENSP00000326259	OR52H1	FALSE	3
ENSG00000176678	ENSP00000326272	FOXL1	FALSE	2
ENSG00000179588	ENSP00000326630	ZFPM1	FALSE	4
ENSG00000178573	ENSP00000327048	MAF	FALSE	4
ENSG00000007171	ENSP00000327251	NOS2	FALSE	2
ENSG00000184999	ENSP00000327569	SLC22A10	TRUE	21
ENSG00000182566	ENSP00000327599	CLEC4G	FALSE	2
ENSG00000131196	ENSP00000327850	NFATC1	FALSE	2
ENSG00000183549	ENSP00000327916	ACSM5	TRUE	15
ENSG00000177425	ENSP00000328088	PAWR	FALSE	2
ENSG00000108021	ENSP00000328426	FAM208B	FALSE	2
ENSG00000157869	ENSP00000328551	RAB28	FALSE	2
ENSG00000183579	ENSP00000328614	ZNRF3	FALSE	2
ENSG00000100300	ENSP00000328973	TSPO	FALSE	7
ENSG00000182652	ENSP00000330049	OR4Q3	FALSE	4
ENSG00000183473	ENSP00000330138	SSTR3	FALSE	3
ENSG00000183729	ENSP00000330284	NPBWR1	FALSE	3
ENSG00000184933	ENSP00000330384	OR6A2	FALSE	2
ENSG00000140262	ENSP00000331057	TCF12	FALSE	6
ENSG00000182446	ENSP00000331487	NPLOC4	FALSE	3
ENSG00000173662	ENSP00000331867	TAS1R1	FALSE	3
ENSG00000075035	ENSP00000331933	WSCD2	FALSE	2
ENSG00000181026	ENSP00000331944	AEN	FALSE	3
ENSG00000197114	ENSP00000332013	ZGPAT	FALSE	2
ENSG00000114013	ENSP00000332049	CD86	FALSE	18
ENSG00000185920	ENSP00000332353	PTCH1	FALSE	17
ENSG00000144451	ENSP00000332592	SPAG16	FALSE	2
ENSG00000024862	ENSP00000332716	CCDC28A	FALSE	2
ENSG00000183640	ENSP00000332805	KRTAP8-1	FALSE	3
ENSG00000185518	ENSP00000332818	SV2B	FALSE	4
ENSG00000166949	ENSP00000332973	SMAD3	FALSE	6
ENSG00000185803	ENSP00000333638	SLC52A2	FALSE	2
ENSG00000185862	ENSP00000333779	EVI2B	FALSE	2
ENSG00000262814	ENSP00000333837	MRPL12	FALSE	4
ENSG00000141404	ENSP00000334051	GNAL	FALSE	6
ENSG00000094631	ENSP00000334061	HDAC6	FALSE	6
ENSG00000111731	ENSP00000334229	C2CD5	FALSE	2
ENSG00000221954	ENSP00000334418	OR4C12	FALSE	3
ENSG00000184155	ENSP00000334441	OR10J5	FALSE	4
ENSG00000186469	ENSP00000334448	GNG2	FALSE	5
ENSG00000136574	ENSP00000334458	GATA4	FALSE	3
ENSG00000186919	ENSP00000334854	ZACN	FALSE	2
ENSG00000186298	ENSP00000335084	PPP1CC	FALSE	41
ENSG00000080824	ENSP00000335153	HSP90AA1	FALSE	4
ENSG00000121570	ENSP00000335306	DPPA4	FALSE	11
ENSG00000186867	ENSP00000335610	QRFPR	FALSE	2
ENSG00000122565	ENSP00000336687	CBX3	FALSE	2
ENSG00000107938	ENSP00000336727	C10orf137	FALSE	3
ENSG00000171557	ENSP00000336829	FGG	FALSE	2
ENSG00000138386	ENSP00000336894	NAB1	TRUE	35
ENSG00000122482	ENSP00000337008	ZNF644	FALSE	4
ENSG00000168509	ENSP00000337014	HFE2	FALSE	2
ENSG00000109103	ENSP00000337040	UNC119	FALSE	5
ENSG00000112739	ENSP00000337194	PRPF4B	FALSE	2
ENSG00000170779	ENSP00000337226	CDCA4	FALSE	2
ENSG00000069998	ENSP00000337358	CECR5	FALSE	2
ENSG00000140157	ENSP00000337618	NIPA2	FALSE	2
ENSG00000177595	ENSP00000337797	PIDD	FALSE	2
ENSG00000147649	ENSP00000338235	MTDH	FALSE	2
ENSG00000170485	ENSP00000338283	NPAS2	FALSE	4
ENSG00000125995	ENSP00000338293	ROMO1	FALSE	2
ENSG00000145335	ENSP00000338345	SNCA	FALSE	2
ENSG00000172943	ENSP00000338868	PHF8	FALSE	5
ENSG00000177885	ENSP00000339007	GRB2	FALSE	3
ENSG00000160208	ENSP00000339145	RRP1B	FALSE	2
ENSG00000105974	ENSP00000339191	CAV1	FALSE	2
ENSG00000188694	ENSP00000339238	KRTAP24-1	TRUE	9
ENSG00000071894	ENSP00000339353	CPSF1	FALSE	4
ENSG00000124215	ENSP00000339390	CDH26	FALSE	2
ENSG00000116791	ENSP00000339399	CRYZ	FALSE	2
ENSG00000188986	ENSP00000339495	NELFB	FALSE	5
ENSG00000151702	ENSP00000339627	FLI1	FALSE	2
ENSG00000068366	ENSP00000339787	ACSL4	FALSE	4
ENSG00000106331	ENSP00000339906	PAX4	FALSE	2
ENSG00000144381	ENSP00000340019	HSPD1	FALSE	2
ENSG00000149124	ENSP00000340200	GLYAT	FALSE	5
ENSG00000185559	ENSP00000340292	DLK1	FALSE	2
ENSG00000154451	ENSP00000340396	GBP5	FALSE	3
ENSG00000189334	ENSP00000340463	S100A14	FALSE	2
ENSG00000186868	ENSP00000340820	MAPT	FALSE	4
ENSG00000175489	ENSP00000340983	LRRC25	FALSE	3
ENSG00000100083	ENSP00000341344	GGA1	FALSE	2
ENSG00000105137	ENSP00000341489	SYDE1	FALSE	2
ENSG00000135454	ENSP00000341562	B4GALNT1	FALSE	3
ENSG00000174502	ENSP00000341682	SLC26A9	FALSE	2
ENSG00000187474	ENSP00000341821	FPR3	FALSE	2
ENSG00000101782	ENSP00000341874	RIOK3	FALSE	2
ENSG00000111206	ENSP00000342307	FOXM1	FALSE	4
ENSG00000125743	ENSP00000342374	SNRPD2	FALSE	3
ENSG00000003756	ENSP00000343054	RBM5	FALSE	2
ENSG00000179361	ENSP00000343126	ARID3B	FALSE	2
ENSG00000162434	ENSP00000343204	JAK1	FALSE	2
ENSG00000125245	ENSP00000343428	GPR18	FALSE	2
ENSG00000138777	ENSP00000343885	PPA2	TRUE	46
ENSG00000224051	ENSP00000343890	GLTPD1	TRUE	15
ENSG00000140009	ENSP00000343925	ESR2	FALSE	2
ENSG00000176083	ENSP00000344095	ZNF683	TRUE	23
ENSG00000089327	ENSP00000344254	FXYD5	FALSE	3
ENSG00000162772	ENSP00000344352	ATF3	FALSE	6
ENSG00000139679	ENSP00000344353	LPAR6	FALSE	4
ENSG00000168036	ENSP00000344456	CTNNB1	FALSE	3
ENSG00000188010	ENSP00000344551	MORN2	FALSE	3
ENSG00000172500	ENSP00000344572	FIBP	FALSE	2
ENSG00000001631	ENSP00000344668	KRIT1	FALSE	2
ENSG00000150991	ENSP00000344818	UBC	FALSE	56
ENSG00000187510	ENSP00000344961	PLEKHG7	TRUE	20
ENSG00000139174	ENSP00000345064	PRICKLE1	FALSE	2
ENSG00000153130	ENSP00000345262	SCOC	FALSE	5
ENSG00000128268	ENSP00000345270	MGAT3	TRUE	29
ENSG00000187855	ENSP00000345420	ASCL4	TRUE	17
ENSG00000188313	ENSP00000345494	PLSCR1	FALSE	2
ENSG00000101558	ENSP00000345656	VAPA	FALSE	2
ENSG00000163682	ENSP00000346022	RPL9	FALSE	2
ENSG00000116251	ENSP00000346088	RPL22	FALSE	14
ENSG00000105379	ENSP00000346173	ETFB	FALSE	2
ENSG00000168394	ENSP00000346206	TAP1	FALSE	4
ENSG00000116661	ENSP00000346240	FBXO2	FALSE	2
ENSG00000198612	ENSP00000346340	COPS8	FALSE	2
ENSG00000112562	ENSP00000346537	SMOC2	FALSE	2
ENSG00000116729	ENSP00000346829	WLS	FALSE	3
ENSG00000004455	ENSP00000346921	AK2	FALSE	3
ENSG00000152670	ENSP00000347087	DDX4	FALSE	2
ENSG00000213533	ENSP00000347195	TMEM110	FALSE	2
ENSG00000140105	ENSP00000347495	WARS	FALSE	5
ENSG00000141696	ENSP00000347649	LEPREL4	FALSE	3
ENSG00000183281	ENSP00000347933	PLGLB1	FALSE	2
ENSG00000173890	ENSP00000348161	GPR160	FALSE	3
ENSG00000100401	ENSP00000348577	RANGAP1	FALSE	3
ENSG00000155256	ENSP00000348593	ZFYVE27	FALSE	3
ENSG00000078053	ENSP00000348602	AMPH	FALSE	3
ENSG00000110697	ENSP00000348772	PITPNM1	TRUE	35
ENSG00000162896	ENSP00000348888	PIGR	FALSE	2
ENSG00000129965	ENSP00000348986	INS-IGF2	FALSE	9
ENSG00000198681	ENSP00000349085	MAGEA1	FALSE	10
ENSG00000157168	ENSP00000349275	NRG1	FALSE	4
ENSG00000153956	ENSP00000349320	CACNA2D1	TRUE	34
ENSG00000198668	ENSP00000349467	CALM1	FALSE	5
ENSG00000162374	ENSP00000349594	ELAVL4	FALSE	2
ENSG00000196296	ENSP00000349595	ATP2A1	FALSE	2
ENSG00000154269	ENSP00000350265	ENPP3	FALSE	3
ENSG00000196071	ENSP00000350836	OR2L13	FALSE	3
ENSG00000135596	ENSP00000351664	MICAL1	FALSE	2
ENSG00000165280	ENSP00000351777	VCP	FALSE	8
ENSG00000006283	ENSP00000352011	CACNA1G	TRUE	46
ENSG00000177791	ENSP00000352272	MYOZ1	TRUE	39
ENSG00000124721	ENSP00000352312	DNAH8	FALSE	11
ENSG00000233224	ENSP00000352627	HIST1H2AM	TRUE	46
ENSG00000079805	ENSP00000352721	DNM2	FALSE	3
ENSG00000196503	ENSP00000353210	ARL9	FALSE	2
ENSG00000157557	ENSP00000353344	ETS2	FALSE	3
ENSG00000141837	ENSP00000353362	CACNA1A	FALSE	3
ENSG00000197969	ENSP00000353422	VPS13A	FALSE	3
ENSG00000107643	ENSP00000353483	MAPK8	FALSE	5
ENSG00000078018	ENSP00000353508	MAP2	FALSE	4
ENSG00000169375	ENSP00000353622	SIN3A	FALSE	3
ENSG00000197579	ENSP00000353735	TOPORS	FALSE	2
ENSG00000159307	ENSP00000354080	SCUBE1	FALSE	2
ENSG00000131389	ENSP00000354107	SLC6A6	FALSE	3
ENSG00000197629	ENSP00000354335	MPEG1	FALSE	3
ENSG00000115415	ENSP00000354394	STAT1	FALSE	2
ENSG00000108669	ENSP00000354398	CYTH1	FALSE	3
ENSG00000144674	ENSP00000354486	GOLGA4	FALSE	5
ENSG00000152092	ENSP00000354536	ASTN1	FALSE	2
ENSG00000198851	ENSP00000354566	CD3E	FALSE	2
ENSG00000204843	ENSP00000354791	DCTN1	FALSE	5
ENSG00000198883	ENSP00000354834	PNMA5	FALSE	2
ENSG00000138629	ENSP00000354883	UBL7	FALSE	7
ENSG00000198947	ENSP00000354923	DMD	FALSE	2
ENSG00000197818	ENSP00000354966	SLC9A8	FALSE	2
ENSG00000075891	ENSP00000355069	PAX2	FALSE	2
ENSG00000162430	ENSP00000355141	SEPN1	TRUE	44
ENSG00000147889	ENSP00000355153	CDKN2A	TRUE	65
ENSG00000189064	ENSP00000355421	GAGE2A	TRUE	14
ENSG00000077585	ENSP00000355551	GPR137B	FALSE	4
ENSG00000143633	ENSP00000355609	C1orf131	FALSE	2
ENSG00000143632	ENSP00000355645	ACTA1	TRUE	54
ENSG00000162910	ENSP00000355692	MRPL55	FALSE	2
ENSG00000143799	ENSP00000355759	PARP1	FALSE	8
ENSG00000164488	ENSP00000355760	DACT2	FALSE	2
ENSG00000112499	ENSP00000355920	SLC22A2	FALSE	3
ENSG00000117595	ENSP00000355988	IRF6	FALSE	6
ENSG00000118193	ENSP00000356319	KIF14	FALSE	2
ENSG00000081237	ENSP00000356346	PTPRC	FALSE	4
ENSG00000177888	ENSP00000356375	ZBTB41	FALSE	2
ENSG00000116711	ENSP00000356436	PLA2G4A	FALSE	2
ENSG00000135828	ENSP00000356530	RNASEL	FALSE	2
ENSG00000198216	ENSP00000356545	CACNA1E	FALSE	5
ENSG00000143179	ENSP00000356853	UCK2	FALSE	2
ENSG00000213085	ENSP00000357079	CCDC19	FALSE	2
ENSG00000116586	ENSP00000357288	LAMTOR2	FALSE	2
ENSG00000179085	ENSP00000357384	DPM3	TRUE	46
ENSG00000010810	ENSP00000357656	FYN	FALSE	3
ENSG00000143631	ENSP00000357789	FLG	FALSE	5
ENSG00000175018	ENSP00000357811	TEX36	TRUE	7
ENSG00000095574	ENSP00000357881	IKZF5	FALSE	2
ENSG00000112333	ENSP00000357982	NR2E1	FALSE	4
ENSG00000143369	ENSP00000358043	ECM1	FALSE	3
ENSG00000118298	ENSP00000358107	CA14	FALSE	2
ENSG00000159164	ENSP00000358142	SV2A	TRUE	40
ENSG00000143127	ENSP00000358310	ITGA10	FALSE	2
ENSG00000135341	ENSP00000358335	MAP3K7	FALSE	2
ENSG00000116824	ENSP00000358490	CD2	FALSE	2
ENSG00000163393	ENSP00000358515	SLC22A15	TRUE	32
ENSG00000130826	ENSP00000358563	DKC1	FALSE	2
ENSG00000119953	ENSP00000358605	SMNDC1	FALSE	2
ENSG00000073009	ENSP00000358622	IKBKG	FALSE	5
ENSG00000102119	ENSP00000358857	EMD	FALSE	2
ENSG00000135338	ENSP00000358861	LCA5	FALSE	2
ENSG00000065135	ENSP00000358867	GNAI3	FALSE	3
ENSG00000134186	ENSP00000359042	PRPF38B	FALSE	10
ENSG00000117620	ENSP00000359174	SLC35A3	FALSE	2
ENSG00000221867	ENSP00000359301	MAGEA3	FALSE	2
ENSG00000164430	ENSP00000359339	MB21D1	FALSE	2
ENSG00000213341	ENSP00000359424	CHUK	FALSE	2
ENSG00000155984	ENSP00000359449	TMEM185A	FALSE	2
ENSG00000196406	ENSP00000359546	SPANXD	TRUE	60
ENSG00000172987	ENSP00000359583	HPSE2	FALSE	3
ENSG00000076770	ENSP00000359890	MBNL3	FALSE	2
ENSG00000116761	ENSP00000359976	CTH	TRUE	52
ENSG00000052749	ENSP00000360031	RRP12	TRUE	45
ENSG00000088035	ENSP00000360149	ALG6	FALSE	2
ENSG00000162604	ENSP00000360222	TM2D1	FALSE	4
ENSG00000177606	ENSP00000360266	JUN	FALSE	2
ENSG00000196284	ENSP00000360515	SUPT3H	FALSE	3
ENSG00000138180	ENSP00000360540	CEP55	FALSE	2
ENSG00000000419	ENSP00000360644	DPM1	FALSE	3
ENSG00000148677	ENSP00000360762	ANKRD1	FALSE	2
ENSG00000112759	ENSP00000360773	SLC29A1	FALSE	2
ENSG00000124201	ENSP00000360817	ZNFX1	FALSE	2
ENSG00000087916	ENSP00000360967	SLC6A14	FALSE	2
ENSG00000101901	ENSP00000361047	ALG13	FALSE	2
ENSG00000112715	ENSP00000361125	VEGFA	FALSE	3
ENSG00000176076	ENSP00000361173	KCNE1L	FALSE	2
ENSG00000122852	ENSP00000361382	SFTPA1	FALSE	2
ENSG00000117408	ENSP00000361418	IPO13	FALSE	5
ENSG00000166432	ENSP00000361868	ZMAT1	FALSE	2
ENSG00000025772	ENSP00000361900	TOMM34	TRUE	22
ENSG00000196839	ENSP00000361965	ADA	FALSE	2
ENSG00000138279	ENSP00000362010	ANXA7	FALSE	3
ENSG00000137413	ENSP00000362068	TAF8	FALSE	2
ENSG00000102290	ENSP00000362186	PCDH11X	FALSE	3
ENSG00000094841	ENSP00000362481	UPRT	FALSE	7
ENSG00000171448	ENSP00000362758	ZBTB26	FALSE	2
ENSG00000147162	ENSP00000362824	OGT	FALSE	9
ENSG00000175084	ENSP00000363071	DES	FALSE	4
ENSG00000158062	ENSP00000363338	UBXN11	TRUE	20
ENSG00000148153	ENSP00000363360	INIP	FALSE	2
ENSG00000142684	ENSP00000363384	ZNF593	FALSE	2
ENSG00000090889	ENSP00000363524	KIF4A	FALSE	10
ENSG00000215699	ENSP00000363573	SRSF10	FALSE	2
ENSG00000179163	ENSP00000363603	FUCA1	FALSE	2
ENSG00000165733	ENSP00000363642	BMS1	FALSE	2
ENSG00000204220	ENSP00000363734	PFDN6	FALSE	3
ENSG00000133216	ENSP00000363763	EPHB2	FALSE	2
ENSG00000076864	ENSP00000363897	RAP1GAP	TRUE	43
ENSG00000106799	ENSP00000364133	TGFBR1	FALSE	7
ENSG00000213654	ENSP00000364180	GPSM3	FALSE	2
ENSG00000204308	ENSP00000364235	RNF5	FALSE	2
ENSG00000188784	ENSP00000364257	PLA2G2E	FALSE	2
ENSG00000136932	ENSP00000364260	C9orf156	TRUE	30
ENSG00000178919	ENSP00000364265	FOXE1	TRUE	54
ENSG00000144285	ENSP00000364554	SCN1A	FALSE	2
ENSG00000179051	ENSP00000364582	RCC2	FALSE	3
ENSG00000142623	ENSP00000364620	PADI1	FALSE	2
ENSG00000117115	ENSP00000364635	PADI2	FALSE	4
ENSG00000117118	ENSP00000364649	SDHB	FALSE	2
ENSG00000204366	ENSP00000364677	ZBTB12	FALSE	2
ENSG00000184908	ENSP00000364831	CLCNKB	FALSE	4
ENSG00000165023	ENSP00000364919	DIRAS2	TRUE	39
ENSG00000049768	ENSP00000365380	FOXP3	FALSE	3
ENSG00000177000	ENSP00000365775	MTHFR	FALSE	2
ENSG00000168283	ENSP00000365851	BMI1	FALSE	2
ENSG00000165060	ENSP00000366482	FXN	FALSE	2
ENSG00000087086	ENSP00000366525	FTL	FALSE	2
ENSG00000180758	ENSP00000366628	GPR157	FALSE	2
ENSG00000173064	ENSP00000366783	HECTD4	FALSE	2
ENSG00000069812	ENSP00000367065	HES2	TRUE	22
ENSG00000066827	ENSP00000367069	ZFAT	FALSE	3
ENSG00000158292	ENSP00000367125	GPR153	FALSE	2
ENSG00000147050	ENSP00000367203	KDM6A	FALSE	2
ENSG00000136997	ENSP00000367207	MYC	FALSE	11
ENSG00000137103	ENSP00000367227	TMEM8B	FALSE	2
ENSG00000136108	ENSP00000367276	CKAP2	FALSE	11
ENSG00000147044	ENSP00000367408	CASK	FALSE	3
ENSG00000182220	ENSP00000367697	ATP6AP2	FALSE	2
ENSG00000146038	ENSP00000367715	DCDC2	FALSE	2
ENSG00000157881	ENSP00000367727	PANK4	FALSE	2
ENSG00000154099	ENSP00000367815	DNAAF1	FALSE	3
ENSG00000187730	ENSP00000367848	GABRD	FALSE	3
ENSG00000221829	ENSP00000367910	FANCG	FALSE	2
ENSG00000107404	ENSP00000368169	DVL1	FALSE	3
ENSG00000169972	ENSP00000368318	PUSL1	FALSE	3
ENSG00000205329	ENSP00000368989	OR6C3	FALSE	3
ENSG00000133107	ENSP00000369003	TRPC4	FALSE	2
ENSG00000101850	ENSP00000370316	GPR143	FALSE	2
ENSG00000180176	ENSP00000370571	TH	FALSE	16
ENSG00000107249	ENSP00000371398	GLIS3	FALSE	3
ENSG00000137090	ENSP00000371711	DMRT1	FALSE	2
ENSG00000155269	ENSP00000371927	GPR78	FALSE	2
ENSG00000066926	ENSP00000372326	FECH	FALSE	4
ENSG00000161981	ENSP00000372482	SNRNP25	FALSE	2
ENSG00000134013	ENSP00000373783	LOXL2	FALSE	3
ENSG00000101680	ENSP00000374309	LAMA1	TRUE	32
ENSG00000006071	ENSP00000374467	ABCC8	FALSE	2
ENSG00000131042	ENSP00000375629	LILRB2	FALSE	2
ENSG00000129455	ENSP00000375682	KLK8	FALSE	2
ENSG00000163283	ENSP00000375881	ALPP	FALSE	17
ENSG00000135898	ENSP00000375893	GPR55	FALSE	2
ENSG00000130340	ENSP00000376024	SNX9	FALSE	3
ENSG00000152492	ENSP00000376250	CCDC50	TRUE	26
ENSG00000110002	ENSP00000376504	VWA5A	FALSE	2
ENSG00000137757	ENSP00000376849	CASP5	FALSE	2
ENSG00000061987	ENSP00000377252	MON2	FALSE	3
ENSG00000164125	ENSP00000377396	FAM198B	TRUE	50
ENSG00000163541	ENSP00000377446	SUCLG1	FALSE	5
ENSG00000010244	ENSP00000378165	ZNF207	FALSE	5
ENSG00000119737	ENSP00000378195	GPR75	FALSE	2
ENSG00000185670	ENSP00000378286	ZBTB3	TRUE	32
ENSG00000188372	ENSP00000378326	ZP3	FALSE	2
ENSG00000112984	ENSP00000378356	KIF20A	FALSE	5
ENSG00000116675	ENSP00000378735	DNAJC6	FALSE	2
ENSG00000168961	ENSP00000378856	LGALS9	FALSE	2
ENSG00000204536	ENSP00000379566	CCHCR1	FALSE	2
ENSG00000145740	ENSP00000379836	SLC30A5	FALSE	2
ENSG00000159921	ENSP00000379839	GNE	FALSE	3
ENSG00000167332	ENSP00000380153	OR51E2	FALSE	4
ENSG00000158669	ENSP00000380184	AGPAT6	FALSE	3
ENSG00000007168	ENSP00000380378	PAFAH1B1	FALSE	2
ENSG00000011243	ENSP00000380557	AKAP8L	FALSE	2
ENSG00000188428	ENSP00000380598	BLOC1S5	FALSE	2
ENSG00000214160	ENSP00000380793	ALG3	FALSE	2
ENSG00000067798	ENSP00000381007	NAV3	FALSE	2
ENSG00000161647	ENSP00000381425	MPP3	FALSE	2
ENSG00000184743	ENSP00000381844	ATL3	FALSE	2
ENSG00000183808	ENSP00000382239	RBM12B	TRUE	53
ENSG00000103222	ENSP00000382342	ABCC1	FALSE	2
ENSG00000073614	ENSP00000382688	KDM5A	FALSE	2
ENSG00000215301	ENSP00000382840	DDX3X	FALSE	2
ENSG00000009724	ENSP00000383690	MASP2	FALSE	2
ENSG00000160087	ENSP00000383719	UBE2J2	FALSE	2
ENSG00000152689	ENSP00000384192	RASGRP3	FALSE	2
ENSG00000064547	ENSP00000384665	LPAR2	FALSE	2
ENSG00000205775	ENSP00000384742	GAGE2E	TRUE	1
ENSG00000066044	ENSP00000385269	ELAVL1	FALSE	20
ENSG00000215274	ENSP00000385415	GAGE10	TRUE	7
ENSG00000160007	ENSP00000385720	ARHGAP35	FALSE	2
ENSG00000221888	ENSP00000386138	OR1C1	FALSE	3
ENSG00000196290	ENSP00000386394	NIF3L1	FALSE	2
ENSG00000152969	ENSP00000386711	JAKMIP1	FALSE	3
ENSG00000118260	ENSP00000387699	CREB1	FALSE	2
ENSG00000221983	ENSP00000388107	UBA52	FALSE	22
ENSG00000235657	ENSP00000388526	HLA-A	FALSE	2
ENSG00000186275	ENSP00000391116	NBPF12	TRUE	38
ENSG00000234798	ENSP00000391349	DOM3Z	FALSE	2
ENSG00000117407	ENSP00000391998	ARTN	FALSE	4
ENSG00000189056	ENSP00000392423	RELN	FALSE	2
ENSG00000198728	ENSP00000392466	LDB1	TRUE	55
ENSG00000163995	ENSP00000393511	ABLIM2	FALSE	2
ENSG00000158623	ENSP00000393912	COPG2	FALSE	2
ENSG00000081189	ENSP00000396219	MEF2C	FALSE	2
ENSG00000105711	ENSP00000396915	SCN1B	FALSE	2
ENSG00000234745	ENSP00000399168	HLA-B	FALSE	9
ENSG00000225073	ENSP00000400326	DDX39B	FALSE	2
ENSG00000228146	ENSP00000400592	CASP16	TRUE	2
ENSG00000120063	ENSP00000400717	GNA13	FALSE	3
ENSG00000116001	ENSP00000401371	TIA1	FALSE	2
ENSG00000141252	ENSP00000401435	VPS53	FALSE	2
ENSG00000173559	ENSP00000403683	NABP1	TRUE	26
ENSG00000111863	ENSP00000404416	ADTRP	FALSE	2
ENSG00000170959	ENSP00000404672	DCDC1	TRUE	35
ENSG00000050438	ENSP00000405812	SLC4A8	TRUE	24
ENSG00000185630	ENSP00000405890	PBX1	TRUE	48
ENSG00000188612	ENSP00000405965	SUMO2	FALSE	3
ENSG00000233276	ENSP00000407375	GPX1	FALSE	11
ENSG00000234114	ENSP00000408012	CCHCR1	FALSE	2
ENSG00000225663	ENSP00000409009	FAM195B	TRUE	18
ENSG00000224659	ENSP00000409832	GAGE12J	TRUE	8
ENSG00000028203	ENSP00000410083	VEZT	FALSE	2
ENSG00000146067	ENSP00000410098	FAM193B	TRUE	21
ENSG00000258315	ENSP00000411851	C17orf49	FALSE	5
ENSG00000233076	ENSP00000412800	DDAH2	FALSE	2
ENSG00000073536	ENSP00000413572	NLE1	FALSE	2
ENSG00000187239	ENSP00000413625	FNBP1	FALSE	2
ENSG00000227460	ENSP00000414259	SYNGAP1	FALSE	2
ENSG00000174225	ENSP00000414757	ARL13A	TRUE	34
ENSG00000102531	ENSP00000417257	FNDC3A	FALSE	4
ENSG00000135679	ENSP00000417281	MDM2	FALSE	2
ENSG00000152332	ENSP00000420270	UHMK1	FALSE	2
