# Supplementary material for: A Computational Study Identifies HIV Progression-Related Genes Using mRMR and Shortest Path Tracing
Source: PLoS One. 2013 Nov 11;8(11):e78057. doi: 10.1371/journal.pone.0078057 (PMC3823927; doi:10.1371/journal.pone.0078057)
Supplement: Table S4 — GO enrichment of the 147 mRMR identified genes. (TXT) [file pone.0078057.s004.tex]

Table S4. GO enrichment of the 147 mRMR identified genes.
Category	Term	Count	%	PValue	Genes	List Total	Pop Hits	Pop Total	Fold Enrichment	Bonferroni	Benjamini	FDR
GOTERM_MF_ALL	GO:0016564~transcription repressor activity	8	6.2015503875969	0.00441516247659569	ILMN_1741334, ILMN_1746493, ILMN_1668651, ILMN_1774617, ILMN_1672004, ILMN_1811347, ILMN_1670099, ILMN_1803376	99	316	15143	3.8723948344201515	0.684913741694562	0.684913741694562	5.623063122291572
GOTERM_CC_ALL	GO:0044424~intracellular part	79	61.240310077519375	0.021670124524831146	ILMN_2244631, ILMN_1709870, ILMN_1784678, ILMN_2276987, ILMN_1672124, ILMN_1741334, ILMN_1791545, ILMN_1731157, ILMN_1666986, ILMN_1726720, ILMN_1756022, ILMN_1668651, ILMN_1775304, ILMN_2125869, ILMN_1811347, ILMN_1738604, ILMN_1683827, ILMN_2146817, ILMN_1800276, ILMN_2211950, ILMN_2359453, ILMN_1702009, ILMN_2070792, ILMN_1785852, ILMN_1678238, ILMN_1662845, ILMN_1806651, ILMN_1692026, ILMN_1796210, ILMN_2253207, ILMN_1659444, ILMN_1658702, ILMN_1744428, ILMN_2415467, ILMN_1768533, ILMN_1781373, ILMN_1800430, ILMN_2399036, ILMN_1736130, ILMN_2294751, ILMN_1721128, ILMN_1661307, ILMN_1689189, ILMN_1710092, ILMN_2402674, ILMN_1746493, ILMN_1734655, ILMN_1774617, ILMN_1685357, ILMN_1672004, ILMN_1777060, ILMN_1755041, ILMN_1681325, ILMN_1803376, ILMN_1670099, ILMN_1813671, ILMN_1783469, ILMN_1790759, ILMN_2393712, ILMN_1758337, ILMN_2311835, ILMN_1653220, ILMN_1785427, ILMN_1714228, ILMN_2302118, ILMN_1771852, ILMN_2280480, ILMN_1656144, ILMN_1766475, ILMN_1813075, ILMN_1744295, ILMN_1782954, ILMN_1665521, ILMN_1713125, ILMN_1785146, ILMN_1908490, ILMN_1652314, ILMN_1767253, ILMN_1776519	103	10624	15908	1.1484640016376184	0.9872186167013172	0.9872186167013172	23.99517330964649
GOTERM_CC_ALL	GO:0043226~organelle	69	53.48837209302325	0.023066898430696762	ILMN_2244631, ILMN_1709870, ILMN_1784678, ILMN_2276987, ILMN_1672124, ILMN_1741334, ILMN_1791545, ILMN_1731157, ILMN_1666986, ILMN_1726720, ILMN_1756022, ILMN_1668651, ILMN_1775304, ILMN_2125869, ILMN_1811347, ILMN_1738604, ILMN_1683827, ILMN_2146817, ILMN_1800276, ILMN_2359453, ILMN_1702009, ILMN_2070792, ILMN_1785852, ILMN_1678238, ILMN_1806651, ILMN_1692026, ILMN_1796210, ILMN_2253207, ILMN_1659444, ILMN_1658702, ILMN_2415467, ILMN_1758542, ILMN_1768533, ILMN_1781373, ILMN_1800430, ILMN_2399036, ILMN_1736130, ILMN_1721128, ILMN_1661307, ILMN_1689189, ILMN_1710092, ILMN_2402674, ILMN_1746493, ILMN_1734655, ILMN_1774617, ILMN_1685357, ILMN_1755041, ILMN_1803376, ILMN_1813671, ILMN_1670099, ILMN_1783469, ILMN_1790759, ILMN_2393712, ILMN_1758337, ILMN_1653220, ILMN_1785427, ILMN_1714228, ILMN_1771852, ILMN_2280480, ILMN_1656144, ILMN_1766475, ILMN_1813075, ILMN_1744295, ILMN_1665521, ILMN_1713125, ILMN_1785146, ILMN_1908490, ILMN_1767253, ILMN_1776519	103	8989	15908	1.1855396077406368	0.9903816583762485	0.9019268557465833	25.34303212584923
GOTERM_CC_ALL	GO:0005622~intracellular	81	62.7906976744186	0.02379746360119779	ILMN_2244631, ILMN_1709870, ILMN_1784678, ILMN_2276987, ILMN_1672124, ILMN_1741334, ILMN_1791545, ILMN_1731157, ILMN_1666986, ILMN_1726720, ILMN_1756022, ILMN_1668651, ILMN_1775304, ILMN_1742846, ILMN_2125869, ILMN_1811347, ILMN_1738604, ILMN_1683827, ILMN_2146817, ILMN_1800276, ILMN_2211950, ILMN_2359453, ILMN_1702009, ILMN_2070792, ILMN_1785852, ILMN_1678238, ILMN_1662845, ILMN_1806651, ILMN_1692026, ILMN_1796210, ILMN_2253207, ILMN_1659444, ILMN_1658702, ILMN_1744428, ILMN_2415467, ILMN_1768533, ILMN_1781373, ILMN_1664499, ILMN_1800430, ILMN_2399036, ILMN_1736130, ILMN_2294751, ILMN_1721128, ILMN_1661307, ILMN_1689189, ILMN_1710092, ILMN_2402674, ILMN_1746493, ILMN_1734655, ILMN_1774617, ILMN_1685357, ILMN_1672004, ILMN_1777060, ILMN_1755041, ILMN_1681325, ILMN_1803376, ILMN_1670099, ILMN_1813671, ILMN_1783469, ILMN_1790759, ILMN_2393712, ILMN_1758337, ILMN_2311835, ILMN_1653220, ILMN_1785427, ILMN_1714228, ILMN_2302118, ILMN_1771852, ILMN_2280480, ILMN_1656144, ILMN_1766475, ILMN_1813075, ILMN_1744295, ILMN_1782954, ILMN_1665521, ILMN_1713125, ILMN_1785146, ILMN_1908490, ILMN_1652314, ILMN_1767253, ILMN_1776519	103	10995	15908	1.1378057987523014	0.9917120635551625	0.797628754755138	26.039219151151904
GOTERM_CC_ALL	GO:0043229~intracellular organelle	68	52.71317829457365	0.03560998634500066	ILMN_2244631, ILMN_1709870, ILMN_1784678, ILMN_2276987, ILMN_1672124, ILMN_1741334, ILMN_1791545, ILMN_1731157, ILMN_1666986, ILMN_1726720, ILMN_1756022, ILMN_1668651, ILMN_1775304, ILMN_2125869, ILMN_1811347, ILMN_1738604, ILMN_1683827, ILMN_2146817, ILMN_1800276, ILMN_2359453, ILMN_1702009, ILMN_2070792, ILMN_1785852, ILMN_1678238, ILMN_1806651, ILMN_1692026, ILMN_1796210, ILMN_2253207, ILMN_1659444, ILMN_1658702, ILMN_2415467, ILMN_1768533, ILMN_1781373, ILMN_1800430, ILMN_2399036, ILMN_1736130, ILMN_1721128, ILMN_1661307, ILMN_1689189, ILMN_1710092, ILMN_2402674, ILMN_1746493, ILMN_1734655, ILMN_1774617, ILMN_1685357, ILMN_1755041, ILMN_1803376, ILMN_1813671, ILMN_1670099, ILMN_1783469, ILMN_2393712, ILMN_1790759, ILMN_1758337, ILMN_1653220, ILMN_1785427, ILMN_1714228, ILMN_1771852, ILMN_2280480, ILMN_1656144, ILMN_1766475, ILMN_1813075, ILMN_1744295, ILMN_1665521, ILMN_1713125, ILMN_1785146, ILMN_1908490, ILMN_1767253, ILMN_1776519	103	8977	15908	1.1699196760653712	0.9992649985268813	0.8353460884405159	36.49821040061939
GOTERM_CC_ALL	GO:0043231~intracellular membrane-bounded organelle	61	47.286821705426355	0.04890789351619013	ILMN_1784678, ILMN_1709870, ILMN_2244631, ILMN_1672124, ILMN_1741334, ILMN_1666986, ILMN_1731157, ILMN_1726720, ILMN_1756022, ILMN_1668651, ILMN_1775304, ILMN_1811347, ILMN_1738604, ILMN_1683827, ILMN_2146817, ILMN_1800276, ILMN_2359453, ILMN_1702009, ILMN_2070792, ILMN_1785852, ILMN_1678238, ILMN_1806651, ILMN_1692026, ILMN_1796210, ILMN_2253207, ILMN_1659444, ILMN_1658702, ILMN_2415467, ILMN_1768533, ILMN_1781373, ILMN_1800430, ILMN_2399036, ILMN_1736130, ILMN_1721128, ILMN_1661307, ILMN_1689189, ILMN_1710092, ILMN_2402674, ILMN_1746493, ILMN_1734655, ILMN_1774617, ILMN_1685357, ILMN_1755041, ILMN_1813671, ILMN_1670099, ILMN_1803376, ILMN_1758337, ILMN_1653220, ILMN_1785427, ILMN_1714228, ILMN_1771852, ILMN_2280480, ILMN_1656144, ILMN_1766475, ILMN_1813075, ILMN_1744295, ILMN_1665521, ILMN_1713125, ILMN_1785146, ILMN_1776519, ILMN_1767253	103	7982	15908	1.1803110396450265	0.9999536240433042	0.8640877580812703	46.633760510810795
GOTERM_CC_ALL	GO:0043227~membrane-bounded organelle	61	47.286821705426355	0.04981816550169473	ILMN_1784678, ILMN_1709870, ILMN_2244631, ILMN_1672124, ILMN_1741334, ILMN_1666986, ILMN_1731157, ILMN_1726720, ILMN_1756022, ILMN_1668651, ILMN_1775304, ILMN_1811347, ILMN_1738604, ILMN_1683827, ILMN_2146817, ILMN_1800276, ILMN_2359453, ILMN_1702009, ILMN_2070792, ILMN_1785852, ILMN_1678238, ILMN_1806651, ILMN_1692026, ILMN_1796210, ILMN_2253207, ILMN_1659444, ILMN_1658702, ILMN_2415467, ILMN_1768533, ILMN_1781373, ILMN_1800430, ILMN_2399036, ILMN_1736130, ILMN_1721128, ILMN_1661307, ILMN_1689189, ILMN_1710092, ILMN_2402674, ILMN_1746493, ILMN_1734655, ILMN_1774617, ILMN_1685357, ILMN_1755041, ILMN_1813671, ILMN_1670099, ILMN_1803376, ILMN_1758337, ILMN_1653220, ILMN_1785427, ILMN_1714228, ILMN_1771852, ILMN_2280480, ILMN_1656144, ILMN_1766475, ILMN_1813075, ILMN_1744295, ILMN_1665521, ILMN_1713125, ILMN_1785146, ILMN_1776519, ILMN_1767253	103	7989	15908	1.1792768454683442	0.9999616700769308	0.8163787281223094	47.26990174548477
GOTERM_BP_ALL	GO:0007184~SMAD protein nuclear translocation	2	1.550387596899225	0.051519165711545724	ILMN_1714228, ILMN_1672004	94	8	14116	37.54255319148936	1.0	1.0	56.11191093105122
GOTERM_CC_ALL	GO:0030659~cytoplasmic vesicle membrane	4	3.10077519379845	0.060046453623656154	ILMN_2415467, ILMN_1746493, ILMN_1659444, ILMN_1702009	103	139	15908	4.444506530697771	0.9999955519284438	0.8280298344657961	53.953869979108596
GOTERM_CC_ALL	GO:0005938~cell cortex	4	3.10077519379845	0.0675004140925607	ILMN_2393712, ILMN_1790759, ILMN_1714228, ILMN_1744428	103	146	15908	4.2314137518287	0.9999990878193038	0.8242035463972089	58.323669015698734
GOTERM_MF_ALL	GO:0003677~DNA binding	22	17.05426356589147	0.06859754708726334	ILMN_1709870, ILMN_1784678, ILMN_1689189, ILMN_1741334, ILMN_1726720, ILMN_1771852, ILMN_1756022, ILMN_1668651, ILMN_2280480, ILMN_1813075, ILMN_1658702, ILMN_1811347, ILMN_1670099, ILMN_1803376, ILMN_1744295, ILMN_1758337, ILMN_1781373, ILMN_1785146, ILMN_1800430, ILMN_1785852, ILMN_1678238, ILMN_1661307	99	2331	15143	1.4436341103007768	0.9999999911924425	0.9999061514119124	60.522474792545275
GOTERM_BP_ALL	GO:0033365~protein localization in organelle	4	3.10077519379845	0.07185799923031312	ILMN_1714228, ILMN_2211950, ILMN_1672004, ILMN_1721128	94	146	14116	4.11425240454678	1.0	0.9999999999999964	68.68347763133028
GOTERM_CC_ALL	GO:0012506~vesicle membrane	4	3.10077519379845	0.07307136689072274	ILMN_2415467, ILMN_1746493, ILMN_1659444, ILMN_1702009	103	151	15908	4.0913007136886765	0.9999997231699231	0.813208534103623	61.336738081605034
GOTERM_MF_ALL	GO:0005525~GTP binding	6	4.651162790697675	0.09363951245262367	ILMN_1790759, ILMN_1777550, ILMN_2070792, ILMN_1742846, ILMN_2216157, ILMN_1652314	99	372	15143	2.467090257412838	0.9999999999928295	0.9998071658715612	72.35972860444733
GOTERM_CC_ALL	GO:0005737~cytoplasm	55	42.63565891472868	0.09533160577211272	ILMN_1784678, ILMN_2244631, ILMN_2276987, ILMN_1672124, ILMN_1666986, ILMN_1726720, ILMN_1775304, ILMN_2125869, ILMN_1738604, ILMN_1683827, ILMN_2146817, ILMN_1800276, ILMN_2211950, ILMN_1702009, ILMN_2359453, ILMN_2070792, ILMN_1662845, ILMN_1659444, ILMN_1744428, ILMN_2415467, ILMN_1768533, ILMN_1781373, ILMN_2399036, ILMN_1736130, ILMN_2294751, ILMN_1721128, ILMN_1661307, ILMN_2402674, ILMN_1746493, ILMN_1734655, ILMN_1774617, ILMN_1685357, ILMN_1672004, ILMN_1777060, ILMN_1755041, ILMN_1681325, ILMN_1813671, ILMN_1670099, ILMN_1783469, ILMN_2393712, ILMN_1790759, ILMN_2311835, ILMN_1653220, ILMN_1785427, ILMN_1714228, ILMN_2302118, ILMN_1656144, ILMN_1766475, ILMN_1744295, ILMN_1782954, ILMN_1665521, ILMN_1785146, ILMN_1713125, ILMN_1652314, ILMN_1776519	103	7319	15908	1.160617995190069	0.999999997805204	0.8638118197264215	71.48406989762921
GOTERM_CC_ALL	GO:0043232~intracellular non-membrane-bounded organelle	23	17.829457364341085	0.0988638667696102	ILMN_1784678, ILMN_2276987, ILMN_1714228, ILMN_2253207, ILMN_1692026, ILMN_1791545, ILMN_1746493, ILMN_1731157, ILMN_1726720, ILMN_1756022, ILMN_1659444, ILMN_1775304, ILMN_2125869, ILMN_1658702, ILMN_1670099, ILMN_1783469, ILMN_1744295, ILMN_2393712, ILMN_1790759, ILMN_1908490, ILMN_1785427, ILMN_1767253, ILMN_1661307	103	2596	15908	1.3683635765254987	0.9999999989923948	0.8479041686698231	72.84751127706632
GOTERM_CC_ALL	GO:0043228~non-membrane-bounded organelle	23	17.829457364341085	0.0988638667696102	ILMN_1784678, ILMN_2276987, ILMN_1714228, ILMN_2253207, ILMN_1692026, ILMN_1791545, ILMN_1746493, ILMN_1731157, ILMN_1726720, ILMN_1756022, ILMN_1659444, ILMN_1775304, ILMN_2125869, ILMN_1658702, ILMN_1670099, ILMN_1783469, ILMN_1744295, ILMN_2393712, ILMN_1790759, ILMN_1908490, ILMN_1785427, ILMN_1767253, ILMN_1661307	103	2596	15908	1.3683635765254987	0.9999999989923948	0.8479041686698231	72.84751127706632
