# Supplementary material for: A Computational Study Identifies HIV Progression-Related Genes Using mRMR and Shortest Path Tracing
Source: PLoS One. 2013 Nov 11;8(11):e78057. doi: 10.1371/journal.pone.0078057 (PMC3823927; doi:10.1371/journal.pone.0078057)
Supplement: Table S5 — GO enrichment of the 1290 shortest path identified genes. (TXT) [file pone.0078057.s005.tex]

Table S5. GO enrichment of the 1290 shortest path identified genes.
Category	Term	Count	%	PValue	Genes	List Total	Pop Hits	Pop Total	Fold Enrichment	Bonferroni	Benjamini	FDR
GOTERM_CC_ALL	GO:0044446~intracellular organelle part	453	35.9238699444885	2.4675251693713546E-20	ENSG00000100075, ENSG00000215301, ENSG00000113384, ENSG00000090889, ENSG00000166337, ENSG00000166432, ENSG00000000419, ENSG00000156482, ENSG00000126778, ENSG00000167986, ENSG00000121957, ENSG00000170485, ENSG00000163682, ENSG00000130726, ENSG00000102078, ENSG00000102384, ENSG00000113580, ENSG00000119699, ENSG00000198707, ENSG00000113595, ENSG00000104833, ENSG00000196296, ENSG00000087302, ENSG00000087086, ENSG00000170892, ENSG00000104835, ENSG00000071626, ENSG00000186298, ENSG00000116544, ENSG00000141510, ENSG00000065183, ENSG00000091140, ENSG00000100083, ENSG00000129965, ENSG00000108264, ENSG00000171105, ENSG00000165733, ENSG00000196284, ENSG00000166949, ENSG00000074695, ENSG00000167863, ENSG00000132612, ENSG00000004799, ENSG00000165060, ENSG00000113569, ENSG00000138802, ENSG00000142192, ENSG00000136750, ENSG00000065057, ENSG00000095002, ENSG00000113368, ENSG00000137804, ENSG00000140262, ENSG00000166851, ENSG00000136286, ENSG00000109534, ENSG00000073578, ENSG00000147601, ENSG00000128311, ENSG00000078070, ENSG00000110066, ENSG00000100162, ENSG00000066926, ENSG00000094631, ENSG00000066422, ENSG00000139531, ENSG00000152208, ENSG00000128340, ENSG00000106299, ENSG00000100823, ENSG00000183640, ENSG00000087338, ENSG00000147679, ENSG00000170345, ENSG00000141141, ENSG00000094804, ENSG00000178685, ENSG00000163541, ENSG00000060642, ENSG00000100030, ENSG00000136450, ENSG00000101438, ENSG00000118193, ENSG00000138279, ENSG00000142186, ENSG00000111229, ENSG00000102967, ENSG00000141696, ENSG00000183549, ENSG00000109061, ENSG00000075426, ENSG00000121058, ENSG00000136997, ENSG00000100292, ENSG00000122565, ENSG00000152969, ENSG00000101846, ENSG00000136718, ENSG00000101558, ENSG00000156709, ENSG00000110092, ENSG00000137845, ENSG00000163528, ENSG00000147649, ENSG00000100028, ENSG00000094916, ENSG00000103313, ENSG00000110107, ENSG00000185630, ENSG00000117395, ENSG00000101856, ENSG00000105538, ENSG00000073536, ENSG00000131725, ENSG00000110108, ENSG00000130164, ENSG00000139970, ENSG00000079805, ENSG00000164190, ENSG00000102119, ENSG00000105819, ENSG00000140299, ENSG00000061337, ENSG00000014919, ENSG00000125445, ENSG00000114771, ENSG00000125447, ENSG00000154099, ENSG00000130826, ENSG00000086827, ENSG00000154582, ENSG00000074319, ENSG00000122735, ENSG00000135940, ENSG00000178573, ENSG00000078018, ENSG00000102003, ENSG00000148677, ENSG00000075856, ENSG00000198668, ENSG00000135454, ENSG00000086504, ENSG00000165512, ENSG00000168394, ENSG00000130935, ENSG00000118245, ENSG00000136813, ENSG00000188976, ENSG00000049541, ENSG00000129116, ENSG00000061987, ENSG00000162430, ENSG00000095574, ENSG00000204843, ENSG00000147889, ENSG00000134186, ENSG00000157916, ENSG00000162231, ENSG00000136108, ENSG00000148153, ENSG00000102931, ENSG00000135828, ENSG00000136824, ENSG00000188986, ENSG00000004455, ENSG00000188612, ENSG00000162772, ENSG00000118137, ENSG00000105379, ENSG00000181449, ENSG00000163631, ENSG00000096717, ENSG00000161981, ENSG00000178691, ENSG00000115841, ENSG00000061273, ENSG00000115942, ENSG00000142731, ENSG00000006116, ENSG00000006114, ENSG00000069943, ENSG00000164045, ENSG00000118260, ENSG00000140374, ENSG00000103363, ENSG00000122884, ENSG00000105202, ENSG00000068366, ENSG00000117620, ENSG00000187456, ENSG00000147050, ENSG00000198612, ENSG00000173273, ENSG00000143624, ENSG00000116688, ENSG00000165417, ENSG00000221983, ENSG00000003756, ENSG00000004478, ENSG00000012061, ENSG00000143631, ENSG00000132002, ENSG00000106591, ENSG00000108561, ENSG00000162227, ENSG00000142208, ENSG00000032444, ENSG00000134905, ENSG00000169375, ENSG00000075891, ENSG00000134982, ENSG00000091651, ENSG00000143632, ENSG00000215699, ENSG00000181026, ENSG00000124207, ENSG00000105329, ENSG00000036473, ENSG00000084674, ENSG00000171557, ENSG00000063244, ENSG00000129083, ENSG00000103043, ENSG00000010610, ENSG00000129152, ENSG00000116062, ENSG00000169252, ENSG00000147162, ENSG00000157500, ENSG00000135679, ENSG00000108244, ENSG00000173559, ENSG00000106089, ENSG00000011243, ENSG00000108840, ENSG00000136929, ENSG00000164114, ENSG00000100393, ENSG00000102900, ENSG00000139687, ENSG00000163479, ENSG00000175110, ENSG00000167470, ENSG00000113643, ENSG00000076242, ENSG00000115415, ENSG00000188694, ENSG00000173898, ENSG00000144674, ENSG00000117118, ENSG00000188428, ENSG00000099624, ENSG00000100348, ENSG00000111615, ENSG00000151665, ENSG00000116251, ENSG00000036672, ENSG00000088035, ENSG00000174106, ENSG00000134323, ENSG00000008988, ENSG00000124721, ENSG00000213619, ENSG00000119041, ENSG00000144659, ENSG00000177606, ENSG00000123191, ENSG00000122971, ENSG00000143933, ENSG00000132383, ENSG00000100350, ENSG00000137413, ENSG00000107815, ENSG00000127564, ENSG00000122705, ENSG00000068024, ENSG00000171503, ENSG00000072506, ENSG00000076770, ENSG00000089048, ENSG00000132475, ENSG00000107404, ENSG00000188581, ENSG00000174332, ENSG00000107249, ENSG00000162910, ENSG00000159164, ENSG00000135338, ENSG00000146648, ENSG00000067798, ENSG00000135596, ENSG00000168036, ENSG00000143799, ENSG00000214160, ENSG00000058404, ENSG00000083845, ENSG00000072832, ENSG00000106631, ENSG00000131931, ENSG00000168564, ENSG00000123810, ENSG00000105669, ENSG00000002834, ENSG00000107223, ENSG00000105663, ENSG00000099795, ENSG00000068912, ENSG00000077232, ENSG00000161281, ENSG00000197579, ENSG00000100300, ENSG00000140416, ENSG00000101076, ENSG00000161800, ENSG00000143368, ENSG00000131018, ENSG00000168291, ENSG00000134748, ENSG00000134057, ENSG00000148516, ENSG00000052749, ENSG00000114861, ENSG00000119953, ENSG00000115368, ENSG00000100412, ENSG00000010278, ENSG00000175832, ENSG00000142684, ENSG00000164919, ENSG00000134480, ENSG00000107643, ENSG00000115561, ENSG00000086189, ENSG00000092140, ENSG00000049449, ENSG00000120885, ENSG00000164924, ENSG00000143761, ENSG00000138193, ENSG00000112739, ENSG00000176340, ENSG00000105974, ENSG00000119729, ENSG00000125744, ENSG00000125743, ENSG00000111481, ENSG00000099817, ENSG00000138750, ENSG00000168610, ENSG00000179041, ENSG00000124788, ENSG00000101266, ENSG00000178028, ENSG00000131966, ENSG00000112062, ENSG00000100401, ENSG00000010244, ENSG00000073614, ENSG00000125656, ENSG00000112742, ENSG00000113916, ENSG00000180176, ENSG00000124491, ENSG00000007168, ENSG00000167768, ENSG00000072954, ENSG00000179051, ENSG00000128266, ENSG00000175084, ENSG00000111275, ENSG00000186416, ENSG00000105953, ENSG00000119912, ENSG00000088256, ENSG00000112715, ENSG00000106617, ENSG00000111875, ENSG00000090054, ENSG00000137285, ENSG00000152234, ENSG00000099800, ENSG00000144451, ENSG00000034713, ENSG00000008394, ENSG00000149308, ENSG00000020426, ENSG00000105058, ENSG00000138180, ENSG00000093009, ENSG00000130528, ENSG00000170315, ENSG00000019991, ENSG00000021574, ENSG00000165280, ENSG00000109846, ENSG00000149311, ENSG00000138686, ENSG00000001626, ENSG00000213918, ENSG00000152240, ENSG00000104490, ENSG00000085231, ENSG00000138798, ENSG00000138795, ENSG00000091831, ENSG00000071894, ENSG00000005243, ENSG00000081189, ENSG00000018510, ENSG00000118640, ENSG00000073849, ENSG00000160208, ENSG00000054523, ENSG00000179085, ENSG00000118503, ENSG00000186847, ENSG00000010017, ENSG00000164754, ENSG00000164885, ENSG00000117408, ENSG00000144381, ENSG00000090060, ENSG00000139083, ENSG00000010810, ENSG00000151617, ENSG00000114026, ENSG00000023516, ENSG00000167925, ENSG00000112984, ENSG00000025772, ENSG00000092330, ENSG00000141367, ENSG00000004779, ENSG00000008056, ENSG00000130204, ENSG00000077498, ENSG00000168090, ENSG00000092201, ENSG00000130402, ENSG00000111424, ENSG00000139174, ENSG00000090487, ENSG00000026025, ENSG00000186868, ENSG00000124762, ENSG00000104852, ENSG00000150991, ENSG00000164867, ENSG00000066455, ENSG00000120802, ENSG00000100528, ENSG00000131791, ENSG00000121691, ENSG00000213380	1184	4225	15908	1.4405733248040942	1.517527979163383E-17	1.517527979163383E-17	3.656662156551425E-17
GOTERM_CC_ALL	GO:0044422~organelle part	455	36.08247422680412	2.700677239604022E-20	ENSG00000100075, ENSG00000215301, ENSG00000090889, ENSG00000113384, ENSG00000166337, ENSG00000166432, ENSG00000000419, ENSG00000156482, ENSG00000126778, ENSG00000167986, ENSG00000121957, ENSG00000170485, ENSG00000163682, ENSG00000130726, ENSG00000102078, ENSG00000102384, ENSG00000113580, ENSG00000119699, ENSG00000198707, ENSG00000113595, ENSG00000104833, ENSG00000196296, ENSG00000087302, ENSG00000087086, ENSG00000170892, ENSG00000104835, ENSG00000071626, ENSG00000186298, ENSG00000116544, ENSG00000141510, ENSG00000065183, ENSG00000091140, ENSG00000100083, ENSG00000129965, ENSG00000108264, ENSG00000171105, ENSG00000165733, ENSG00000196284, ENSG00000166949, ENSG00000074695, ENSG00000167863, ENSG00000132612, ENSG00000004799, ENSG00000165060, ENSG00000113569, ENSG00000138802, ENSG00000142192, ENSG00000136750, ENSG00000065057, ENSG00000095002, ENSG00000113368, ENSG00000137804, ENSG00000140262, ENSG00000166851, ENSG00000136286, ENSG00000109534, ENSG00000073578, ENSG00000147601, ENSG00000128311, ENSG00000078070, ENSG00000110066, ENSG00000100162, ENSG00000066926, ENSG00000094631, ENSG00000066422, ENSG00000139531, ENSG00000152208, ENSG00000128340, ENSG00000106299, ENSG00000100823, ENSG00000183640, ENSG00000087338, ENSG00000147679, ENSG00000170345, ENSG00000141141, ENSG00000177885, ENSG00000094804, ENSG00000178685, ENSG00000163541, ENSG00000060642, ENSG00000100030, ENSG00000136450, ENSG00000101438, ENSG00000118193, ENSG00000138279, ENSG00000142186, ENSG00000111229, ENSG00000102967, ENSG00000141696, ENSG00000183549, ENSG00000109061, ENSG00000075426, ENSG00000121058, ENSG00000136997, ENSG00000100292, ENSG00000122565, ENSG00000152969, ENSG00000101846, ENSG00000136718, ENSG00000101558, ENSG00000156709, ENSG00000110092, ENSG00000137845, ENSG00000163528, ENSG00000147649, ENSG00000100028, ENSG00000094916, ENSG00000103313, ENSG00000110107, ENSG00000185630, ENSG00000117395, ENSG00000101856, ENSG00000105538, ENSG00000073536, ENSG00000131725, ENSG00000110108, ENSG00000130164, ENSG00000139970, ENSG00000079805, ENSG00000164190, ENSG00000102119, ENSG00000105819, ENSG00000140299, ENSG00000061337, ENSG00000014919, ENSG00000125445, ENSG00000114771, ENSG00000125447, ENSG00000154099, ENSG00000130826, ENSG00000086827, ENSG00000154582, ENSG00000074319, ENSG00000122735, ENSG00000135940, ENSG00000178573, ENSG00000078018, ENSG00000102003, ENSG00000148677, ENSG00000075856, ENSG00000198668, ENSG00000135454, ENSG00000086504, ENSG00000165512, ENSG00000168394, ENSG00000130935, ENSG00000118245, ENSG00000136813, ENSG00000188976, ENSG00000049541, ENSG00000129116, ENSG00000061987, ENSG00000162430, ENSG00000095574, ENSG00000204843, ENSG00000147889, ENSG00000134186, ENSG00000157916, ENSG00000162231, ENSG00000136108, ENSG00000148153, ENSG00000102931, ENSG00000135828, ENSG00000136824, ENSG00000188986, ENSG00000004455, ENSG00000188612, ENSG00000162772, ENSG00000118137, ENSG00000105379, ENSG00000181449, ENSG00000102531, ENSG00000163631, ENSG00000096717, ENSG00000161981, ENSG00000178691, ENSG00000115841, ENSG00000061273, ENSG00000115942, ENSG00000142731, ENSG00000006116, ENSG00000006114, ENSG00000069943, ENSG00000164045, ENSG00000118260, ENSG00000140374, ENSG00000103363, ENSG00000122884, ENSG00000105202, ENSG00000068366, ENSG00000117620, ENSG00000187456, ENSG00000147050, ENSG00000198612, ENSG00000173273, ENSG00000143624, ENSG00000116688, ENSG00000165417, ENSG00000221983, ENSG00000003756, ENSG00000004478, ENSG00000012061, ENSG00000143631, ENSG00000108561, ENSG00000132002, ENSG00000106591, ENSG00000162227, ENSG00000142208, ENSG00000032444, ENSG00000134905, ENSG00000169375, ENSG00000075891, ENSG00000134982, ENSG00000091651, ENSG00000143632, ENSG00000215699, ENSG00000181026, ENSG00000124207, ENSG00000105329, ENSG00000036473, ENSG00000084674, ENSG00000171557, ENSG00000063244, ENSG00000129083, ENSG00000103043, ENSG00000010610, ENSG00000129152, ENSG00000116062, ENSG00000169252, ENSG00000147162, ENSG00000157500, ENSG00000135679, ENSG00000108244, ENSG00000173559, ENSG00000106089, ENSG00000011243, ENSG00000108840, ENSG00000136929, ENSG00000164114, ENSG00000100393, ENSG00000102900, ENSG00000139687, ENSG00000163479, ENSG00000175110, ENSG00000167470, ENSG00000113643, ENSG00000076242, ENSG00000115415, ENSG00000188694, ENSG00000173898, ENSG00000144674, ENSG00000117118, ENSG00000188428, ENSG00000099624, ENSG00000100348, ENSG00000111615, ENSG00000151665, ENSG00000116251, ENSG00000036672, ENSG00000088035, ENSG00000174106, ENSG00000134323, ENSG00000008988, ENSG00000124721, ENSG00000213619, ENSG00000119041, ENSG00000144659, ENSG00000177606, ENSG00000123191, ENSG00000122971, ENSG00000143933, ENSG00000132383, ENSG00000100350, ENSG00000137413, ENSG00000107815, ENSG00000127564, ENSG00000122705, ENSG00000068024, ENSG00000171503, ENSG00000072506, ENSG00000076770, ENSG00000089048, ENSG00000132475, ENSG00000107404, ENSG00000188581, ENSG00000174332, ENSG00000107249, ENSG00000162910, ENSG00000159164, ENSG00000135338, ENSG00000146648, ENSG00000067798, ENSG00000135596, ENSG00000168036, ENSG00000143799, ENSG00000214160, ENSG00000058404, ENSG00000083845, ENSG00000072832, ENSG00000106631, ENSG00000131931, ENSG00000168564, ENSG00000123810, ENSG00000105669, ENSG00000002834, ENSG00000107223, ENSG00000105663, ENSG00000099795, ENSG00000068912, ENSG00000077232, ENSG00000161281, ENSG00000197579, ENSG00000100300, ENSG00000140416, ENSG00000101076, ENSG00000161800, ENSG00000143368, ENSG00000131018, ENSG00000168291, ENSG00000134748, ENSG00000134057, ENSG00000148516, ENSG00000052749, ENSG00000114861, ENSG00000119953, ENSG00000115368, ENSG00000100412, ENSG00000010278, ENSG00000175832, ENSG00000142684, ENSG00000164919, ENSG00000134480, ENSG00000107643, ENSG00000115561, ENSG00000086189, ENSG00000092140, ENSG00000049449, ENSG00000120885, ENSG00000164924, ENSG00000143761, ENSG00000138193, ENSG00000112739, ENSG00000176340, ENSG00000105974, ENSG00000119729, ENSG00000125744, ENSG00000125743, ENSG00000111481, ENSG00000099817, ENSG00000138750, ENSG00000168610, ENSG00000179041, ENSG00000124788, ENSG00000101266, ENSG00000178028, ENSG00000131966, ENSG00000112062, ENSG00000100401, ENSG00000010244, ENSG00000073614, ENSG00000125656, ENSG00000112742, ENSG00000113916, ENSG00000180176, ENSG00000124491, ENSG00000007168, ENSG00000167768, ENSG00000072954, ENSG00000179051, ENSG00000128266, ENSG00000175084, ENSG00000111275, ENSG00000186416, ENSG00000105953, ENSG00000119912, ENSG00000088256, ENSG00000112715, ENSG00000106617, ENSG00000111875, ENSG00000090054, ENSG00000137285, ENSG00000152234, ENSG00000099800, ENSG00000144451, ENSG00000034713, ENSG00000008394, ENSG00000149308, ENSG00000020426, ENSG00000105058, ENSG00000138180, ENSG00000093009, ENSG00000130528, ENSG00000170315, ENSG00000019991, ENSG00000021574, ENSG00000165280, ENSG00000109846, ENSG00000149311, ENSG00000138686, ENSG00000001626, ENSG00000213918, ENSG00000152240, ENSG00000104490, ENSG00000085231, ENSG00000138798, ENSG00000138795, ENSG00000091831, ENSG00000071894, ENSG00000005243, ENSG00000081189, ENSG00000018510, ENSG00000118640, ENSG00000073849, ENSG00000160208, ENSG00000054523, ENSG00000179085, ENSG00000118503, ENSG00000186847, ENSG00000010017, ENSG00000164754, ENSG00000164885, ENSG00000117408, ENSG00000144381, ENSG00000090060, ENSG00000139083, ENSG00000010810, ENSG00000151617, ENSG00000114026, ENSG00000023516, ENSG00000167925, ENSG00000112984, ENSG00000025772, ENSG00000092330, ENSG00000141367, ENSG00000004779, ENSG00000008056, ENSG00000130204, ENSG00000077498, ENSG00000168090, ENSG00000092201, ENSG00000130402, ENSG00000111424, ENSG00000139174, ENSG00000090487, ENSG00000026025, ENSG00000186868, ENSG00000124762, ENSG00000104852, ENSG00000150991, ENSG00000164867, ENSG00000066455, ENSG00000120802, ENSG00000100528, ENSG00000131791, ENSG00000121691, ENSG00000213380	1184	4251	15908	1.4380837259277626	1.6609165023564735E-17	8.304582511782368E-18	4.002173668459779E-17
GOTERM_CC_ALL	GO:0044444~cytoplasmic part	503	39.888977002379065	3.649327432448348E-19	ENSG00000100075, ENSG00000139637, ENSG00000113384, ENSG00000176890, ENSG00000138386, ENSG00000166337, ENSG00000163995, ENSG00000000419, ENSG00000087074, ENSG00000156482, ENSG00000121957, ENSG00000163682, ENSG00000102078, ENSG00000213085, ENSG00000113580, ENSG00000119699, ENSG00000198707, ENSG00000113595, ENSG00000104833, ENSG00000196296, ENSG00000087302, ENSG00000126088, ENSG00000087086, ENSG00000104835, ENSG00000186298, ENSG00000109103, ENSG00000141510, ENSG00000053918, ENSG00000130638, ENSG00000091140, ENSG00000100083, ENSG00000129965, ENSG00000171105, ENSG00000170262, ENSG00000166949, ENSG00000101210, ENSG00000074695, ENSG00000167863, ENSG00000101901, ENSG00000132612, ENSG00000004799, ENSG00000165060, ENSG00000173486, ENSG00000145782, ENSG00000100889, ENSG00000138802, ENSG00000109133, ENSG00000142192, ENSG00000136750, ENSG00000065057, ENSG00000103490, ENSG00000100258, ENSG00000127947, ENSG00000166851, ENSG00000141736, ENSG00000171115, ENSG00000172500, ENSG00000100739, ENSG00000160791, ENSG00000073578, ENSG00000128311, ENSG00000078070, ENSG00000066926, ENSG00000005955, ENSG00000094631, ENSG00000040608, ENSG00000066827, ENSG00000133636, ENSG00000141429, ENSG00000139531, ENSG00000105402, ENSG00000106299, ENSG00000100823, ENSG00000105401, ENSG00000105404, ENSG00000177885, ENSG00000094804, ENSG00000163541, ENSG00000060642, ENSG00000065135, ENSG00000100030, ENSG00000101438, ENSG00000130270, ENSG00000008405, ENSG00000165887, ENSG00000110799, ENSG00000172346, ENSG00000074800, ENSG00000138279, ENSG00000142186, ENSG00000102967, ENSG00000205155, ENSG00000111361, ENSG00000183549, ENSG00000109061, ENSG00000078053, ENSG00000169710, ENSG00000080824, ENSG00000152705, ENSG00000111254, ENSG00000100292, ENSG00000101846, ENSG00000101558, ENSG00000136717, ENSG00000136048, ENSG00000156709, ENSG00000162688, ENSG00000102128, ENSG00000110092, ENSG00000164690, ENSG00000185518, ENSG00000137845, ENSG00000127191, ENSG00000163528, ENSG00000147649, ENSG00000100028, ENSG00000196839, ENSG00000028203, ENSG00000110107, ENSG00000101856, ENSG00000105538, ENSG00000110108, ENSG00000197818, ENSG00000131725, ENSG00000170775, ENSG00000130164, ENSG00000101546, ENSG00000198947, ENSG00000139970, ENSG00000105819, ENSG00000102119, ENSG00000140299, ENSG00000061337, ENSG00000014919, ENSG00000138449, ENSG00000158669, ENSG00000125445, ENSG00000103024, ENSG00000114771, ENSG00000125447, ENSG00000145725, ENSG00000221829, ENSG00000086827, ENSG00000154582, ENSG00000074319, ENSG00000053770, ENSG00000114573, ENSG00000108599, ENSG00000135940, ENSG00000125458, ENSG00000107593, ENSG00000102003, ENSG00000105355, ENSG00000108960, ENSG00000039068, ENSG00000148677, ENSG00000178982, ENSG00000198668, ENSG00000135454, ENSG00000086504, ENSG00000155959, ENSG00000115966, ENSG00000168394, ENSG00000136813, ENSG00000132254, ENSG00000108479, ENSG00000074201, ENSG00000061987, ENSG00000135624, ENSG00000162430, ENSG00000204843, ENSG00000115956, ENSG00000108474, ENSG00000157916, ENSG00000105364, ENSG00000103415, ENSG00000135341, ENSG00000030582, ENSG00000079435, ENSG00000108576, ENSG00000102931, ENSG00000164163, ENSG00000172354, ENSG00000011485, ENSG00000135828, ENSG00000004455, ENSG00000118137, ENSG00000163636, ENSG00000105379, ENSG00000116711, ENSG00000102531, ENSG00000163631, ENSG00000182446, ENSG00000109323, ENSG00000006116, ENSG00000142731, ENSG00000069943, ENSG00000006114, ENSG00000118260, ENSG00000140374, ENSG00000103363, ENSG00000122884, ENSG00000091513, ENSG00000068366, ENSG00000117620, ENSG00000177556, ENSG00000197894, ENSG00000147050, ENSG00000173273, ENSG00000181104, ENSG00000132170, ENSG00000152689, ENSG00000116688, ENSG00000221983, ENSG00000197888, ENSG00000147044, ENSG00000116586, ENSG00000110697, ENSG00000143631, ENSG00000108561, ENSG00000106591, ENSG00000142208, ENSG00000032444, ENSG00000135413, ENSG00000134905, ENSG00000075891, ENSG00000134982, ENSG00000100890, ENSG00000162896, ENSG00000143632, ENSG00000105329, ENSG00000084674, ENSG00000036473, ENSG00000068697, ENSG00000171557, ENSG00000145740, ENSG00000129083, ENSG00000103043, ENSG00000162337, ENSG00000010610, ENSG00000164125, ENSG00000169252, ENSG00000181408, ENSG00000147162, ENSG00000157500, ENSG00000135679, ENSG00000163072, ENSG00000135677, ENSG00000106089, ENSG00000041357, ENSG00000069329, ENSG00000146192, ENSG00000108443, ENSG00000163479, ENSG00000175110, ENSG00000137221, ENSG00000113643, ENSG00000076248, ENSG00000184743, ENSG00000173898, ENSG00000120063, ENSG00000151576, ENSG00000116120, ENSG00000144674, ENSG00000134049, ENSG00000117118, ENSG00000188428, ENSG00000127314, ENSG00000099624, ENSG00000070669, ENSG00000100348, ENSG00000151665, ENSG00000086065, ENSG00000116251, ENSG00000036672, ENSG00000088035, ENSG00000154229, ENSG00000035403, ENSG00000148400, ENSG00000008988, ENSG00000213619, ENSG00000168158, ENSG00000144659, ENSG00000177606, ENSG00000105398, ENSG00000100453, ENSG00000123191, ENSG00000137103, ENSG00000122971, ENSG00000104325, ENSG00000143933, ENSG00000100350, ENSG00000068976, ENSG00000107815, ENSG00000213341, ENSG00000127564, ENSG00000122705, ENSG00000002549, ENSG00000031698, ENSG00000115275, ENSG00000160087, ENSG00000167580, ENSG00000171503, ENSG00000187758, ENSG00000068024, ENSG00000072506, ENSG00000009830, ENSG00000076770, ENSG00000107404, ENSG00000132376, ENSG00000160282, ENSG00000025708, ENSG00000162910, ENSG00000159164, ENSG00000145817, ENSG00000135338, ENSG00000173083, ENSG00000146648, ENSG00000168036, ENSG00000111640, ENSG00000214160, ENSG00000058404, ENSG00000083845, ENSG00000072832, ENSG00000106631, ENSG00000120992, ENSG00000042832, ENSG00000085733, ENSG00000099797, ENSG00000115641, ENSG00000123810, ENSG00000125810, ENSG00000105669, ENSG00000002834, ENSG00000099795, ENSG00000068912, ENSG00000134086, ENSG00000077232, ENSG00000161281, ENSG00000100300, ENSG00000068615, ENSG00000140416, ENSG00000122012, ENSG00000149100, ENSG00000161800, ENSG00000010270, ENSG00000103502, ENSG00000131018, ENSG00000168291, ENSG00000105697, ENSG00000134057, ENSG00000100591, ENSG00000088002, ENSG00000115165, ENSG00000143774, ENSG00000010278, ENSG00000100412, ENSG00000164919, ENSG00000149124, ENSG00000107643, ENSG00000115561, ENSG00000092140, ENSG00000143179, ENSG00000169446, ENSG00000171747, ENSG00000049449, ENSG00000120885, ENSG00000164924, ENSG00000143761, ENSG00000131203, ENSG00000176340, ENSG00000138193, ENSG00000105974, ENSG00000125744, ENSG00000106305, ENSG00000125743, ENSG00000111481, ENSG00000065609, ENSG00000062282, ENSG00000070718, ENSG00000126803, ENSG00000112062, ENSG00000100401, ENSG00000128268, ENSG00000125656, ENSG00000180176, ENSG00000072756, ENSG00000051825, ENSG00000124491, ENSG00000007168, ENSG00000072954, ENSG00000128266, ENSG00000180370, ENSG00000076043, ENSG00000175084, ENSG00000111275, ENSG00000100906, ENSG00000105953, ENSG00000119912, ENSG00000151093, ENSG00000088256, ENSG00000112715, ENSG00000053371, ENSG00000120742, ENSG00000106617, ENSG00000119705, ENSG00000090054, ENSG00000156136, ENSG00000087245, ENSG00000133107, ENSG00000152234, ENSG00000099800, ENSG00000034713, ENSG00000076864, ENSG00000166501, ENSG00000008394, ENSG00000179163, ENSG00000159921, ENSG00000138180, ENSG00000204220, ENSG00000093009, ENSG00000130528, ENSG00000111674, ENSG00000141480, ENSG00000170315, ENSG00000019991, ENSG00000021574, ENSG00000165280, ENSG00000140009, ENSG00000109846, ENSG00000149311, ENSG00000006283, ENSG00000001626, ENSG00000152240, ENSG00000104490, ENSG00000160007, ENSG00000120729, ENSG00000138798, ENSG00000005243, ENSG00000018510, ENSG00000118640, ENSG00000005381, ENSG00000073849, ENSG00000104879, ENSG00000160208, ENSG00000054523, ENSG00000179085, ENSG00000127554, ENSG00000118503, ENSG00000146731, ENSG00000154269, ENSG00000164885, ENSG00000144381, ENSG00000029725, ENSG00000019505, ENSG00000153130, ENSG00000121879, ENSG00000127603, ENSG00000112294, ENSG00000093072, ENSG00000010810, ENSG00000114026, ENSG00000125995, ENSG00000187239, ENSG00000023516, ENSG00000167925, ENSG00000112984, ENSG00000025772, ENSG00000137275, ENSG00000141367, ENSG00000004779, ENSG00000104368, ENSG00000138777, ENSG00000008056, ENSG00000130204, ENSG00000145335, ENSG00000105993, ENSG00000114956, ENSG00000164647, ENSG00000153956, ENSG00000077498, ENSG00000130402, ENSG00000139174, ENSG00000090487, ENSG00000026508, ENSG00000007171, ENSG00000026025, ENSG00000141252, ENSG00000177000, ENSG00000186868, ENSG00000124762, ENSG00000101349, ENSG00000150991, ENSG00000174775, ENSG00000164867, ENSG00000066455, ENSG00000125733, ENSG00000186469, ENSG00000100528, ENSG00000131791, ENSG00000121691, ENSG00000197208, ENSG00000213380, ENSG00000073009	1184	4895	15908	1.3806359219280568	2.244336370955734E-16	7.481121236519113E-17	5.407992463354916E-16
GOTERM_CC_ALL	GO:0005737~cytoplasm	689	54.63917525773196	8.806975586172779E-19	ENSG00000100075, ENSG00000215301, ENSG00000139637, ENSG00000090889, ENSG00000113384, ENSG00000176890, ENSG00000138386, ENSG00000166337, ENSG00000163995, ENSG00000087074, ENSG00000000419, ENSG00000156482, ENSG00000126778, ENSG00000167986, ENSG00000121957, ENSG00000163682, ENSG00000102078, ENSG00000081051, ENSG00000078140, ENSG00000213085, ENSG00000119699, ENSG00000113580, ENSG00000198707, ENSG00000113595, ENSG00000104833, ENSG00000136560, ENSG00000196296, ENSG00000087302, ENSG00000126088, ENSG00000087086, ENSG00000141837, ENSG00000104835, ENSG00000071626, ENSG00000186298, ENSG00000204536, ENSG00000109103, ENSG00000141510, ENSG00000053918, ENSG00000138379, ENSG00000130638, ENSG00000091140, ENSG00000094841, ENSG00000196290, ENSG00000100083, ENSG00000129965, ENSG00000171105, ENSG00000170262, ENSG00000166949, ENSG00000101210, ENSG00000074695, ENSG00000167863, ENSG00000101901, ENSG00000132612, ENSG00000004799, ENSG00000173486, ENSG00000165060, ENSG00000166313, ENSG00000145782, ENSG00000100889, ENSG00000138802, ENSG00000109133, ENSG00000142192, ENSG00000136750, ENSG00000065057, ENSG00000103490, ENSG00000164062, ENSG00000100258, ENSG00000137804, ENSG00000166851, ENSG00000127947, ENSG00000141736, ENSG00000171115, ENSG00000172500, ENSG00000100739, ENSG00000160791, ENSG00000073578, ENSG00000116791, ENSG00000111300, ENSG00000128311, ENSG00000186275, ENSG00000078070, ENSG00000100162, ENSG00000066926, ENSG00000005955, ENSG00000094631, ENSG00000040608, ENSG00000066827, ENSG00000133636, ENSG00000141429, ENSG00000139531, ENSG00000105402, ENSG00000106299, ENSG00000128340, ENSG00000100823, ENSG00000105401, ENSG00000105404, ENSG00000177885, ENSG00000094804, ENSG00000158417, ENSG00000178685, ENSG00000163541, ENSG00000060642, ENSG00000065135, ENSG00000100030, ENSG00000101438, ENSG00000136450, ENSG00000130270, ENSG00000008405, ENSG00000165887, ENSG00000118193, ENSG00000172346, ENSG00000110799, ENSG00000074800, ENSG00000152332, ENSG00000138279, ENSG00000142186, ENSG00000111229, ENSG00000102967, ENSG00000130340, ENSG00000169918, ENSG00000205155, ENSG00000111361, ENSG00000105939, ENSG00000183549, ENSG00000104267, ENSG00000109061, ENSG00000078053, ENSG00000169710, ENSG00000080824, ENSG00000136997, ENSG00000152705, ENSG00000111254, ENSG00000176732, ENSG00000100292, ENSG00000152969, ENSG00000101846, ENSG00000101558, ENSG00000136717, ENSG00000136048, ENSG00000156709, ENSG00000104969, ENSG00000162688, ENSG00000102128, ENSG00000110092, ENSG00000164690, ENSG00000189334, ENSG00000185518, ENSG00000120659, ENSG00000127191, ENSG00000137845, ENSG00000163528, ENSG00000147649, ENSG00000101850, ENSG00000100028, ENSG00000094916, ENSG00000103313, ENSG00000110107, ENSG00000196839, ENSG00000028203, ENSG00000185630, ENSG00000105538, ENSG00000101856, ENSG00000110108, ENSG00000197818, ENSG00000131725, ENSG00000170775, ENSG00000130164, ENSG00000147509, ENSG00000101546, ENSG00000091164, ENSG00000198947, ENSG00000139970, ENSG00000079805, ENSG00000105819, ENSG00000102119, ENSG00000140299, ENSG00000014919, ENSG00000061337, ENSG00000138449, ENSG00000168209, ENSG00000158669, ENSG00000112667, ENSG00000125445, ENSG00000103024, ENSG00000125447, ENSG00000114771, ENSG00000143727, ENSG00000154099, ENSG00000177595, ENSG00000145725, ENSG00000221829, ENSG00000086827, ENSG00000154582, ENSG00000074319, ENSG00000115839, ENSG00000053770, ENSG00000114573, ENSG00000108599, ENSG00000178573, ENSG00000135940, ENSG00000125458, ENSG00000107593, ENSG00000078018, ENSG00000102003, ENSG00000108961, ENSG00000105355, ENSG00000108960, ENSG00000039068, ENSG00000108963, ENSG00000075856, ENSG00000148677, ENSG00000178982, ENSG00000198668, ENSG00000135454, ENSG00000086504, ENSG00000155959, ENSG00000115966, ENSG00000165512, ENSG00000168394, ENSG00000162434, ENSG00000136813, ENSG00000132254, ENSG00000117707, ENSG00000108479, ENSG00000074201, ENSG00000206053, ENSG00000135624, ENSG00000129116, ENSG00000061987, ENSG00000162430, ENSG00000135046, ENSG00000142319, ENSG00000204843, ENSG00000147889, ENSG00000115956, ENSG00000108474, ENSG00000157916, ENSG00000105364, ENSG00000103415, ENSG00000162231, ENSG00000136108, ENSG00000135341, ENSG00000030582, ENSG00000173402, ENSG00000108576, ENSG00000079435, ENSG00000102931, ENSG00000196406, ENSG00000164163, ENSG00000172354, ENSG00000011485, ENSG00000136824, ENSG00000135828, ENSG00000188986, ENSG00000004455, ENSG00000188612, ENSG00000079308, ENSG00000118137, ENSG00000163636, ENSG00000105379, ENSG00000181449, ENSG00000102531, ENSG00000116711, ENSG00000163631, ENSG00000075089, ENSG00000096717, ENSG00000158062, ENSG00000125378, ENSG00000198681, ENSG00000182446, ENSG00000115841, ENSG00000061273, ENSG00000109323, ENSG00000006116, ENSG00000142731, ENSG00000069943, ENSG00000006114, ENSG00000164045, ENSG00000118260, ENSG00000140374, ENSG00000103363, ENSG00000152670, ENSG00000122884, ENSG00000091513, ENSG00000068366, ENSG00000117620, ENSG00000177556, ENSG00000187456, ENSG00000197894, ENSG00000147050, ENSG00000198612, ENSG00000103266, ENSG00000181104, ENSG00000086205, ENSG00000173273, ENSG00000132170, ENSG00000049768, ENSG00000152689, ENSG00000116688, ENSG00000165417, ENSG00000221983, ENSG00000197888, ENSG00000147044, ENSG00000004478, ENSG00000116586, ENSG00000110697, ENSG00000143631, ENSG00000108561, ENSG00000132002, ENSG00000106591, ENSG00000162992, ENSG00000142208, ENSG00000032444, ENSG00000135413, ENSG00000134905, ENSG00000075891, ENSG00000134982, ENSG00000100890, ENSG00000162896, ENSG00000143632, ENSG00000215699, ENSG00000124207, ENSG00000105329, ENSG00000084674, ENSG00000036473, ENSG00000174156, ENSG00000130706, ENSG00000068697, ENSG00000171557, ENSG00000124201, ENSG00000145740, ENSG00000129083, ENSG00000103043, ENSG00000162337, ENSG00000010610, ENSG00000116761, ENSG00000100097, ENSG00000164125, ENSG00000100395, ENSG00000169252, ENSG00000181408, ENSG00000118271, ENSG00000157500, ENSG00000147162, ENSG00000135679, ENSG00000136231, ENSG00000163072, ENSG00000177425, ENSG00000135677, ENSG00000142623, ENSG00000106089, ENSG00000011243, ENSG00000041357, ENSG00000069329, ENSG00000108840, ENSG00000092094, ENSG00000146192, ENSG00000213654, ENSG00000164114, ENSG00000100393, ENSG00000108443, ENSG00000163479, ENSG00000175110, ENSG00000113643, ENSG00000137221, ENSG00000076248, ENSG00000184743, ENSG00000115415, ENSG00000150540, ENSG00000173898, ENSG00000120063, ENSG00000151576, ENSG00000116120, ENSG00000144674, ENSG00000066044, ENSG00000168283, ENSG00000134049, ENSG00000117118, ENSG00000188428, ENSG00000117115, ENSG00000157851, ENSG00000127314, ENSG00000099624, ENSG00000070669, ENSG00000100348, ENSG00000151665, ENSG00000122966, ENSG00000086065, ENSG00000116251, ENSG00000036672, ENSG00000088035, ENSG00000073282, ENSG00000154229, ENSG00000035403, ENSG00000111716, ENSG00000148400, ENSG00000008988, ENSG00000124721, ENSG00000120149, ENSG00000213619, ENSG00000168158, ENSG00000144659, ENSG00000177606, ENSG00000105398, ENSG00000100453, ENSG00000151552, ENSG00000123191, ENSG00000137103, ENSG00000115267, ENSG00000122971, ENSG00000104325, ENSG00000143933, ENSG00000132383, ENSG00000100350, ENSG00000068976, ENSG00000137413, ENSG00000107815, ENSG00000127564, ENSG00000213341, ENSG00000122705, ENSG00000002549, ENSG00000031698, ENSG00000115275, ENSG00000160087, ENSG00000167580, ENSG00000171503, ENSG00000187758, ENSG00000068024, ENSG00000182793, ENSG00000072506, ENSG00000134308, ENSG00000076770, ENSG00000009830, ENSG00000189056, ENSG00000107404, ENSG00000132376, ENSG00000174332, ENSG00000100362, ENSG00000160282, ENSG00000025708, ENSG00000162910, ENSG00000159164, ENSG00000145817, ENSG00000135338, ENSG00000115241, ENSG00000173083, ENSG00000105679, ENSG00000146648, ENSG00000135596, ENSG00000168036, ENSG00000168961, ENSG00000111640, ENSG00000214160, ENSG00000058404, ENSG00000083845, ENSG00000072832, ENSG00000106631, ENSG00000120992, ENSG00000042832, ENSG00000085733, ENSG00000099797, ENSG00000115641, ENSG00000123810, ENSG00000125810, ENSG00000105669, ENSG00000002834, ENSG00000107223, ENSG00000115648, ENSG00000152492, ENSG00000068912, ENSG00000099795, ENSG00000134086, ENSG00000077232, ENSG00000161281, ENSG00000100300, ENSG00000140416, ENSG00000068615, ENSG00000122012, ENSG00000149100, ENSG00000101076, ENSG00000161800, ENSG00000116001, ENSG00000010270, ENSG00000103502, ENSG00000131018, ENSG00000168291, ENSG00000105697, ENSG00000134057, ENSG00000135318, ENSG00000100591, ENSG00000108669, ENSG00000088002, ENSG00000115165, ENSG00000143774, ENSG00000119953, ENSG00000010278, ENSG00000100412, ENSG00000115365, ENSG00000164919, ENSG00000149124, ENSG00000134201, ENSG00000107643, ENSG00000115561, ENSG00000069399, ENSG00000092140, ENSG00000143179, ENSG00000169446, ENSG00000125520, ENSG00000171747, ENSG00000175220, ENSG00000049449, ENSG00000120885, ENSG00000164924, ENSG00000143761, ENSG00000131203, ENSG00000176340, ENSG00000138193, ENSG00000119729, ENSG00000105974, ENSG00000125744, ENSG00000106305, ENSG00000106100, ENSG00000125743, ENSG00000175093, ENSG00000111481, ENSG00000065609, ENSG00000138750, ENSG00000168610, ENSG00000062282, ENSG00000124788, ENSG00000070718, ENSG00000126803, ENSG00000071994, ENSG00000117595, ENSG00000131037, ENSG00000112062, ENSG00000131966, ENSG00000100401, ENSG00000073614, ENSG00000128268, ENSG00000125656, ENSG00000180176, ENSG00000072756, ENSG00000051825, ENSG00000124491, ENSG00000007168, ENSG00000072954, ENSG00000180370, ENSG00000128266, ENSG00000076043, ENSG00000175084, ENSG00000185862, ENSG00000111275, ENSG00000004838, ENSG00000186416, ENSG00000100906, ENSG00000105953, ENSG00000119912, ENSG00000151093, ENSG00000088256, ENSG00000112715, ENSG00000053371, ENSG00000120742, ENSG00000119705, ENSG00000106617, ENSG00000126247, ENSG00000090054, ENSG00000156136, ENSG00000087245, ENSG00000133107, ENSG00000152234, ENSG00000099800, ENSG00000144451, ENSG00000034713, ENSG00000076864, ENSG00000014216, ENSG00000008394, ENSG00000166501, ENSG00000179163, ENSG00000159921, ENSG00000020426, ENSG00000124374, ENSG00000138180, ENSG00000204220, ENSG00000093009, ENSG00000130528, ENSG00000170315, ENSG00000141480, ENSG00000111674, ENSG00000019991, ENSG00000021574, ENSG00000082074, ENSG00000165280, ENSG00000140009, ENSG00000109846, ENSG00000149311, ENSG00000138686, ENSG00000006283, ENSG00000001626, ENSG00000152240, ENSG00000140105, ENSG00000104490, ENSG00000160007, ENSG00000120729, ENSG00000138798, ENSG00000138795, ENSG00000091831, ENSG00000005243, ENSG00000018510, ENSG00000118640, ENSG00000005381, ENSG00000073849, ENSG00000104879, ENSG00000065320, ENSG00000157881, ENSG00000054523, ENSG00000160208, ENSG00000179085, ENSG00000127554, ENSG00000118503, ENSG00000186847, ENSG00000010017, ENSG00000141232, ENSG00000146731, ENSG00000154269, ENSG00000164885, ENSG00000117408, ENSG00000144381, ENSG00000029725, ENSG00000153130, ENSG00000019505, ENSG00000090060, ENSG00000121879, ENSG00000127603, ENSG00000139083, ENSG00000112294, ENSG00000093072, ENSG00000010810, ENSG00000100504, ENSG00000114026, ENSG00000125995, ENSG00000187239, ENSG00000167925, ENSG00000023516, ENSG00000112984, ENSG00000025772, ENSG00000137275, ENSG00000004779, ENSG00000141367, ENSG00000124733, ENSG00000104368, ENSG00000130304, ENSG00000138777, ENSG00000109618, ENSG00000008056, ENSG00000111144, ENSG00000130204, ENSG00000145335, ENSG00000114956, ENSG00000105993, ENSG00000164647, ENSG00000153956, ENSG00000077498, ENSG00000168090, ENSG00000131196, ENSG00000130402, ENSG00000139174, ENSG00000090487, ENSG00000026508, ENSG00000007171, ENSG00000026025, ENSG00000141252, ENSG00000177000, ENSG00000186868, ENSG00000124762, ENSG00000150991, ENSG00000101349, ENSG00000174775, ENSG00000164867, ENSG00000066455, ENSG00000125733, ENSG00000153944, ENSG00000186469, ENSG00000104450, ENSG00000100528, ENSG00000131791, ENSG00000121691, ENSG00000073009, ENSG00000197208, ENSG00000213380	1184	7319	15908	1.264827660697998	5.4162899854962585E-16	1.3540724963740646E-16	1.3051187780927426E-15
GOTERM_CC_ALL	GO:0031974~membrane-enclosed lumen	238	18.87390959555908	1.989028545928732E-18	ENSG00000215301, ENSG00000175110, ENSG00000167470, ENSG00000113643, ENSG00000113384, ENSG00000090889, ENSG00000166432, ENSG00000166337, ENSG00000126778, ENSG00000167986, ENSG00000115415, ENSG00000121957, ENSG00000170485, ENSG00000163682, ENSG00000130726, ENSG00000113580, ENSG00000119699, ENSG00000188428, ENSG00000170892, ENSG00000104835, ENSG00000071626, ENSG00000186298, ENSG00000099624, ENSG00000100348, ENSG00000111615, ENSG00000141510, ENSG00000065183, ENSG00000091140, ENSG00000108264, ENSG00000129965, ENSG00000165733, ENSG00000196284, ENSG00000166949, ENSG00000004799, ENSG00000165060, ENSG00000119041, ENSG00000177606, ENSG00000142192, ENSG00000065057, ENSG00000113368, ENSG00000137804, ENSG00000122971, ENSG00000140262, ENSG00000166851, ENSG00000143933, ENSG00000132383, ENSG00000100350, ENSG00000137413, ENSG00000107815, ENSG00000127564, ENSG00000109534, ENSG00000147601, ENSG00000128311, ENSG00000068024, ENSG00000078070, ENSG00000066926, ENSG00000094631, ENSG00000076770, ENSG00000089048, ENSG00000066422, ENSG00000174332, ENSG00000139531, ENSG00000100823, ENSG00000106299, ENSG00000162910, ENSG00000087338, ENSG00000147679, ENSG00000170345, ENSG00000141141, ENSG00000168036, ENSG00000094804, ENSG00000178685, ENSG00000163541, ENSG00000143799, ENSG00000100030, ENSG00000136450, ENSG00000131931, ENSG00000168564, ENSG00000107223, ENSG00000105663, ENSG00000068912, ENSG00000077232, ENSG00000197579, ENSG00000141696, ENSG00000183549, ENSG00000109061, ENSG00000075426, ENSG00000121058, ENSG00000101076, ENSG00000136997, ENSG00000100292, ENSG00000168291, ENSG00000134057, ENSG00000148516, ENSG00000052749, ENSG00000136718, ENSG00000114861, ENSG00000156709, ENSG00000110092, ENSG00000119953, ENSG00000100412, ENSG00000115368, ENSG00000175832, ENSG00000142684, ENSG00000147649, ENSG00000163528, ENSG00000094916, ENSG00000107643, ENSG00000134480, ENSG00000100028, ENSG00000110107, ENSG00000185630, ENSG00000117395, ENSG00000101856, ENSG00000073536, ENSG00000092140, ENSG00000086189, ENSG00000110108, ENSG00000049449, ENSG00000120885, ENSG00000105819, ENSG00000125743, ENSG00000099817, ENSG00000130826, ENSG00000138750, ENSG00000124788, ENSG00000179041, ENSG00000168610, ENSG00000101266, ENSG00000178028, ENSG00000154582, ENSG00000074319, ENSG00000112062, ENSG00000010244, ENSG00000073614, ENSG00000125656, ENSG00000124491, ENSG00000148677, ENSG00000075856, ENSG00000179051, ENSG00000198668, ENSG00000086504, ENSG00000111275, ENSG00000165512, ENSG00000130935, ENSG00000186416, ENSG00000105953, ENSG00000119912, ENSG00000188976, ENSG00000112715, ENSG00000106617, ENSG00000049541, ENSG00000095574, ENSG00000147889, ENSG00000152234, ENSG00000099800, ENSG00000162231, ENSG00000102931, ENSG00000149308, ENSG00000135828, ENSG00000188986, ENSG00000004455, ENSG00000020426, ENSG00000105058, ENSG00000162772, ENSG00000118137, ENSG00000093009, ENSG00000105379, ENSG00000181449, ENSG00000130528, ENSG00000163631, ENSG00000170315, ENSG00000096717, ENSG00000019991, ENSG00000165280, ENSG00000178691, ENSG00000149311, ENSG00000061273, ENSG00000115942, ENSG00000085231, ENSG00000138798, ENSG00000142731, ENSG00000138795, ENSG00000164045, ENSG00000118260, ENSG00000140374, ENSG00000103363, ENSG00000071894, ENSG00000081189, ENSG00000122884, ENSG00000105202, ENSG00000187456, ENSG00000147050, ENSG00000160208, ENSG00000143624, ENSG00000165417, ENSG00000221983, ENSG00000003756, ENSG00000004478, ENSG00000144381, ENSG00000090060, ENSG00000012061, ENSG00000139083, ENSG00000106591, ENSG00000132002, ENSG00000108561, ENSG00000162227, ENSG00000114026, ENSG00000142208, ENSG00000134905, ENSG00000169375, ENSG00000091651, ENSG00000112984, ENSG00000092330, ENSG00000004779, ENSG00000215699, ENSG00000181026, ENSG00000105329, ENSG00000036473, ENSG00000084674, ENSG00000171557, ENSG00000130402, ENSG00000092201, ENSG00000010610, ENSG00000124762, ENSG00000129152, ENSG00000150991, ENSG00000169252, ENSG00000157500, ENSG00000147162, ENSG00000135679, ENSG00000164867, ENSG00000011243, ENSG00000108840, ENSG00000136929, ENSG00000131791, ENSG00000121691, ENSG00000139687, ENSG00000100393	1184	1856	15908	1.7229110845759552	1.2232525557461704E-15	2.4465051114923406E-16	2.9475709113237048E-15
GOTERM_BP_ALL	GO:0051239~regulation of multicellular organismal process	151	11.9746233148295	8.036399134091022E-18	ENSG00000138193, ENSG00000158669, ENSG00000105974, ENSG00000106100, ENSG00000138386, ENSG00000126778, ENSG00000198851, ENSG00000139193, ENSG00000168610, ENSG00000166664, ENSG00000112062, ENSG00000119699, ENSG00000178573, ENSG00000081237, ENSG00000196296, ENSG00000102003, ENSG00000113916, ENSG00000141837, ENSG00000180176, ENSG00000167768, ENSG00000141510, ENSG00000053918, ENSG00000138379, ENSG00000115718, ENSG00000129455, ENSG00000175084, ENSG00000073282, ENSG00000087258, ENSG00000067182, ENSG00000154229, ENSG00000129965, ENSG00000148400, ENSG00000100906, ENSG00000171105, ENSG00000112715, ENSG00000166949, ENSG00000117707, ENSG00000165060, ENSG00000090539, ENSG00000142319, ENSG00000147889, ENSG00000115956, ENSG00000177606, ENSG00000196689, ENSG00000142192, ENSG00000135341, ENSG00000103490, ENSG00000101680, ENSG00000001617, ENSG00000091583, ENSG00000136574, ENSG00000141736, ENSG00000164050, ENSG00000111537, ENSG00000118137, ENSG00000068024, ENSG00000110400, ENSG00000181449, ENSG00000116711, ENSG00000130528, ENSG00000170315, ENSG00000134107, ENSG00000019991, ENSG00000125378, ENSG00000094631, ENSG00000076770, ENSG00000040608, ENSG00000132911, ENSG00000006283, ENSG00000061273, ENSG00000112333, ENSG00000140105, ENSG00000138798, ENSG00000138795, ENSG00000118260, ENSG00000091513, ENSG00000159556, ENSG00000146648, ENSG00000168036, ENSG00000118702, ENSG00000114013, ENSG00000176076, ENSG00000185920, ENSG00000065135, ENSG00000065320, ENSG00000181104, ENSG00000113889, ENSG00000141232, ENSG00000132170, ENSG00000049768, ENSG00000157168, ENSG00000182220, ENSG00000104332, ENSG00000221983, ENSG00000164885, ENSG00000144381, ENSG00000073861, ENSG00000121879, ENSG00000155090, ENSG00000134363, ENSG00000162992, ENSG00000104267, ENSG00000142208, ENSG00000134982, ENSG00000140416, ENSG00000104368, ENSG00000198728, ENSG00000109471, ENSG00000116001, ENSG00000105329, ENSG00000100292, ENSG00000145335, ENSG00000106799, ENSG00000133216, ENSG00000148516, ENSG00000173641, ENSG00000157103, ENSG00000007171, ENSG00000110092, ENSG00000164690, ENSG00000010610, ENSG00000186868, ENSG00000136244, ENSG00000126861, ENSG00000150991, ENSG00000129152, ENSG00000120659, ENSG00000173153, ENSG00000174775, ENSG00000127191, ENSG00000181408, ENSG00000169252, ENSG00000136231, ENSG00000164867, ENSG00000133703, ENSG00000110245, ENSG00000110107, ENSG00000196839, ENSG00000185630, ENSG00000106089, ENSG00000069399, ENSG00000075213, ENSG00000187098, ENSG00000108840, ENSG00000112769, ENSG00000136929, ENSG00000139687, ENSG00000108443, ENSG00000131203, ENSG00000061337, ENSG00000116824	1121	937	14116	2.029286627563246	3.51753190099164E-14	3.51753190099164E-14	1.5079459740756306E-14
GOTERM_CC_ALL	GO:0043233~organelle lumen	231	18.3187946074544	2.484542562266548E-17	ENSG00000215301, ENSG00000175110, ENSG00000167470, ENSG00000113643, ENSG00000090889, ENSG00000166432, ENSG00000166337, ENSG00000126778, ENSG00000167986, ENSG00000115415, ENSG00000121957, ENSG00000170485, ENSG00000163682, ENSG00000130726, ENSG00000113580, ENSG00000119699, ENSG00000188428, ENSG00000170892, ENSG00000104835, ENSG00000071626, ENSG00000186298, ENSG00000099624, ENSG00000100348, ENSG00000111615, ENSG00000141510, ENSG00000065183, ENSG00000091140, ENSG00000108264, ENSG00000129965, ENSG00000165733, ENSG00000196284, ENSG00000166949, ENSG00000004799, ENSG00000165060, ENSG00000119041, ENSG00000177606, ENSG00000142192, ENSG00000065057, ENSG00000113368, ENSG00000137804, ENSG00000122971, ENSG00000140262, ENSG00000166851, ENSG00000143933, ENSG00000132383, ENSG00000100350, ENSG00000137413, ENSG00000107815, ENSG00000127564, ENSG00000109534, ENSG00000147601, ENSG00000128311, ENSG00000068024, ENSG00000078070, ENSG00000066926, ENSG00000094631, ENSG00000076770, ENSG00000089048, ENSG00000066422, ENSG00000174332, ENSG00000106299, ENSG00000100823, ENSG00000162910, ENSG00000087338, ENSG00000147679, ENSG00000170345, ENSG00000141141, ENSG00000168036, ENSG00000094804, ENSG00000178685, ENSG00000163541, ENSG00000143799, ENSG00000100030, ENSG00000136450, ENSG00000131931, ENSG00000168564, ENSG00000107223, ENSG00000105663, ENSG00000068912, ENSG00000077232, ENSG00000197579, ENSG00000141696, ENSG00000183549, ENSG00000109061, ENSG00000075426, ENSG00000121058, ENSG00000101076, ENSG00000136997, ENSG00000100292, ENSG00000168291, ENSG00000134057, ENSG00000148516, ENSG00000052749, ENSG00000136718, ENSG00000114861, ENSG00000156709, ENSG00000110092, ENSG00000119953, ENSG00000100412, ENSG00000115368, ENSG00000175832, ENSG00000142684, ENSG00000147649, ENSG00000094916, ENSG00000107643, ENSG00000134480, ENSG00000100028, ENSG00000110107, ENSG00000185630, ENSG00000117395, ENSG00000101856, ENSG00000073536, ENSG00000092140, ENSG00000086189, ENSG00000110108, ENSG00000049449, ENSG00000120885, ENSG00000105819, ENSG00000125743, ENSG00000099817, ENSG00000130826, ENSG00000138750, ENSG00000124788, ENSG00000179041, ENSG00000168610, ENSG00000101266, ENSG00000178028, ENSG00000154582, ENSG00000074319, ENSG00000112062, ENSG00000010244, ENSG00000073614, ENSG00000125656, ENSG00000124491, ENSG00000148677, ENSG00000075856, ENSG00000179051, ENSG00000198668, ENSG00000086504, ENSG00000111275, ENSG00000165512, ENSG00000130935, ENSG00000186416, ENSG00000105953, ENSG00000119912, ENSG00000188976, ENSG00000112715, ENSG00000106617, ENSG00000049541, ENSG00000095574, ENSG00000147889, ENSG00000152234, ENSG00000162231, ENSG00000149308, ENSG00000135828, ENSG00000188986, ENSG00000020426, ENSG00000105058, ENSG00000162772, ENSG00000118137, ENSG00000093009, ENSG00000105379, ENSG00000181449, ENSG00000130528, ENSG00000163631, ENSG00000170315, ENSG00000096717, ENSG00000019991, ENSG00000165280, ENSG00000178691, ENSG00000149311, ENSG00000061273, ENSG00000115942, ENSG00000085231, ENSG00000138798, ENSG00000142731, ENSG00000138795, ENSG00000164045, ENSG00000118260, ENSG00000140374, ENSG00000103363, ENSG00000071894, ENSG00000081189, ENSG00000122884, ENSG00000105202, ENSG00000187456, ENSG00000147050, ENSG00000160208, ENSG00000143624, ENSG00000165417, ENSG00000221983, ENSG00000003756, ENSG00000004478, ENSG00000144381, ENSG00000090060, ENSG00000012061, ENSG00000139083, ENSG00000106591, ENSG00000132002, ENSG00000108561, ENSG00000162227, ENSG00000114026, ENSG00000142208, ENSG00000134905, ENSG00000169375, ENSG00000091651, ENSG00000112984, ENSG00000092330, ENSG00000004779, ENSG00000215699, ENSG00000181026, ENSG00000105329, ENSG00000036473, ENSG00000084674, ENSG00000171557, ENSG00000130402, ENSG00000092201, ENSG00000010610, ENSG00000124762, ENSG00000129152, ENSG00000150991, ENSG00000169252, ENSG00000157500, ENSG00000147162, ENSG00000135679, ENSG00000164867, ENSG00000011243, ENSG00000108840, ENSG00000136929, ENSG00000131791, ENSG00000139687, ENSG00000100393	1184	1820	15908	1.705314449064449	1.527993675793927E-14	2.5466561263232118E-15	3.681880483551864E-14
GOTERM_BP_ALL	GO:0065008~regulation of biological quality	204	16.177636796193497	2.418062282017982E-16	ENSG00000188313, ENSG00000138386, ENSG00000173898, ENSG00000081051, ENSG00000120063, ENSG00000113580, ENSG00000119699, ENSG00000091137, ENSG00000081237, ENSG00000188428, ENSG00000196296, ENSG00000087301, ENSG00000087086, ENSG00000141837, ENSG00000146678, ENSG00000013297, ENSG00000100348, ENSG00000141510, ENSG00000053918, ENSG00000129455, ENSG00000073282, ENSG00000091140, ENSG00000154229, ENSG00000129965, ENSG00000171105, ENSG00000166949, ENSG00000104826, ENSG00000074695, ENSG00000165060, ENSG00000213619, ENSG00000166313, ENSG00000144659, ENSG00000177606, ENSG00000196689, ENSG00000142192, ENSG00000136750, ENSG00000123191, ENSG00000132383, ENSG00000141736, ENSG00000068976, ENSG00000160791, ENSG00000100739, ENSG00000128052, ENSG00000111537, ENSG00000147601, ENSG00000167580, ENSG00000134107, ENSG00000189056, ENSG00000107404, ENSG00000173762, ENSG00000133636, ENSG00000152208, ENSG00000128340, ENSG00000100823, ENSG00000120332, ENSG00000159164, ENSG00000168036, ENSG00000112499, ENSG00000118702, ENSG00000143799, ENSG00000185920, ENSG00000113889, ENSG00000083845, ENSG00000042832, ENSG00000110799, ENSG00000157168, ENSG00000074800, ENSG00000125910, ENSG00000168564, ENSG00000138279, ENSG00000146535, ENSG00000111229, ENSG00000101187, ENSG00000077232, ENSG00000134086, ENSG00000197579, ENSG00000109062, ENSG00000140416, ENSG00000101076, ENSG00000136997, ENSG00000109471, ENSG00000100292, ENSG00000105697, ENSG00000144285, ENSG00000106799, ENSG00000133216, ENSG00000156709, ENSG00000164690, ENSG00000120659, ENSG00000010278, ENSG00000137845, ENSG00000110245, ENSG00000196839, ENSG00000197818, ENSG00000069399, ENSG00000130164, ENSG00000075213, ENSG00000091164, ENSG00000198947, ENSG00000164924, ENSG00000061337, ENSG00000138449, ENSG00000138193, ENSG00000119729, ENSG00000105974, ENSG00000112667, ENSG00000131808, ENSG00000187266, ENSG00000130826, ENSG00000124788, ENSG00000168610, ENSG00000166664, ENSG00000102003, ENSG00000113916, ENSG00000180176, ENSG00000124491, ENSG00000115718, ENSG00000100906, ENSG00000119912, ENSG00000088256, ENSG00000112715, ENSG00000074201, ENSG00000148943, ENSG00000147889, ENSG00000115956, ENSG00000049540, ENSG00000064547, ENSG00000159307, ENSG00000108576, ENSG00000001617, ENSG00000166501, ENSG00000091583, ENSG00000118137, ENSG00000110400, ENSG00000116711, ENSG00000130528, ENSG00000163631, ENSG00000170315, ENSG00000125378, ENSG00000109846, ENSG00000140009, ENSG00000162009, ENSG00000132911, ENSG00000006283, ENSG00000001626, ENSG00000160007, ENSG00000085231, ENSG00000118260, ENSG00000091513, ENSG00000177556, ENSG00000197894, ENSG00000065320, ENSG00000181104, ENSG00000036828, ENSG00000049768, ENSG00000132170, ENSG00000182220, ENSG00000221983, ENSG00000164885, ENSG00000178919, ENSG00000144381, ENSG00000112294, ENSG00000010810, ENSG00000100504, ENSG00000151617, ENSG00000162992, ENSG00000142208, ENSG00000135413, ENSG00000134982, ENSG00000092330, ENSG00000143632, ENSG00000104368, ENSG00000008056, ENSG00000049247, ENSG00000105329, ENSG00000036473, ENSG00000084674, ENSG00000171557, ENSG00000145335, ENSG00000198216, ENSG00000174502, ENSG00000111424, ENSG00000145740, ENSG00000007171, ENSG00000136244, ENSG00000186868, ENSG00000124762, ENSG00000150991, ENSG00000116761, ENSG00000174775, ENSG00000181408, ENSG00000169252, ENSG00000133703, ENSG00000164867, ENSG00000106089, ENSG00000186951, ENSG00000085276, ENSG00000146192, ENSG00000060558, ENSG00000139687, ENSG00000100393, ENSG00000151702, ENSG00000197208, ENSG00000073009	1121	1469	14116	1.7486963708494738	9.71889235756862E-13	4.85944617878431E-13	4.218847493575595E-13
GOTERM_BP_ALL	GO:0042221~response to chemical stimulus	184	14.591593973037273	4.299911483016787E-16	ENSG00000168209, ENSG00000119729, ENSG00000105974, ENSG00000176890, ENSG00000175806, ENSG00000087074, ENSG00000103222, ENSG00000115415, ENSG00000139193, ENSG00000168610, ENSG00000166664, ENSG00000126803, ENSG00000081051, ENSG00000112062, ENSG00000113580, ENSG00000119699, ENSG00000006451, ENSG00000127588, ENSG00000180176, ENSG00000146678, ENSG00000070669, ENSG00000099624, ENSG00000100348, ENSG00000039068, ENSG00000167768, ENSG00000174358, ENSG00000141510, ENSG00000106804, ENSG00000053918, ENSG00000198668, ENSG00000138379, ENSG00000087258, ENSG00000067182, ENSG00000111275, ENSG00000154229, ENSG00000129965, ENSG00000100906, ENSG00000171105, ENSG00000162434, ENSG00000186919, ENSG00000112715, ENSG00000120149, ENSG00000166949, ENSG00000101210, ENSG00000165060, ENSG00000142319, ENSG00000087245, ENSG00000177606, ENSG00000196689, ENSG00000103415, ENSG00000123191, ENSG00000095002, ENSG00000079435, ENSG00000001617, ENSG00000008394, ENSG00000108576, ENSG00000122971, ENSG00000172354, ENSG00000166851, ENSG00000143933, ENSG00000141736, ENSG00000068976, ENSG00000011485, ENSG00000157005, ENSG00000020426, ENSG00000160791, ENSG00000085563, ENSG00000100739, ENSG00000111537, ENSG00000167580, ENSG00000087916, ENSG00000068024, ENSG00000171503, ENSG00000181449, ENSG00000116711, ENSG00000111674, ENSG00000125378, ENSG00000094631, ENSG00000165280, ENSG00000109846, ENSG00000140009, ENSG00000132911, ENSG00000006283, ENSG00000001626, ENSG00000085231, ENSG00000139531, ENSG00000025708, ENSG00000128340, ENSG00000138795, ENSG00000091831, ENSG00000118260, ENSG00000091513, ENSG00000170345, ENSG00000018510, ENSG00000146648, ENSG00000177556, ENSG00000177885, ENSG00000141404, ENSG00000168036, ENSG00000005381, ENSG00000197894, ENSG00000006210, ENSG00000143799, ENSG00000118702, ENSG00000188404, ENSG00000185920, ENSG00000006606, ENSG00000181104, ENSG00000036828, ENSG00000100030, ENSG00000186847, ENSG00000132170, ENSG00000042832, ENSG00000102962, ENSG00000115641, ENSG00000118777, ENSG00000164885, ENSG00000144381, ENSG00000012061, ENSG00000006074, ENSG00000111361, ENSG00000010810, ENSG00000134086, ENSG00000155090, ENSG00000132002, ENSG00000151617, ENSG00000162992, ENSG00000104267, ENSG00000125995, ENSG00000142208, ENSG00000129467, ENSG00000134982, ENSG00000140416, ENSG00000137275, ENSG00000143632, ENSG00000104368, ENSG00000080824, ENSG00000101076, ENSG00000136997, ENSG00000187474, ENSG00000105329, ENSG00000142494, ENSG00000084674, ENSG00000100292, ENSG00000171557, ENSG00000145335, ENSG00000105993, ENSG00000106799, ENSG00000101846, ENSG00000173641, ENSG00000130402, ENSG00000157103, ENSG00000111424, ENSG00000026508, ENSG00000145740, ENSG00000007171, ENSG00000110092, ENSG00000164690, ENSG00000104964, ENSG00000010610, ENSG00000136244, ENSG00000124762, ENSG00000174775, ENSG00000137845, ENSG00000181408, ENSG00000174600, ENSG00000147162, ENSG00000157500, ENSG00000149124, ENSG00000107643, ENSG00000164867, ENSG00000133703, ENSG00000196839, ENSG00000186469, ENSG00000130164, ENSG00000186951, ENSG00000075213, ENSG00000108840, ENSG00000163735, ENSG00000120885, ENSG00000164924, ENSG00000121691, ENSG00000108443, ENSG00000100393, ENSG00000131203	1121	1281	14116	1.8087341164804205	1.943778471513724E-12	6.479261571712414E-13	8.326672684688674E-13
GOTERM_BP_ALL	GO:0050793~regulation of developmental process	117	9.278350515463918	5.232162239536518E-16	ENSG00000105974, ENSG00000119729, ENSG00000138386, ENSG00000126778, ENSG00000139193, ENSG00000166664, ENSG00000120063, ENSG00000112062, ENSG00000119699, ENSG00000111704, ENSG00000178573, ENSG00000081237, ENSG00000113916, ENSG00000141837, ENSG00000167768, ENSG00000141510, ENSG00000138379, ENSG00000129455, ENSG00000073282, ENSG00000067182, ENSG00000154229, ENSG00000148400, ENSG00000129965, ENSG00000171105, ENSG00000100906, ENSG00000088256, ENSG00000112715, ENSG00000166949, ENSG00000117707, ENSG00000090539, ENSG00000147889, ENSG00000177606, ENSG00000101680, ENSG00000001617, ENSG00000091583, ENSG00000136574, ENSG00000141736, ENSG00000137413, ENSG00000164050, ENSG00000111537, ENSG00000128052, ENSG00000068024, ENSG00000110400, ENSG00000181449, ENSG00000116711, ENSG00000170315, ENSG00000096717, ENSG00000019991, ENSG00000125378, ENSG00000076770, ENSG00000040608, ENSG00000061273, ENSG00000140105, ENSG00000112333, ENSG00000160007, ENSG00000138798, ENSG00000138795, ENSG00000091513, ENSG00000159556, ENSG00000168036, ENSG00000114013, ENSG00000065320, ENSG00000100030, ENSG00000132170, ENSG00000141232, ENSG00000157168, ENSG00000104332, ENSG00000221983, ENSG00000138279, ENSG00000146535, ENSG00000073861, ENSG00000155090, ENSG00000134086, ENSG00000010810, ENSG00000134363, ENSG00000162992, ENSG00000142208, ENSG00000104267, ENSG00000106331, ENSG00000134982, ENSG00000198728, ENSG00000109471, ENSG00000105329, ENSG00000084674, ENSG00000100292, ENSG00000106799, ENSG00000133216, ENSG00000148516, ENSG00000110092, ENSG00000164690, ENSG00000186868, ENSG00000136244, ENSG00000126861, ENSG00000150991, ENSG00000120659, ENSG00000129152, ENSG00000173153, ENSG00000181408, ENSG00000169252, ENSG00000164867, ENSG00000196839, ENSG00000110107, ENSG00000185630, ENSG00000154342, ENSG00000186951, ENSG00000162676, ENSG00000075213, ENSG00000187098, ENSG00000108840, ENSG00000146192, ENSG00000112769, ENSG00000120885, ENSG00000136929, ENSG00000139687, ENSG00000108443, ENSG00000061337, ENSG00000116824	1121	674	14116	2.1859086180471548	2.429723089392155E-12	6.074030167724231E-13	1.0436096431476471E-12
GOTERM_CC_ALL	GO:0044428~nuclear part	227	18.001586042823156	8.697002379697008E-16	ENSG00000215301, ENSG00000167470, ENSG00000113643, ENSG00000076242, ENSG00000090889, ENSG00000166432, ENSG00000166337, ENSG00000126778, ENSG00000167986, ENSG00000115415, ENSG00000121957, ENSG00000170485, ENSG00000163682, ENSG00000130726, ENSG00000113580, ENSG00000170892, ENSG00000071626, ENSG00000186298, ENSG00000100348, ENSG00000111615, ENSG00000141510, ENSG00000065183, ENSG00000174106, ENSG00000108264, ENSG00000165733, ENSG00000196284, ENSG00000166949, ENSG00000113569, ENSG00000119041, ENSG00000177606, ENSG00000065057, ENSG00000095002, ENSG00000113368, ENSG00000137804, ENSG00000140262, ENSG00000166851, ENSG00000143933, ENSG00000132383, ENSG00000137413, ENSG00000127564, ENSG00000109534, ENSG00000147601, ENSG00000068024, ENSG00000110066, ENSG00000094631, ENSG00000076770, ENSG00000089048, ENSG00000132475, ENSG00000066422, ENSG00000174332, ENSG00000107249, ENSG00000106299, ENSG00000128340, ENSG00000100823, ENSG00000087338, ENSG00000147679, ENSG00000170345, ENSG00000141141, ENSG00000067798, ENSG00000168036, ENSG00000094804, ENSG00000178685, ENSG00000143799, ENSG00000100030, ENSG00000136450, ENSG00000131931, ENSG00000168564, ENSG00000138279, ENSG00000107223, ENSG00000105663, ENSG00000197579, ENSG00000141696, ENSG00000109061, ENSG00000075426, ENSG00000121058, ENSG00000101076, ENSG00000136997, ENSG00000143368, ENSG00000131018, ENSG00000134748, ENSG00000100292, ENSG00000134057, ENSG00000122565, ENSG00000148516, ENSG00000101846, ENSG00000052749, ENSG00000136718, ENSG00000114861, ENSG00000110092, ENSG00000119953, ENSG00000115368, ENSG00000175832, ENSG00000142684, ENSG00000147649, ENSG00000094916, ENSG00000107643, ENSG00000134480, ENSG00000100028, ENSG00000110107, ENSG00000117395, ENSG00000185630, ENSG00000101856, ENSG00000073536, ENSG00000092140, ENSG00000086189, ENSG00000110108, ENSG00000164190, ENSG00000102119, ENSG00000140299, ENSG00000112739, ENSG00000125743, ENSG00000099817, ENSG00000130826, ENSG00000138750, ENSG00000124788, ENSG00000179041, ENSG00000168610, ENSG00000101266, ENSG00000178028, ENSG00000154582, ENSG00000074319, ENSG00000112062, ENSG00000100401, ENSG00000010244, ENSG00000073614, ENSG00000007168, ENSG00000148677, ENSG00000075856, ENSG00000072954, ENSG00000179051, ENSG00000198668, ENSG00000128266, ENSG00000165512, ENSG00000130935, ENSG00000186416, ENSG00000188976, ENSG00000106617, ENSG00000111875, ENSG00000049541, ENSG00000095574, ENSG00000134186, ENSG00000147889, ENSG00000162231, ENSG00000148153, ENSG00000149308, ENSG00000135828, ENSG00000136824, ENSG00000188986, ENSG00000020426, ENSG00000105058, ENSG00000162772, ENSG00000093009, ENSG00000181449, ENSG00000170315, ENSG00000096717, ENSG00000161981, ENSG00000165280, ENSG00000178691, ENSG00000149311, ENSG00000061273, ENSG00000213918, ENSG00000115942, ENSG00000085231, ENSG00000142731, ENSG00000138795, ENSG00000164045, ENSG00000091831, ENSG00000118260, ENSG00000103363, ENSG00000071894, ENSG00000081189, ENSG00000105202, ENSG00000187456, ENSG00000147050, ENSG00000198612, ENSG00000160208, ENSG00000173273, ENSG00000143624, ENSG00000164754, ENSG00000165417, ENSG00000221983, ENSG00000003756, ENSG00000164885, ENSG00000117408, ENSG00000004478, ENSG00000144381, ENSG00000090060, ENSG00000012061, ENSG00000139083, ENSG00000132002, ENSG00000162227, ENSG00000151617, ENSG00000114026, ENSG00000142208, ENSG00000169375, ENSG00000091651, ENSG00000167925, ENSG00000112984, ENSG00000092330, ENSG00000215699, ENSG00000008056, ENSG00000124207, ENSG00000181026, ENSG00000168090, ENSG00000130402, ENSG00000092201, ENSG00000139174, ENSG00000111424, ENSG00000063244, ENSG00000124762, ENSG00000129152, ENSG00000104852, ENSG00000150991, ENSG00000116062, ENSG00000169252, ENSG00000157500, ENSG00000147162, ENSG00000135679, ENSG00000164867, ENSG00000173559, ENSG00000120802, ENSG00000011243, ENSG00000108840, ENSG00000136929, ENSG00000131791, ENSG00000139687, ENSG00000102900, ENSG00000100393	1184	1822	15908	1.6739456937728068	5.46229728115577E-13	7.80486786311485E-14	1.3211653993039363E-12
GOTERM_MF_ALL	GO:0005515~protein binding	739	58.60428231562253	1.1010669718844358E-15	ENSG00000100075, ENSG00000008300, ENSG00000215301, ENSG00000091128, ENSG00000090889, ENSG00000113384, ENSG00000166337, ENSG00000163995, ENSG00000087074, ENSG00000000419, ENSG00000126778, ENSG00000167986, ENSG00000121957, ENSG00000197757, ENSG00000170485, ENSG00000130726, ENSG00000078140, ENSG00000074266, ENSG00000204366, ENSG00000119699, ENSG00000113580, ENSG00000198707, ENSG00000121211, ENSG00000113595, ENSG00000006451, ENSG00000136560, ENSG00000139626, ENSG00000081237, ENSG00000196296, ENSG00000087302, ENSG00000087086, ENSG00000087303, ENSG00000141837, ENSG00000170892, ENSG00000104835, ENSG00000186298, ENSG00000204536, ENSG00000109103, ENSG00000177791, ENSG00000116544, ENSG00000104129, ENSG00000141510, ENSG00000053918, ENSG00000138379, ENSG00000141655, ENSG00000130638, ENSG00000129038, ENSG00000067182, ENSG00000196290, ENSG00000100083, ENSG00000129965, ENSG00000108264, ENSG00000171105, ENSG00000196284, ENSG00000166949, ENSG00000101210, ENSG00000074695, ENSG00000104826, ENSG00000132612, ENSG00000173486, ENSG00000165060, ENSG00000166313, ENSG00000145782, ENSG00000138802, ENSG00000109133, ENSG00000142192, ENSG00000196689, ENSG00000136750, ENSG00000065057, ENSG00000157557, ENSG00000103490, ENSG00000099365, ENSG00000095002, ENSG00000137804, ENSG00000140262, ENSG00000166851, ENSG00000136574, ENSG00000127947, ENSG00000141736, ENSG00000108278, ENSG00000136286, ENSG00000137757, ENSG00000172500, ENSG00000116661, ENSG00000111206, ENSG00000164050, ENSG00000160791, ENSG00000073578, ENSG00000111300, ENSG00000183579, ENSG00000153563, ENSG00000144230, ENSG00000128052, ENSG00000147601, ENSG00000171448, ENSG00000110066, ENSG00000066926, ENSG00000094631, ENSG00000040608, ENSG00000066422, ENSG00000133636, ENSG00000102218, ENSG00000140157, ENSG00000121716, ENSG00000152208, ENSG00000177888, ENSG00000105402, ENSG00000106299, ENSG00000128340, ENSG00000100823, ENSG00000105401, ENSG00000120332, ENSG00000105404, ENSG00000087338, ENSG00000170345, ENSG00000177885, ENSG00000094804, ENSG00000158417, ENSG00000163541, ENSG00000109072, ENSG00000185920, ENSG00000065135, ENSG00000100030, ENSG00000136450, ENSG00000008405, ENSG00000102962, ENSG00000172346, ENSG00000110799, ENSG00000074800, ENSG00000152332, ENSG00000138279, ENSG00000142186, ENSG00000111229, ENSG00000139330, ENSG00000130340, ENSG00000108924, ENSG00000205155, ENSG00000111361, ENSG00000163659, ENSG00000104267, ENSG00000109062, ENSG00000165156, ENSG00000109061, ENSG00000078053, ENSG00000037965, ENSG00000075426, ENSG00000126545, ENSG00000169710, ENSG00000121058, ENSG00000092295, ENSG00000080824, ENSG00000136997, ENSG00000121570, ENSG00000109471, ENSG00000152705, ENSG00000111254, ENSG00000176732, ENSG00000100292, ENSG00000122565, ENSG00000152969, ENSG00000101558, ENSG00000129910, ENSG00000136718, ENSG00000136717, ENSG00000156709, ENSG00000104969, ENSG00000162688, ENSG00000110092, ENSG00000164690, ENSG00000104964, ENSG00000197969, ENSG00000185518, ENSG00000120659, ENSG00000127191, ENSG00000137845, ENSG00000147649, ENSG00000139211, ENSG00000152217, ENSG00000100028, ENSG00000094916, ENSG00000110245, ENSG00000103313, ENSG00000110107, ENSG00000196839, ENSG00000185630, ENSG00000117395, ENSG00000101856, ENSG00000131725, ENSG00000130164, ENSG00000147509, ENSG00000163914, ENSG00000162676, ENSG00000109163, ENSG00000198947, ENSG00000079805, ENSG00000164190, ENSG00000102119, ENSG00000140299, ENSG00000061337, ENSG00000048471, ENSG00000131808, ENSG00000125445, ENSG00000125447, ENSG00000143727, ENSG00000154099, ENSG00000177595, ENSG00000198851, ENSG00000130826, ENSG00000115604, ENSG00000221829, ENSG00000086827, ENSG00000154582, ENSG00000074319, ENSG00000053770, ENSG00000115839, ENSG00000108599, ENSG00000178573, ENSG00000122735, ENSG00000107593, ENSG00000114784, ENSG00000078018, ENSG00000102003, ENSG00000105355, ENSG00000039068, ENSG00000075856, ENSG00000148677, ENSG00000178982, ENSG00000115718, ENSG00000196415, ENSG00000198668, ENSG00000155959, ENSG00000115966, ENSG00000182566, ENSG00000168394, ENSG00000185559, ENSG00000162434, ENSG00000188976, ENSG00000132254, ENSG00000117707, ENSG00000101782, ENSG00000108479, ENSG00000049541, ENSG00000135624, ENSG00000129116, ENSG00000148943, ENSG00000162430, ENSG00000135046, ENSG00000142319, ENSG00000204843, ENSG00000147889, ENSG00000049540, ENSG00000115956, ENSG00000103415, ENSG00000162231, ENSG00000148153, ENSG00000182578, ENSG00000101680, ENSG00000135341, ENSG00000030582, ENSG00000173402, ENSG00000108576, ENSG00000079435, ENSG00000172354, ENSG00000091583, ENSG00000011485, ENSG00000136824, ENSG00000188986, ENSG00000085563, ENSG00000188612, ENSG00000079308, ENSG00000162772, ENSG00000101695, ENSG00000118137, ENSG00000163636, ENSG00000110400, ENSG00000181449, ENSG00000163631, ENSG00000075089, ENSG00000096717, ENSG00000125378, ENSG00000182446, ENSG00000061273, ENSG00000112333, ENSG00000115942, ENSG00000185670, ENSG00000102290, ENSG00000142731, ENSG00000116675, ENSG00000164045, ENSG00000118260, ENSG00000103363, ENSG00000152670, ENSG00000091513, ENSG00000173662, ENSG00000105202, ENSG00000177556, ENSG00000197894, ENSG00000006210, ENSG00000188404, ENSG00000103266, ENSG00000006606, ENSG00000181104, ENSG00000173273, ENSG00000179588, ENSG00000143624, ENSG00000049768, ENSG00000132170, ENSG00000152689, ENSG00000116688, ENSG00000165417, ENSG00000182220, ENSG00000174282, ENSG00000221983, ENSG00000003756, ENSG00000147044, ENSG00000004478, ENSG00000116586, ENSG00000012061, ENSG00000189064, ENSG00000108561, ENSG00000132002, ENSG00000162227, ENSG00000122386, ENSG00000162992, ENSG00000142208, ENSG00000169375, ENSG00000135413, ENSG00000075891, ENSG00000134982, ENSG00000091651, ENSG00000162896, ENSG00000143632, ENSG00000162604, ENSG00000215699, ENSG00000198728, ENSG00000173548, ENSG00000105329, ENSG00000124207, ENSG00000084674, ENSG00000197774, ENSG00000172943, ENSG00000171557, ENSG00000173641, ENSG00000157103, ENSG00000114554, ENSG00000063244, ENSG00000129083, ENSG00000103043, ENSG00000145649, ENSG00000010610, ENSG00000136244, ENSG00000129152, ENSG00000173153, ENSG00000100097, ENSG00000116062, ENSG00000221867, ENSG00000100395, ENSG00000169252, ENSG00000118271, ENSG00000157500, ENSG00000147162, ENSG00000135679, ENSG00000136231, ENSG00000163072, ENSG00000177425, ENSG00000135677, ENSG00000108849, ENSG00000106089, ENSG00000011243, ENSG00000041357, ENSG00000069329, ENSG00000108840, ENSG00000092094, ENSG00000146192, ENSG00000009724, ENSG00000163735, ENSG00000022355, ENSG00000169258, ENSG00000213654, ENSG00000100393, ENSG00000102900, ENSG00000108443, ENSG00000139687, ENSG00000175110, ENSG00000188313, ENSG00000076242, ENSG00000113643, ENSG00000137221, ENSG00000168078, ENSG00000076248, ENSG00000184743, ENSG00000115415, ENSG00000124216, ENSG00000124215, ENSG00000173898, ENSG00000120063, ENSG00000168283, ENSG00000066044, ENSG00000117118, ENSG00000188428, ENSG00000157851, ENSG00000133265, ENSG00000127445, ENSG00000146678, ENSG00000127314, ENSG00000099624, ENSG00000013297, ENSG00000070669, ENSG00000100348, ENSG00000151665, ENSG00000122966, ENSG00000086065, ENSG00000106688, ENSG00000036672, ENSG00000129455, ENSG00000161647, ENSG00000073282, ENSG00000174106, ENSG00000154229, ENSG00000035403, ENSG00000111716, ENSG00000134323, ENSG00000148400, ENSG00000008988, ENSG00000120149, ENSG00000099889, ENSG00000123570, ENSG00000163359, ENSG00000213619, ENSG00000132879, ENSG00000177606, ENSG00000143127, ENSG00000100453, ENSG00000214753, ENSG00000123191, ENSG00000137103, ENSG00000115267, ENSG00000143933, ENSG00000132383, ENSG00000100350, ENSG00000068976, ENSG00000137413, ENSG00000107815, ENSG00000127564, ENSG00000213341, ENSG00000122705, ENSG00000157005, ENSG00000031698, ENSG00000111537, ENSG00000167580, ENSG00000104517, ENSG00000187758, ENSG00000068024, ENSG00000134107, ENSG00000072506, ENSG00000132470, ENSG00000134308, ENSG00000111731, ENSG00000189056, ENSG00000107404, ENSG00000132376, ENSG00000124102, ENSG00000037757, ENSG00000025708, ENSG00000152092, ENSG00000159164, ENSG00000105679, ENSG00000146648, ENSG00000135596, ENSG00000168036, ENSG00000118702, ENSG00000111640, ENSG00000143799, ENSG00000058404, ENSG00000113889, ENSG00000072832, ENSG00000106631, ENSG00000042832, ENSG00000085733, ENSG00000115641, ENSG00000157168, ENSG00000168564, ENSG00000205775, ENSG00000146535, ENSG00000125810, ENSG00000105669, ENSG00000105664, ENSG00000002834, ENSG00000107223, ENSG00000115648, ENSG00000105663, ENSG00000152492, ENSG00000006074, ENSG00000068912, ENSG00000134086, ENSG00000155090, ENSG00000077232, ENSG00000197579, ENSG00000134363, ENSG00000129219, ENSG00000100448, ENSG00000140416, ENSG00000068615, ENSG00000149100, ENSG00000101076, ENSG00000161800, ENSG00000116001, ENSG00000143368, ENSG00000131018, ENSG00000105697, ENSG00000134057, ENSG00000106799, ENSG00000133216, ENSG00000148516, ENSG00000052749, ENSG00000100591, ENSG00000114861, ENSG00000108669, ENSG00000088002, ENSG00000115165, ENSG00000119953, ENSG00000010278, ENSG00000112759, ENSG00000115365, ENSG00000142684, ENSG00000174600, ENSG00000134480, ENSG00000107643, ENSG00000115561, ENSG00000154342, ENSG00000069399, ENSG00000145526, ENSG00000092140, ENSG00000168487, ENSG00000171747, ENSG00000112769, ENSG00000175220, ENSG00000120885, ENSG00000143761, ENSG00000164924, ENSG00000080603, ENSG00000116824, ENSG00000112739, ENSG00000138193, ENSG00000119729, ENSG00000105974, ENSG00000106305, ENSG00000105976, ENSG00000106100, ENSG00000105771, ENSG00000125743, ENSG00000111481, ENSG00000069667, ENSG00000175756, ENSG00000065609, ENSG00000099817, ENSG00000187266, ENSG00000139193, ENSG00000138750, ENSG00000126261, ENSG00000168610, ENSG00000124788, ENSG00000178028, ENSG00000101266, ENSG00000166664, ENSG00000070718, ENSG00000126803, ENSG00000175550, ENSG00000071994, ENSG00000117595, ENSG00000112062, ENSG00000131966, ENSG00000100401, ENSG00000073614, ENSG00000112742, ENSG00000125656, ENSG00000113916, ENSG00000204308, ENSG00000180176, ENSG00000007168, ENSG00000167768, ENSG00000106804, ENSG00000180370, ENSG00000128266, ENSG00000175084, ENSG00000099949, ENSG00000111275, ENSG00000087258, ENSG00000085117, ENSG00000004838, ENSG00000100906, ENSG00000119912, ENSG00000121075, ENSG00000088256, ENSG00000112715, ENSG00000106617, ENSG00000126247, ENSG00000111875, ENSG00000215274, ENSG00000090539, ENSG00000090054, ENSG00000087245, ENSG00000133107, ENSG00000188372, ENSG00000152234, ENSG00000099800, ENSG00000159307, ENSG00000064547, ENSG00000144451, ENSG00000034713, ENSG00000014216, ENSG00000008394, ENSG00000166501, ENSG00000130584, ENSG00000152137, ENSG00000149308, ENSG00000020426, ENSG00000104497, ENSG00000124374, ENSG00000204220, ENSG00000093009, ENSG00000138083, ENSG00000170315, ENSG00000141480, ENSG00000111674, ENSG00000019991, ENSG00000167114, ENSG00000021574, ENSG00000082074, ENSG00000165280, ENSG00000140009, ENSG00000109846, ENSG00000149311, ENSG00000138686, ENSG00000006282, ENSG00000001626, ENSG00000140105, ENSG00000213918, ENSG00000104490, ENSG00000160007, ENSG00000085231, ENSG00000120729, ENSG00000138798, ENSG00000138795, ENSG00000104870, ENSG00000091831, ENSG00000071894, ENSG00000005243, ENSG00000081189, ENSG00000118640, ENSG00000114013, ENSG00000081019, ENSG00000065320, ENSG00000054523, ENSG00000160208, ENSG00000179085, ENSG00000127554, ENSG00000123610, ENSG00000118503, ENSG00000186847, ENSG00000010017, ENSG00000001631, ENSG00000141232, ENSG00000005884, ENSG00000070770, ENSG00000164754, ENSG00000146731, ENSG00000118777, ENSG00000104332, ENSG00000164885, ENSG00000117407, ENSG00000117408, ENSG00000029725, ENSG00000144381, ENSG00000121879, ENSG00000127603, ENSG00000139083, ENSG00000112294, ENSG00000138623, ENSG00000093072, ENSG00000010810, ENSG00000100504, ENSG00000151617, ENSG00000114026, ENSG00000089327, ENSG00000187239, ENSG00000023516, ENSG00000025772, ENSG00000137275, ENSG00000092330, ENSG00000138629, ENSG00000141367, ENSG00000124733, ENSG00000100220, ENSG00000109618, ENSG00000008056, ENSG00000049247, ENSG00000111144, ENSG00000100227, ENSG00000130204, ENSG00000145335, ENSG00000105993, ENSG00000153956, ENSG00000077498, ENSG00000063515, ENSG00000168090, ENSG00000130402, ENSG00000167615, ENSG00000111424, ENSG00000139174, ENSG00000090487, ENSG00000026508, ENSG00000007171, ENSG00000197114, ENSG00000026025, ENSG00000177000, ENSG00000183729, ENSG00000090776, ENSG00000186868, ENSG00000124762, ENSG00000126861, ENSG00000150991, ENSG00000104852, ENSG00000101349, ENSG00000174775, ENSG00000164867, ENSG00000133703, ENSG00000178403, ENSG00000066455, ENSG00000125733, ENSG00000120802, ENSG00000167601, ENSG00000186951, ENSG00000090382, ENSG00000105700, ENSG00000085276, ENSG00000131791, ENSG00000121691, ENSG00000111432, ENSG00000073009, ENSG00000197208, ENSG00000151702	1135	8154	15143	1.2091767614392115	1.4244161405940758E-12	1.4244161405940758E-12	1.8096635301390052E-12
GOTERM_CC_ALL	GO:0070013~intracellular organelle lumen	222	17.6050753370341	1.709217241160613E-15	ENSG00000215301, ENSG00000175110, ENSG00000167470, ENSG00000113643, ENSG00000090889, ENSG00000166432, ENSG00000166337, ENSG00000126778, ENSG00000167986, ENSG00000115415, ENSG00000121957, ENSG00000170485, ENSG00000163682, ENSG00000130726, ENSG00000113580, ENSG00000188428, ENSG00000170892, ENSG00000104835, ENSG00000071626, ENSG00000186298, ENSG00000099624, ENSG00000100348, ENSG00000111615, ENSG00000141510, ENSG00000065183, ENSG00000091140, ENSG00000108264, ENSG00000129965, ENSG00000165733, ENSG00000196284, ENSG00000166949, ENSG00000004799, ENSG00000165060, ENSG00000119041, ENSG00000177606, ENSG00000065057, ENSG00000113368, ENSG00000137804, ENSG00000122971, ENSG00000140262, ENSG00000166851, ENSG00000143933, ENSG00000132383, ENSG00000100350, ENSG00000137413, ENSG00000107815, ENSG00000127564, ENSG00000109534, ENSG00000147601, ENSG00000128311, ENSG00000068024, ENSG00000078070, ENSG00000066926, ENSG00000094631, ENSG00000076770, ENSG00000089048, ENSG00000174332, ENSG00000066422, ENSG00000106299, ENSG00000100823, ENSG00000162910, ENSG00000087338, ENSG00000147679, ENSG00000170345, ENSG00000141141, ENSG00000168036, ENSG00000094804, ENSG00000178685, ENSG00000163541, ENSG00000143799, ENSG00000100030, ENSG00000136450, ENSG00000131931, ENSG00000168564, ENSG00000107223, ENSG00000105663, ENSG00000068912, ENSG00000077232, ENSG00000197579, ENSG00000141696, ENSG00000183549, ENSG00000109061, ENSG00000075426, ENSG00000121058, ENSG00000101076, ENSG00000136997, ENSG00000100292, ENSG00000168291, ENSG00000134057, ENSG00000148516, ENSG00000052749, ENSG00000136718, ENSG00000114861, ENSG00000156709, ENSG00000110092, ENSG00000119953, ENSG00000100412, ENSG00000115368, ENSG00000175832, ENSG00000142684, ENSG00000147649, ENSG00000094916, ENSG00000107643, ENSG00000134480, ENSG00000100028, ENSG00000110107, ENSG00000117395, ENSG00000185630, ENSG00000101856, ENSG00000073536, ENSG00000092140, ENSG00000086189, ENSG00000110108, ENSG00000049449, ENSG00000105819, ENSG00000125743, ENSG00000099817, ENSG00000130826, ENSG00000138750, ENSG00000124788, ENSG00000179041, ENSG00000168610, ENSG00000101266, ENSG00000178028, ENSG00000154582, ENSG00000074319, ENSG00000112062, ENSG00000010244, ENSG00000073614, ENSG00000125656, ENSG00000148677, ENSG00000075856, ENSG00000179051, ENSG00000198668, ENSG00000086504, ENSG00000111275, ENSG00000165512, ENSG00000130935, ENSG00000186416, ENSG00000105953, ENSG00000119912, ENSG00000188976, ENSG00000106617, ENSG00000049541, ENSG00000095574, ENSG00000147889, ENSG00000152234, ENSG00000162231, ENSG00000149308, ENSG00000135828, ENSG00000188986, ENSG00000020426, ENSG00000105058, ENSG00000162772, ENSG00000118137, ENSG00000093009, ENSG00000105379, ENSG00000181449, ENSG00000130528, ENSG00000170315, ENSG00000096717, ENSG00000165280, ENSG00000178691, ENSG00000149311, ENSG00000061273, ENSG00000115942, ENSG00000085231, ENSG00000142731, ENSG00000138795, ENSG00000164045, ENSG00000140374, ENSG00000118260, ENSG00000103363, ENSG00000071894, ENSG00000081189, ENSG00000122884, ENSG00000105202, ENSG00000187456, ENSG00000147050, ENSG00000160208, ENSG00000143624, ENSG00000165417, ENSG00000221983, ENSG00000003756, ENSG00000004478, ENSG00000144381, ENSG00000090060, ENSG00000012061, ENSG00000139083, ENSG00000106591, ENSG00000132002, ENSG00000108561, ENSG00000162227, ENSG00000114026, ENSG00000142208, ENSG00000169375, ENSG00000134905, ENSG00000091651, ENSG00000112984, ENSG00000092330, ENSG00000004779, ENSG00000215699, ENSG00000105329, ENSG00000181026, ENSG00000036473, ENSG00000084674, ENSG00000130402, ENSG00000092201, ENSG00000010610, ENSG00000124762, ENSG00000129152, ENSG00000150991, ENSG00000169252, ENSG00000157500, ENSG00000147162, ENSG00000135679, ENSG00000164867, ENSG00000011243, ENSG00000108840, ENSG00000131791, ENSG00000136929, ENSG00000139687, ENSG00000100393	1184	1779	15908	1.6766441821247893	1.024180740216707E-12	1.2800871473928055E-13	2.4646951146678475E-12
GOTERM_CC_ALL	GO:0043231~intracellular membrane-bounded organelle	724	57.41475019825535	2.667527658878014E-15	ENSG00000100075, ENSG00000215301, ENSG00000139637, ENSG00000090889, ENSG00000113384, ENSG00000166432, ENSG00000138386, ENSG00000166337, ENSG00000087074, ENSG00000000419, ENSG00000126778, ENSG00000167986, ENSG00000121957, ENSG00000197757, ENSG00000170485, ENSG00000163682, ENSG00000130726, ENSG00000102078, ENSG00000102384, ENSG00000213085, ENSG00000074266, ENSG00000204366, ENSG00000119699, ENSG00000113580, ENSG00000198707, ENSG00000121211, ENSG00000113595, ENSG00000196296, ENSG00000087302, ENSG00000141837, ENSG00000170892, ENSG00000104835, ENSG00000071626, ENSG00000186298, ENSG00000204536, ENSG00000177791, ENSG00000141510, ENSG00000065183, ENSG00000091140, ENSG00000094841, ENSG00000100083, ENSG00000129965, ENSG00000108264, ENSG00000171105, ENSG00000170262, ENSG00000165733, ENSG00000196284, ENSG00000166949, ENSG00000101210, ENSG00000074695, ENSG00000167863, ENSG00000101901, ENSG00000132612, ENSG00000004799, ENSG00000173486, ENSG00000165060, ENSG00000166313, ENSG00000113569, ENSG00000145782, ENSG00000100889, ENSG00000138802, ENSG00000109133, ENSG00000142192, ENSG00000136750, ENSG00000065057, ENSG00000157557, ENSG00000069812, ENSG00000095002, ENSG00000113368, ENSG00000100258, ENSG00000137804, ENSG00000140262, ENSG00000166851, ENSG00000136574, ENSG00000141736, ENSG00000171115, ENSG00000172500, ENSG00000111206, ENSG00000109534, ENSG00000100739, ENSG00000160791, ENSG00000073578, ENSG00000147601, ENSG00000171448, ENSG00000128311, ENSG00000110066, ENSG00000078070, ENSG00000100162, ENSG00000005955, ENSG00000066926, ENSG00000094631, ENSG00000179361, ENSG00000040608, ENSG00000066422, ENSG00000066827, ENSG00000133636, ENSG00000141429, ENSG00000139531, ENSG00000177888, ENSG00000105402, ENSG00000106299, ENSG00000128340, ENSG00000100823, ENSG00000105404, ENSG00000137090, ENSG00000087338, ENSG00000170345, ENSG00000159556, ENSG00000147679, ENSG00000141141, ENSG00000177885, ENSG00000094804, ENSG00000178685, ENSG00000163541, ENSG00000060642, ENSG00000065135, ENSG00000100030, ENSG00000101438, ENSG00000136450, ENSG00000130270, ENSG00000008405, ENSG00000118193, ENSG00000172346, ENSG00000110799, ENSG00000074800, ENSG00000152332, ENSG00000138279, ENSG00000142186, ENSG00000102967, ENSG00000169918, ENSG00000108924, ENSG00000205155, ENSG00000141696, ENSG00000105939, ENSG00000183549, ENSG00000163659, ENSG00000104267, ENSG00000109062, ENSG00000165156, ENSG00000109061, ENSG00000078053, ENSG00000037965, ENSG00000075426, ENSG00000169710, ENSG00000121058, ENSG00000080824, ENSG00000136997, ENSG00000121570, ENSG00000152705, ENSG00000111254, ENSG00000100292, ENSG00000122565, ENSG00000170779, ENSG00000101846, ENSG00000101558, ENSG00000136718, ENSG00000136717, ENSG00000136048, ENSG00000156709, ENSG00000162688, ENSG00000102128, ENSG00000110092, ENSG00000164690, ENSG00000104964, ENSG00000185518, ENSG00000137845, ENSG00000163528, ENSG00000147649, ENSG00000139211, ENSG00000152217, ENSG00000100028, ENSG00000094916, ENSG00000103313, ENSG00000110107, ENSG00000196839, ENSG00000028203, ENSG00000185630, ENSG00000117395, ENSG00000105538, ENSG00000101856, ENSG00000073536, ENSG00000110108, ENSG00000197818, ENSG00000131725, ENSG00000170775, ENSG00000130164, ENSG00000147509, ENSG00000162676, ENSG00000101546, ENSG00000147364, ENSG00000198947, ENSG00000139970, ENSG00000164190, ENSG00000105819, ENSG00000102119, ENSG00000140299, ENSG00000014919, ENSG00000061337, ENSG00000138449, ENSG00000158669, ENSG00000112667, ENSG00000125445, ENSG00000125447, ENSG00000114771, ENSG00000154099, ENSG00000177595, ENSG00000130826, ENSG00000221829, ENSG00000086827, ENSG00000154582, ENSG00000074319, ENSG00000114573, ENSG00000108599, ENSG00000178573, ENSG00000135940, ENSG00000213533, ENSG00000125458, ENSG00000107593, ENSG00000102003, ENSG00000108961, ENSG00000105355, ENSG00000108960, ENSG00000039068, ENSG00000108963, ENSG00000075856, ENSG00000148677, ENSG00000178982, ENSG00000198668, ENSG00000135454, ENSG00000125255, ENSG00000086504, ENSG00000155959, ENSG00000115966, ENSG00000165512, ENSG00000168394, ENSG00000130935, ENSG00000118245, ENSG00000162434, ENSG00000188976, ENSG00000136813, ENSG00000117707, ENSG00000074201, ENSG00000206053, ENSG00000049541, ENSG00000129116, ENSG00000061987, ENSG00000162430, ENSG00000135046, ENSG00000095574, ENSG00000134186, ENSG00000147889, ENSG00000108474, ENSG00000157916, ENSG00000105364, ENSG00000103415, ENSG00000162231, ENSG00000148153, ENSG00000030582, ENSG00000102931, ENSG00000196406, ENSG00000164163, ENSG00000011485, ENSG00000136824, ENSG00000135828, ENSG00000188986, ENSG00000004455, ENSG00000085563, ENSG00000188612, ENSG00000162772, ENSG00000118137, ENSG00000105379, ENSG00000181449, ENSG00000102531, ENSG00000116711, ENSG00000163631, ENSG00000096717, ENSG00000161981, ENSG00000178691, ENSG00000182446, ENSG00000178177, ENSG00000061273, ENSG00000112333, ENSG00000109323, ENSG00000115942, ENSG00000185670, ENSG00000006116, ENSG00000142731, ENSG00000069943, ENSG00000006114, ENSG00000164045, ENSG00000118260, ENSG00000140374, ENSG00000103363, ENSG00000135913, ENSG00000152670, ENSG00000122884, ENSG00000091513, ENSG00000105202, ENSG00000068366, ENSG00000117620, ENSG00000187456, ENSG00000147050, ENSG00000197894, ENSG00000198612, ENSG00000181104, ENSG00000173273, ENSG00000179588, ENSG00000143624, ENSG00000049768, ENSG00000132170, ENSG00000116688, ENSG00000165417, ENSG00000174282, ENSG00000221983, ENSG00000003756, ENSG00000197888, ENSG00000172000, ENSG00000147044, ENSG00000004478, ENSG00000116586, ENSG00000012061, ENSG00000110697, ENSG00000143631, ENSG00000108561, ENSG00000132002, ENSG00000106591, ENSG00000162227, ENSG00000122386, ENSG00000130700, ENSG00000162992, ENSG00000142208, ENSG00000169375, ENSG00000135413, ENSG00000032444, ENSG00000134905, ENSG00000075891, ENSG00000134982, ENSG00000100890, ENSG00000091651, ENSG00000162896, ENSG00000122482, ENSG00000215699, ENSG00000198728, ENSG00000181026, ENSG00000105329, ENSG00000124207, ENSG00000084674, ENSG00000036473, ENSG00000197774, ENSG00000130706, ENSG00000068697, ENSG00000171557, ENSG00000124201, ENSG00000063244, ENSG00000145740, ENSG00000115816, ENSG00000148840, ENSG00000129083, ENSG00000103043, ENSG00000145649, ENSG00000162337, ENSG00000010610, ENSG00000129152, ENSG00000173153, ENSG00000164125, ENSG00000116062, ENSG00000100395, ENSG00000169252, ENSG00000181408, ENSG00000157500, ENSG00000147162, ENSG00000135679, ENSG00000136231, ENSG00000163072, ENSG00000177425, ENSG00000173559, ENSG00000135677, ENSG00000106089, ENSG00000011243, ENSG00000041357, ENSG00000069329, ENSG00000108840, ENSG00000092094, ENSG00000146192, ENSG00000136929, ENSG00000100393, ENSG00000102900, ENSG00000108443, ENSG00000139687, ENSG00000163479, ENSG00000175110, ENSG00000167470, ENSG00000076242, ENSG00000113643, ENSG00000137221, ENSG00000076248, ENSG00000184743, ENSG00000115415, ENSG00000124216, ENSG00000120063, ENSG00000151576, ENSG00000111704, ENSG00000144674, ENSG00000168283, ENSG00000066044, ENSG00000134049, ENSG00000117118, ENSG00000188428, ENSG00000107938, ENSG00000127445, ENSG00000099624, ENSG00000100348, ENSG00000019549, ENSG00000151665, ENSG00000111615, ENSG00000086065, ENSG00000088035, ENSG00000073282, ENSG00000174106, ENSG00000154229, ENSG00000134323, ENSG00000148400, ENSG00000124721, ENSG00000120149, ENSG00000213619, ENSG00000119041, ENSG00000144659, ENSG00000177606, ENSG00000100453, ENSG00000214753, ENSG00000123191, ENSG00000137103, ENSG00000115267, ENSG00000122971, ENSG00000104325, ENSG00000143933, ENSG00000132383, ENSG00000100350, ENSG00000187855, ENSG00000068976, ENSG00000137413, ENSG00000107815, ENSG00000127564, ENSG00000213341, ENSG00000122705, ENSG00000002549, ENSG00000115275, ENSG00000160087, ENSG00000167580, ENSG00000171503, ENSG00000104517, ENSG00000068024, ENSG00000134107, ENSG00000072506, ENSG00000089048, ENSG00000076770, ENSG00000009830, ENSG00000132475, ENSG00000107404, ENSG00000132376, ENSG00000188581, ENSG00000174332, ENSG00000107249, ENSG00000160282, ENSG00000162910, ENSG00000122180, ENSG00000159164, ENSG00000145817, ENSG00000135338, ENSG00000115241, ENSG00000105679, ENSG00000173083, ENSG00000146648, ENSG00000067798, ENSG00000168036, ENSG00000143799, ENSG00000214160, ENSG00000058404, ENSG00000123411, ENSG00000120992, ENSG00000042832, ENSG00000099797, ENSG00000131931, ENSG00000115641, ENSG00000157168, ENSG00000168564, ENSG00000123810, ENSG00000125810, ENSG00000105669, ENSG00000107223, ENSG00000105663, ENSG00000068912, ENSG00000099795, ENSG00000134086, ENSG00000155090, ENSG00000077232, ENSG00000161281, ENSG00000197579, ENSG00000100300, ENSG00000068615, ENSG00000122012, ENSG00000101076, ENSG00000161800, ENSG00000116001, ENSG00000010270, ENSG00000143368, ENSG00000103502, ENSG00000131018, ENSG00000168291, ENSG00000134748, ENSG00000134057, ENSG00000148516, ENSG00000052749, ENSG00000100591, ENSG00000114861, ENSG00000115165, ENSG00000119953, ENSG00000010278, ENSG00000100412, ENSG00000115368, ENSG00000142684, ENSG00000175832, ENSG00000164919, ENSG00000149124, ENSG00000006194, ENSG00000134480, ENSG00000107643, ENSG00000115561, ENSG00000086189, ENSG00000069399, ENSG00000092140, ENSG00000187098, ENSG00000169446, ENSG00000125520, ENSG00000175220, ENSG00000049449, ENSG00000120885, ENSG00000143761, ENSG00000164924, ENSG00000080603, ENSG00000176340, ENSG00000112739, ENSG00000138193, ENSG00000105974, ENSG00000125744, ENSG00000106305, ENSG00000125743, ENSG00000111481, ENSG00000069667, ENSG00000175756, ENSG00000099817, ENSG00000138750, ENSG00000126261, ENSG00000168610, ENSG00000124788, ENSG00000062282, ENSG00000179041, ENSG00000178028, ENSG00000101266, ENSG00000070718, ENSG00000126803, ENSG00000175550, ENSG00000071994, ENSG00000117595, ENSG00000112062, ENSG00000101057, ENSG00000100401, ENSG00000010244, ENSG00000073614, ENSG00000128268, ENSG00000125656, ENSG00000113916, ENSG00000180176, ENSG00000072756, ENSG00000051825, ENSG00000124491, ENSG00000007168, ENSG00000072954, ENSG00000179051, ENSG00000180370, ENSG00000128266, ENSG00000076043, ENSG00000111275, ENSG00000196345, ENSG00000186416, ENSG00000100906, ENSG00000105953, ENSG00000119912, ENSG00000121075, ENSG00000151093, ENSG00000112715, ENSG00000053371, ENSG00000120742, ENSG00000119705, ENSG00000106617, ENSG00000126247, ENSG00000111875, ENSG00000090054, ENSG00000156136, ENSG00000087245, ENSG00000152234, ENSG00000099800, ENSG00000144451, ENSG00000034713, ENSG00000076864, ENSG00000008394, ENSG00000166501, ENSG00000130584, ENSG00000124380, ENSG00000149308, ENSG00000179163, ENSG00000020426, ENSG00000105058, ENSG00000093009, ENSG00000138083, ENSG00000130528, ENSG00000170315, ENSG00000141480, ENSG00000019991, ENSG00000021574, ENSG00000082074, ENSG00000165280, ENSG00000140009, ENSG00000109846, ENSG00000149311, ENSG00000001626, ENSG00000213918, ENSG00000151883, ENSG00000104490, ENSG00000160007, ENSG00000085231, ENSG00000138798, ENSG00000138795, ENSG00000091831, ENSG00000071894, ENSG00000005243, ENSG00000081189, ENSG00000018510, ENSG00000118640, ENSG00000005381, ENSG00000073849, ENSG00000114013, ENSG00000081019, ENSG00000054523, ENSG00000160208, ENSG00000179085, ENSG00000127554, ENSG00000118503, ENSG00000186847, ENSG00000010017, ENSG00000138617, ENSG00000164754, ENSG00000164885, ENSG00000117408, ENSG00000178919, ENSG00000029725, ENSG00000144381, ENSG00000153130, ENSG00000176083, ENSG00000019505, ENSG00000090060, ENSG00000073861, ENSG00000139083, ENSG00000112294, ENSG00000175643, ENSG00000093072, ENSG00000010810, ENSG00000151617, ENSG00000114026, ENSG00000125995, ENSG00000187239, ENSG00000176678, ENSG00000106331, ENSG00000167925, ENSG00000112984, ENSG00000025772, ENSG00000137275, ENSG00000092330, ENSG00000004779, ENSG00000141367, ENSG00000104368, ENSG00000138777, ENSG00000109618, ENSG00000008056, ENSG00000100227, ENSG00000130204, ENSG00000145335, ENSG00000114956, ENSG00000105993, ENSG00000164647, ENSG00000153956, ENSG00000077498, ENSG00000063515, ENSG00000168090, ENSG00000130402, ENSG00000131196, ENSG00000092201, ENSG00000139174, ENSG00000111424, ENSG00000090487, ENSG00000026508, ENSG00000007171, ENSG00000176293, ENSG00000197114, ENSG00000141252, ENSG00000124762, ENSG00000150991, ENSG00000104852, ENSG00000101349, ENSG00000174775, ENSG00000164867, ENSG00000178403, ENSG00000066455, ENSG00000125733, ENSG00000186469, ENSG00000120802, ENSG00000186951, ENSG00000100528, ENSG00000085276, ENSG00000131791, ENSG00000121691, ENSG00000073009, ENSG00000197208, ENSG00000213380, ENSG00000151702	1184	7982	15908	1.2186829149369867	1.638689184346731E-12	1.8207657603852567E-13	3.952393967665557E-12
GOTERM_CC_ALL	GO:0043227~membrane-bounded organelle	724	57.41475019825535	3.279583234285888E-15	ENSG00000100075, ENSG00000215301, ENSG00000139637, ENSG00000090889, ENSG00000113384, ENSG00000166432, ENSG00000138386, ENSG00000166337, ENSG00000087074, ENSG00000000419, ENSG00000126778, ENSG00000167986, ENSG00000121957, ENSG00000197757, ENSG00000170485, ENSG00000163682, ENSG00000130726, ENSG00000102078, ENSG00000102384, ENSG00000213085, ENSG00000074266, ENSG00000204366, ENSG00000119699, ENSG00000113580, ENSG00000198707, ENSG00000121211, ENSG00000113595, ENSG00000196296, ENSG00000087302, ENSG00000141837, ENSG00000170892, ENSG00000104835, ENSG00000071626, ENSG00000186298, ENSG00000204536, ENSG00000177791, ENSG00000141510, ENSG00000065183, ENSG00000091140, ENSG00000094841, ENSG00000100083, ENSG00000129965, ENSG00000108264, ENSG00000171105, ENSG00000170262, ENSG00000165733, ENSG00000196284, ENSG00000166949, ENSG00000101210, ENSG00000074695, ENSG00000167863, ENSG00000101901, ENSG00000132612, ENSG00000004799, ENSG00000173486, ENSG00000165060, ENSG00000166313, ENSG00000113569, ENSG00000145782, ENSG00000100889, ENSG00000138802, ENSG00000109133, ENSG00000142192, ENSG00000136750, ENSG00000065057, ENSG00000157557, ENSG00000069812, ENSG00000095002, ENSG00000113368, ENSG00000100258, ENSG00000137804, ENSG00000140262, ENSG00000166851, ENSG00000136574, ENSG00000141736, ENSG00000171115, ENSG00000172500, ENSG00000111206, ENSG00000109534, ENSG00000100739, ENSG00000160791, ENSG00000073578, ENSG00000147601, ENSG00000171448, ENSG00000128311, ENSG00000110066, ENSG00000078070, ENSG00000100162, ENSG00000005955, ENSG00000066926, ENSG00000094631, ENSG00000179361, ENSG00000040608, ENSG00000066422, ENSG00000066827, ENSG00000133636, ENSG00000141429, ENSG00000139531, ENSG00000177888, ENSG00000105402, ENSG00000106299, ENSG00000128340, ENSG00000100823, ENSG00000105404, ENSG00000137090, ENSG00000087338, ENSG00000170345, ENSG00000159556, ENSG00000147679, ENSG00000141141, ENSG00000177885, ENSG00000094804, ENSG00000178685, ENSG00000163541, ENSG00000060642, ENSG00000065135, ENSG00000100030, ENSG00000101438, ENSG00000136450, ENSG00000130270, ENSG00000008405, ENSG00000118193, ENSG00000172346, ENSG00000110799, ENSG00000074800, ENSG00000152332, ENSG00000138279, ENSG00000142186, ENSG00000102967, ENSG00000169918, ENSG00000108924, ENSG00000205155, ENSG00000141696, ENSG00000105939, ENSG00000183549, ENSG00000163659, ENSG00000104267, ENSG00000109062, ENSG00000165156, ENSG00000109061, ENSG00000078053, ENSG00000037965, ENSG00000075426, ENSG00000169710, ENSG00000121058, ENSG00000080824, ENSG00000136997, ENSG00000121570, ENSG00000152705, ENSG00000111254, ENSG00000100292, ENSG00000122565, ENSG00000170779, ENSG00000101846, ENSG00000101558, ENSG00000136718, ENSG00000136717, ENSG00000136048, ENSG00000156709, ENSG00000162688, ENSG00000102128, ENSG00000110092, ENSG00000164690, ENSG00000104964, ENSG00000185518, ENSG00000137845, ENSG00000163528, ENSG00000147649, ENSG00000139211, ENSG00000152217, ENSG00000100028, ENSG00000094916, ENSG00000103313, ENSG00000110107, ENSG00000196839, ENSG00000028203, ENSG00000185630, ENSG00000117395, ENSG00000105538, ENSG00000101856, ENSG00000073536, ENSG00000110108, ENSG00000197818, ENSG00000131725, ENSG00000170775, ENSG00000130164, ENSG00000147509, ENSG00000162676, ENSG00000101546, ENSG00000147364, ENSG00000198947, ENSG00000139970, ENSG00000164190, ENSG00000105819, ENSG00000102119, ENSG00000140299, ENSG00000014919, ENSG00000061337, ENSG00000138449, ENSG00000158669, ENSG00000112667, ENSG00000125445, ENSG00000125447, ENSG00000114771, ENSG00000154099, ENSG00000177595, ENSG00000130826, ENSG00000221829, ENSG00000086827, ENSG00000154582, ENSG00000074319, ENSG00000114573, ENSG00000108599, ENSG00000178573, ENSG00000135940, ENSG00000213533, ENSG00000125458, ENSG00000107593, ENSG00000102003, ENSG00000108961, ENSG00000105355, ENSG00000108960, ENSG00000039068, ENSG00000108963, ENSG00000075856, ENSG00000148677, ENSG00000178982, ENSG00000198668, ENSG00000135454, ENSG00000125255, ENSG00000086504, ENSG00000155959, ENSG00000115966, ENSG00000165512, ENSG00000168394, ENSG00000130935, ENSG00000118245, ENSG00000162434, ENSG00000188976, ENSG00000136813, ENSG00000117707, ENSG00000074201, ENSG00000206053, ENSG00000049541, ENSG00000129116, ENSG00000061987, ENSG00000162430, ENSG00000135046, ENSG00000095574, ENSG00000134186, ENSG00000147889, ENSG00000108474, ENSG00000157916, ENSG00000105364, ENSG00000103415, ENSG00000162231, ENSG00000148153, ENSG00000030582, ENSG00000102931, ENSG00000196406, ENSG00000164163, ENSG00000011485, ENSG00000136824, ENSG00000135828, ENSG00000188986, ENSG00000004455, ENSG00000085563, ENSG00000188612, ENSG00000162772, ENSG00000118137, ENSG00000105379, ENSG00000181449, ENSG00000102531, ENSG00000116711, ENSG00000163631, ENSG00000096717, ENSG00000161981, ENSG00000178691, ENSG00000182446, ENSG00000178177, ENSG00000061273, ENSG00000112333, ENSG00000109323, ENSG00000115942, ENSG00000185670, ENSG00000006116, ENSG00000142731, ENSG00000069943, ENSG00000006114, ENSG00000164045, ENSG00000118260, ENSG00000140374, ENSG00000103363, ENSG00000135913, ENSG00000152670, ENSG00000122884, ENSG00000091513, ENSG00000105202, ENSG00000068366, ENSG00000117620, ENSG00000187456, ENSG00000147050, ENSG00000197894, ENSG00000198612, ENSG00000181104, ENSG00000173273, ENSG00000179588, ENSG00000143624, ENSG00000049768, ENSG00000132170, ENSG00000116688, ENSG00000165417, ENSG00000174282, ENSG00000221983, ENSG00000003756, ENSG00000197888, ENSG00000172000, ENSG00000147044, ENSG00000004478, ENSG00000116586, ENSG00000012061, ENSG00000110697, ENSG00000143631, ENSG00000108561, ENSG00000132002, ENSG00000106591, ENSG00000162227, ENSG00000122386, ENSG00000130700, ENSG00000162992, ENSG00000142208, ENSG00000169375, ENSG00000135413, ENSG00000032444, ENSG00000134905, ENSG00000075891, ENSG00000134982, ENSG00000100890, ENSG00000091651, ENSG00000162896, ENSG00000122482, ENSG00000215699, ENSG00000198728, ENSG00000181026, ENSG00000105329, ENSG00000124207, ENSG00000084674, ENSG00000036473, ENSG00000197774, ENSG00000130706, ENSG00000068697, ENSG00000171557, ENSG00000124201, ENSG00000063244, ENSG00000145740, ENSG00000115816, ENSG00000148840, ENSG00000129083, ENSG00000103043, ENSG00000145649, ENSG00000162337, ENSG00000010610, ENSG00000129152, ENSG00000173153, ENSG00000164125, ENSG00000116062, ENSG00000100395, ENSG00000169252, ENSG00000181408, ENSG00000157500, ENSG00000147162, ENSG00000135679, ENSG00000136231, ENSG00000163072, ENSG00000177425, ENSG00000173559, ENSG00000135677, ENSG00000106089, ENSG00000011243, ENSG00000041357, ENSG00000069329, ENSG00000108840, ENSG00000092094, ENSG00000146192, ENSG00000136929, ENSG00000100393, ENSG00000102900, ENSG00000108443, ENSG00000139687, ENSG00000163479, ENSG00000175110, ENSG00000167470, ENSG00000076242, ENSG00000113643, ENSG00000137221, ENSG00000076248, ENSG00000184743, ENSG00000115415, ENSG00000124216, ENSG00000120063, ENSG00000151576, ENSG00000111704, ENSG00000144674, ENSG00000168283, ENSG00000066044, ENSG00000134049, ENSG00000117118, ENSG00000188428, ENSG00000107938, ENSG00000127445, ENSG00000099624, ENSG00000100348, ENSG00000019549, ENSG00000151665, ENSG00000111615, ENSG00000086065, ENSG00000088035, ENSG00000073282, ENSG00000174106, ENSG00000154229, ENSG00000134323, ENSG00000148400, ENSG00000124721, ENSG00000120149, ENSG00000213619, ENSG00000119041, ENSG00000144659, ENSG00000177606, ENSG00000100453, ENSG00000214753, ENSG00000123191, ENSG00000137103, ENSG00000115267, ENSG00000122971, ENSG00000104325, ENSG00000143933, ENSG00000132383, ENSG00000100350, ENSG00000187855, ENSG00000068976, ENSG00000137413, ENSG00000107815, ENSG00000127564, ENSG00000213341, ENSG00000122705, ENSG00000002549, ENSG00000115275, ENSG00000160087, ENSG00000167580, ENSG00000171503, ENSG00000104517, ENSG00000068024, ENSG00000134107, ENSG00000072506, ENSG00000089048, ENSG00000076770, ENSG00000009830, ENSG00000132475, ENSG00000107404, ENSG00000132376, ENSG00000188581, ENSG00000174332, ENSG00000107249, ENSG00000160282, ENSG00000162910, ENSG00000122180, ENSG00000159164, ENSG00000145817, ENSG00000135338, ENSG00000115241, ENSG00000105679, ENSG00000173083, ENSG00000146648, ENSG00000067798, ENSG00000168036, ENSG00000143799, ENSG00000214160, ENSG00000058404, ENSG00000123411, ENSG00000120992, ENSG00000042832, ENSG00000099797, ENSG00000131931, ENSG00000115641, ENSG00000157168, ENSG00000168564, ENSG00000123810, ENSG00000125810, ENSG00000105669, ENSG00000107223, ENSG00000105663, ENSG00000068912, ENSG00000099795, ENSG00000134086, ENSG00000155090, ENSG00000077232, ENSG00000161281, ENSG00000197579, ENSG00000100300, ENSG00000068615, ENSG00000122012, ENSG00000101076, ENSG00000161800, ENSG00000116001, ENSG00000010270, ENSG00000143368, ENSG00000103502, ENSG00000131018, ENSG00000168291, ENSG00000134748, ENSG00000134057, ENSG00000148516, ENSG00000052749, ENSG00000100591, ENSG00000114861, ENSG00000115165, ENSG00000119953, ENSG00000010278, ENSG00000100412, ENSG00000115368, ENSG00000142684, ENSG00000175832, ENSG00000164919, ENSG00000149124, ENSG00000006194, ENSG00000134480, ENSG00000107643, ENSG00000115561, ENSG00000086189, ENSG00000069399, ENSG00000092140, ENSG00000187098, ENSG00000169446, ENSG00000125520, ENSG00000175220, ENSG00000049449, ENSG00000120885, ENSG00000143761, ENSG00000164924, ENSG00000080603, ENSG00000176340, ENSG00000112739, ENSG00000138193, ENSG00000105974, ENSG00000125744, ENSG00000106305, ENSG00000125743, ENSG00000111481, ENSG00000069667, ENSG00000175756, ENSG00000099817, ENSG00000138750, ENSG00000126261, ENSG00000168610, ENSG00000124788, ENSG00000062282, ENSG00000179041, ENSG00000178028, ENSG00000101266, ENSG00000070718, ENSG00000126803, ENSG00000175550, ENSG00000071994, ENSG00000117595, ENSG00000112062, ENSG00000101057, ENSG00000100401, ENSG00000010244, ENSG00000073614, ENSG00000128268, ENSG00000125656, ENSG00000113916, ENSG00000180176, ENSG00000072756, ENSG00000051825, ENSG00000124491, ENSG00000007168, ENSG00000072954, ENSG00000179051, ENSG00000180370, ENSG00000128266, ENSG00000076043, ENSG00000111275, ENSG00000196345, ENSG00000186416, ENSG00000100906, ENSG00000105953, ENSG00000119912, ENSG00000121075, ENSG00000151093, ENSG00000112715, ENSG00000053371, ENSG00000120742, ENSG00000119705, ENSG00000106617, ENSG00000126247, ENSG00000111875, ENSG00000090054, ENSG00000156136, ENSG00000087245, ENSG00000152234, ENSG00000099800, ENSG00000144451, ENSG00000034713, ENSG00000076864, ENSG00000008394, ENSG00000166501, ENSG00000130584, ENSG00000124380, ENSG00000149308, ENSG00000179163, ENSG00000020426, ENSG00000105058, ENSG00000093009, ENSG00000138083, ENSG00000130528, ENSG00000170315, ENSG00000141480, ENSG00000019991, ENSG00000021574, ENSG00000082074, ENSG00000165280, ENSG00000140009, ENSG00000109846, ENSG00000149311, ENSG00000001626, ENSG00000213918, ENSG00000151883, ENSG00000104490, ENSG00000160007, ENSG00000085231, ENSG00000138798, ENSG00000138795, ENSG00000091831, ENSG00000071894, ENSG00000005243, ENSG00000081189, ENSG00000018510, ENSG00000118640, ENSG00000005381, ENSG00000073849, ENSG00000114013, ENSG00000081019, ENSG00000054523, ENSG00000160208, ENSG00000179085, ENSG00000127554, ENSG00000118503, ENSG00000186847, ENSG00000010017, ENSG00000138617, ENSG00000164754, ENSG00000164885, ENSG00000117408, ENSG00000178919, ENSG00000029725, ENSG00000144381, ENSG00000153130, ENSG00000176083, ENSG00000019505, ENSG00000090060, ENSG00000073861, ENSG00000139083, ENSG00000112294, ENSG00000175643, ENSG00000093072, ENSG00000010810, ENSG00000151617, ENSG00000114026, ENSG00000125995, ENSG00000187239, ENSG00000176678, ENSG00000106331, ENSG00000167925, ENSG00000112984, ENSG00000025772, ENSG00000137275, ENSG00000092330, ENSG00000004779, ENSG00000141367, ENSG00000104368, ENSG00000138777, ENSG00000109618, ENSG00000008056, ENSG00000100227, ENSG00000130204, ENSG00000145335, ENSG00000114956, ENSG00000105993, ENSG00000164647, ENSG00000153956, ENSG00000077498, ENSG00000063515, ENSG00000168090, ENSG00000130402, ENSG00000131196, ENSG00000092201, ENSG00000139174, ENSG00000111424, ENSG00000090487, ENSG00000026508, ENSG00000007171, ENSG00000176293, ENSG00000197114, ENSG00000141252, ENSG00000124762, ENSG00000150991, ENSG00000104852, ENSG00000101349, ENSG00000174775, ENSG00000164867, ENSG00000178403, ENSG00000066455, ENSG00000125733, ENSG00000186469, ENSG00000120802, ENSG00000186951, ENSG00000100528, ENSG00000085276, ENSG00000131791, ENSG00000121691, ENSG00000073009, ENSG00000197208, ENSG00000213380, ENSG00000151702	1184	7989	15908	1.2176150991396955	2.048361480433414E-12	2.0483614804334138E-13	4.940492459581947E-12
GOTERM_BP_ALL	GO:0048522~positive regulation of cellular process	236	18.71530531324346	1.1880682205319774E-14	ENSG00000076242, ENSG00000113384, ENSG00000163995, ENSG00000126778, ENSG00000115415, ENSG00000170485, ENSG00000130726, ENSG00000113580, ENSG00000119699, ENSG00000168283, ENSG00000006451, ENSG00000081237, ENSG00000127445, ENSG00000146678, ENSG00000070669, ENSG00000141510, ENSG00000138379, ENSG00000141655, ENSG00000073282, ENSG00000067182, ENSG00000196290, ENSG00000154229, ENSG00000129965, ENSG00000134323, ENSG00000148400, ENSG00000171105, ENSG00000166949, ENSG00000120149, ENSG00000165060, ENSG00000166313, ENSG00000213619, ENSG00000177606, ENSG00000142192, ENSG00000157557, ENSG00000103490, ENSG00000137804, ENSG00000136574, ENSG00000166851, ENSG00000132383, ENSG00000141736, ENSG00000137413, ENSG00000157005, ENSG00000164050, ENSG00000100739, ENSG00000153563, ENSG00000128052, ENSG00000111537, ENSG00000147601, ENSG00000068024, ENSG00000094631, ENSG00000189056, ENSG00000107404, ENSG00000174332, ENSG00000107249, ENSG00000128340, ENSG00000122180, ENSG00000170345, ENSG00000105679, ENSG00000146648, ENSG00000168036, ENSG00000168961, ENSG00000118702, ENSG00000109072, ENSG00000100030, ENSG00000113889, ENSG00000115641, ENSG00000157168, ENSG00000168564, ENSG00000105663, ENSG00000205155, ENSG00000155090, ENSG00000134086, ENSG00000197579, ENSG00000104267, ENSG00000140416, ENSG00000075426, ENSG00000080824, ENSG00000101076, ENSG00000136997, ENSG00000109471, ENSG00000143369, ENSG00000116001, ENSG00000100292, ENSG00000134057, ENSG00000106799, ENSG00000133216, ENSG00000148516, ENSG00000101846, ENSG00000101558, ENSG00000114861, ENSG00000156709, ENSG00000164690, ENSG00000110092, ENSG00000119953, ENSG00000120659, ENSG00000175832, ENSG00000127191, ENSG00000137845, ENSG00000107643, ENSG00000134480, ENSG00000110107, ENSG00000196839, ENSG00000185630, ENSG00000069399, ENSG00000187098, ENSG00000162676, ENSG00000079805, ENSG00000120885, ENSG00000116824, ENSG00000119729, ENSG00000105974, ENSG00000112667, ENSG00000106100, ENSG00000103024, ENSG00000069667, ENSG00000175756, ENSG00000198851, ENSG00000139193, ENSG00000124788, ENSG00000168610, ENSG00000166664, ENSG00000117595, ENSG00000112062, ENSG00000178573, ENSG00000073614, ENSG00000112742, ENSG00000113916, ENSG00000196415, ENSG00000100906, ENSG00000116729, ENSG00000112715, ENSG00000117707, ENSG00000120742, ENSG00000106617, ENSG00000126247, ENSG00000111875, ENSG00000090539, ENSG00000147889, ENSG00000115956, ENSG00000064547, ENSG00000101680, ENSG00000135341, ENSG00000030582, ENSG00000014216, ENSG00000100911, ENSG00000011485, ENSG00000020426, ENSG00000162772, ENSG00000118137, ENSG00000138083, ENSG00000163636, ENSG00000181449, ENSG00000116711, ENSG00000170315, ENSG00000096717, ENSG00000125378, ENSG00000110719, ENSG00000140009, ENSG00000178691, ENSG00000149311, ENSG00000061273, ENSG00000112333, ENSG00000085231, ENSG00000138798, ENSG00000142731, ENSG00000138795, ENSG00000091831, ENSG00000118260, ENSG00000081189, ENSG00000091513, ENSG00000006210, ENSG00000114013, ENSG00000103266, ENSG00000065320, ENSG00000181104, ENSG00000173273, ENSG00000049768, ENSG00000132170, ENSG00000221983, ENSG00000003756, ENSG00000164885, ENSG00000147044, ENSG00000144381, ENSG00000178919, ENSG00000073861, ENSG00000151617, ENSG00000162992, ENSG00000130700, ENSG00000125995, ENSG00000142208, ENSG00000135413, ENSG00000075891, ENSG00000106331, ENSG00000134982, ENSG00000092330, ENSG00000137275, ENSG00000162604, ENSG00000105329, ENSG00000181026, ENSG00000084674, ENSG00000145335, ENSG00000130402, ENSG00000111424, ENSG00000183473, ENSG00000026508, ENSG00000162337, ENSG00000010610, ENSG00000136244, ENSG00000186868, ENSG00000090776, ENSG00000124762, ENSG00000129152, ENSG00000150991, ENSG00000174775, ENSG00000173153, ENSG00000100097, ENSG00000116062, ENSG00000181408, ENSG00000169252, ENSG00000135679, ENSG00000133703, ENSG00000178403, ENSG00000177425, ENSG00000106089, ENSG00000041357, ENSG00000186951, ENSG00000108840, ENSG00000146192, ENSG00000085276, ENSG00000163735, ENSG00000121691, ENSG00000139687, ENSG00000108443, ENSG00000100393, ENSG00000073009, ENSG00000213380	1121	1847	14116	1.608981848231841	5.199607411299212E-11	1.0399237027058916E-11	2.2293278334473143E-11
GOTERM_BP_ALL	GO:0048518~positive regulation of biological process	252	19.984139571768438	3.868721616681893E-14	ENSG00000076242, ENSG00000113384, ENSG00000163995, ENSG00000126778, ENSG00000115415, ENSG00000170485, ENSG00000130726, ENSG00000113580, ENSG00000119699, ENSG00000168283, ENSG00000006451, ENSG00000081237, ENSG00000196296, ENSG00000127445, ENSG00000146678, ENSG00000070669, ENSG00000141510, ENSG00000141655, ENSG00000138379, ENSG00000073282, ENSG00000196290, ENSG00000067182, ENSG00000154229, ENSG00000129965, ENSG00000134323, ENSG00000148400, ENSG00000171105, ENSG00000166949, ENSG00000120149, ENSG00000165060, ENSG00000166313, ENSG00000213619, ENSG00000177606, ENSG00000196689, ENSG00000142192, ENSG00000157557, ENSG00000103490, ENSG00000137804, ENSG00000136574, ENSG00000166851, ENSG00000143933, ENSG00000132383, ENSG00000141736, ENSG00000137413, ENSG00000157005, ENSG00000100739, ENSG00000164050, ENSG00000128052, ENSG00000153563, ENSG00000111537, ENSG00000147601, ENSG00000068024, ENSG00000094631, ENSG00000189056, ENSG00000107404, ENSG00000174332, ENSG00000107249, ENSG00000128340, ENSG00000122180, ENSG00000170345, ENSG00000105679, ENSG00000146648, ENSG00000168036, ENSG00000168961, ENSG00000118702, ENSG00000109072, ENSG00000100030, ENSG00000113889, ENSG00000115641, ENSG00000157168, ENSG00000168564, ENSG00000105663, ENSG00000205155, ENSG00000134086, ENSG00000155090, ENSG00000197579, ENSG00000134363, ENSG00000104267, ENSG00000140416, ENSG00000075426, ENSG00000080824, ENSG00000101076, ENSG00000136997, ENSG00000109471, ENSG00000143369, ENSG00000116001, ENSG00000100292, ENSG00000134057, ENSG00000106799, ENSG00000133216, ENSG00000148516, ENSG00000101846, ENSG00000101558, ENSG00000114861, ENSG00000156709, ENSG00000164690, ENSG00000110092, ENSG00000119953, ENSG00000120659, ENSG00000175832, ENSG00000127191, ENSG00000137845, ENSG00000107643, ENSG00000134480, ENSG00000110107, ENSG00000196839, ENSG00000185630, ENSG00000069399, ENSG00000187098, ENSG00000162676, ENSG00000079805, ENSG00000120885, ENSG00000116824, ENSG00000131203, ENSG00000105974, ENSG00000119729, ENSG00000112667, ENSG00000106100, ENSG00000103024, ENSG00000069667, ENSG00000175756, ENSG00000198851, ENSG00000139193, ENSG00000124788, ENSG00000168610, ENSG00000166664, ENSG00000117595, ENSG00000112062, ENSG00000178573, ENSG00000073614, ENSG00000112742, ENSG00000113916, ENSG00000039068, ENSG00000167768, ENSG00000106804, ENSG00000196415, ENSG00000198668, ENSG00000100906, ENSG00000116729, ENSG00000112715, ENSG00000117707, ENSG00000120742, ENSG00000106617, ENSG00000126247, ENSG00000111875, ENSG00000090539, ENSG00000142319, ENSG00000147889, ENSG00000115956, ENSG00000064547, ENSG00000135341, ENSG00000101680, ENSG00000030582, ENSG00000014216, ENSG00000100911, ENSG00000091583, ENSG00000011485, ENSG00000020426, ENSG00000162772, ENSG00000118137, ENSG00000138083, ENSG00000163636, ENSG00000181449, ENSG00000116711, ENSG00000170315, ENSG00000096717, ENSG00000125378, ENSG00000110719, ENSG00000140009, ENSG00000178691, ENSG00000149311, ENSG00000061273, ENSG00000112333, ENSG00000085231, ENSG00000142731, ENSG00000138798, ENSG00000138795, ENSG00000091831, ENSG00000118260, ENSG00000081189, ENSG00000091513, ENSG00000006210, ENSG00000114013, ENSG00000103266, ENSG00000065320, ENSG00000181104, ENSG00000173273, ENSG00000049768, ENSG00000132170, ENSG00000182220, ENSG00000221983, ENSG00000003756, ENSG00000164885, ENSG00000147044, ENSG00000144381, ENSG00000178919, ENSG00000073861, ENSG00000010810, ENSG00000151617, ENSG00000162992, ENSG00000130700, ENSG00000125995, ENSG00000142208, ENSG00000135413, ENSG00000075891, ENSG00000134982, ENSG00000106331, ENSG00000092330, ENSG00000137275, ENSG00000162604, ENSG00000181026, ENSG00000105329, ENSG00000084674, ENSG00000145335, ENSG00000130402, ENSG00000111424, ENSG00000090487, ENSG00000183473, ENSG00000026508, ENSG00000007171, ENSG00000162337, ENSG00000010610, ENSG00000136244, ENSG00000186868, ENSG00000090776, ENSG00000124762, ENSG00000129152, ENSG00000150991, ENSG00000174775, ENSG00000173153, ENSG00000100097, ENSG00000116062, ENSG00000181408, ENSG00000169252, ENSG00000135679, ENSG00000133703, ENSG00000178403, ENSG00000164867, ENSG00000177425, ENSG00000106089, ENSG00000041357, ENSG00000186951, ENSG00000108840, ENSG00000146192, ENSG00000085276, ENSG00000163735, ENSG00000009724, ENSG00000121691, ENSG00000139687, ENSG00000108443, ENSG00000100393, ENSG00000073009, ENSG00000213380	1121	2033	14116	1.5608788618481935	1.69108727021694E-10	2.8184787836949E-11	7.249756350802272E-11
GOTERM_BP_ALL	GO:0010941~regulation of cell death	126	9.992069785884219	2.3989645887816484E-13	ENSG00000106100, ENSG00000103024, ENSG00000076242, ENSG00000198851, ENSG00000115415, ENSG00000139193, ENSG00000119699, ENSG00000113580, ENSG00000081237, ENSG00000188428, ENSG00000113916, ENSG00000141837, ENSG00000070669, ENSG00000039068, ENSG00000141510, ENSG00000115718, ENSG00000073282, ENSG00000154229, ENSG00000148400, ENSG00000129965, ENSG00000100906, ENSG00000112715, ENSG00000120149, ENSG00000166949, ENSG00000101210, ENSG00000166313, ENSG00000213619, ENSG00000135046, ENSG00000147889, ENSG00000177606, ENSG00000142192, ENSG00000103490, ENSG00000135341, ENSG00000095002, ENSG00000115267, ENSG00000091583, ENSG00000141736, ENSG00000137757, ENSG00000157005, ENSG00000020426, ENSG00000111537, ENSG00000147601, ENSG00000116711, ENSG00000163631, ENSG00000170315, ENSG00000096717, ENSG00000019991, ENSG00000125378, ENSG00000094631, ENSG00000165280, ENSG00000109846, ENSG00000140009, ENSG00000149311, ENSG00000112333, ENSG00000085231, ENSG00000152208, ENSG00000091831, ENSG00000118260, ENSG00000081189, ENSG00000146648, ENSG00000005381, ENSG00000100030, ENSG00000181104, ENSG00000113889, ENSG00000118503, ENSG00000157168, ENSG00000104332, ENSG00000221983, ENSG00000003756, ENSG00000164885, ENSG00000144381, ENSG00000105664, ENSG00000121879, ENSG00000012061, ENSG00000205155, ENSG00000155090, ENSG00000134086, ENSG00000162992, ENSG00000142208, ENSG00000075891, ENSG00000134982, ENSG00000137275, ENSG00000162604, ENSG00000136997, ENSG00000109471, ENSG00000116001, ENSG00000105329, ENSG00000181026, ENSG00000100292, ENSG00000145335, ENSG00000105993, ENSG00000106799, ENSG00000130402, ENSG00000111424, ENSG00000026508, ENSG00000183473, ENSG00000156709, ENSG00000164690, ENSG00000136244, ENSG00000124762, ENSG00000119953, ENSG00000150991, ENSG00000101349, ENSG00000174775, ENSG00000127191, ENSG00000100097, ENSG00000116062, ENSG00000169252, ENSG00000139211, ENSG00000107643, ENSG00000164867, ENSG00000177425, ENSG00000133703, ENSG00000196839, ENSG00000092140, ENSG00000069399, ENSG00000187098, ENSG00000146192, ENSG00000079805, ENSG00000120885, ENSG00000164924, ENSG00000140299, ENSG00000121691, ENSG00000131203, ENSG00000116824, ENSG00000073009	1121	815	14116	1.9467894025382682	1.0501263192352894E-9	1.5001799802405458E-10	4.501843342552547E-10
GOTERM_BP_ALL	GO:0048523~negative regulation of cellular process	213	16.8913560666138	2.399951917920418E-13	ENSG00000076242, ENSG00000138386, ENSG00000130726, ENSG00000173898, ENSG00000074266, ENSG00000119699, ENSG00000081237, ENSG00000188428, ENSG00000127445, ENSG00000141837, ENSG00000070669, ENSG00000019549, ENSG00000141510, ENSG00000053918, ENSG00000129455, ENSG00000073282, ENSG00000174106, ENSG00000154229, ENSG00000035403, ENSG00000129965, ENSG00000148400, ENSG00000171105, ENSG00000166949, ENSG00000120149, ENSG00000101210, ENSG00000213619, ENSG00000166313, ENSG00000177606, ENSG00000069812, ENSG00000095002, ENSG00000141736, ENSG00000157005, ENSG00000100739, ENSG00000111537, ENSG00000147601, ENSG00000068024, ENSG00000134107, ENSG00000094631, ENSG00000076770, ENSG00000134308, ENSG00000040608, ENSG00000174332, ENSG00000107249, ENSG00000159556, ENSG00000146648, ENSG00000168036, ENSG00000094804, ENSG00000185920, ENSG00000065135, ENSG00000100030, ENSG00000113889, ENSG00000157168, ENSG00000074800, ENSG00000168564, ENSG00000105664, ENSG00000111361, ENSG00000155090, ENSG00000134086, ENSG00000134363, ENSG00000129219, ENSG00000165156, ENSG00000140416, ENSG00000037965, ENSG00000101076, ENSG00000136997, ENSG00000109471, ENSG00000116001, ENSG00000100292, ENSG00000122565, ENSG00000106799, ENSG00000133216, ENSG00000148516, ENSG00000114861, ENSG00000164690, ENSG00000110092, ENSG00000104964, ENSG00000010278, ENSG00000142684, ENSG00000137845, ENSG00000147649, ENSG00000139211, ENSG00000094916, ENSG00000107643, ENSG00000110245, ENSG00000110107, ENSG00000196839, ENSG00000185630, ENSG00000092140, ENSG00000069399, ENSG00000147509, ENSG00000075213, ENSG00000162676, ENSG00000187098, ENSG00000109163, ENSG00000120885, ENSG00000164924, ENSG00000140299, ENSG00000131203, ENSG00000168209, ENSG00000119729, ENSG00000105974, ENSG00000175756, ENSG00000198851, ENSG00000139193, ENSG00000168610, ENSG00000124788, ENSG00000178028, ENSG00000074319, ENSG00000175550, ENSG00000117595, ENSG00000078018, ENSG00000112742, ENSG00000113916, ENSG00000115718, ENSG00000100906, ENSG00000186416, ENSG00000118245, ENSG00000119912, ENSG00000112715, ENSG00000117707, ENSG00000111875, ENSG00000090539, ENSG00000135046, ENSG00000147889, ENSG00000115956, ENSG00000152234, ENSG00000135341, ENSG00000001617, ENSG00000100911, ENSG00000091583, ENSG00000188986, ENSG00000020426, ENSG00000124374, ENSG00000118137, ENSG00000138083, ENSG00000163636, ENSG00000093009, ENSG00000181449, ENSG00000163631, ENSG00000170315, ENSG00000096717, ENSG00000019991, ENSG00000125378, ENSG00000109846, ENSG00000140009, ENSG00000162009, ENSG00000178691, ENSG00000149311, ENSG00000061273, ENSG00000140105, ENSG00000112333, ENSG00000160007, ENSG00000115942, ENSG00000085231, ENSG00000138795, ENSG00000091831, ENSG00000081189, ENSG00000005381, ENSG00000065320, ENSG00000181104, ENSG00000118503, ENSG00000049768, ENSG00000132170, ENSG00000141232, ENSG00000116688, ENSG00000221983, ENSG00000104332, ENSG00000003756, ENSG00000164885, ENSG00000178919, ENSG00000144381, ENSG00000121879, ENSG00000012061, ENSG00000151617, ENSG00000162992, ENSG00000089327, ENSG00000142208, ENSG00000169375, ENSG00000075891, ENSG00000106331, ENSG00000134982, ENSG00000092330, ENSG00000198728, ENSG00000215699, ENSG00000105329, ENSG00000145335, ENSG00000105993, ENSG00000130402, ENSG00000157103, ENSG00000111424, ENSG00000183473, ENSG00000197114, ENSG00000136244, ENSG00000186868, ENSG00000124762, ENSG00000126861, ENSG00000150991, ENSG00000101349, ENSG00000116761, ENSG00000174775, ENSG00000116062, ENSG00000169252, ENSG00000136231, ENSG00000135679, ENSG00000163072, ENSG00000133703, ENSG00000164867, ENSG00000177425, ENSG00000041357, ENSG00000186951, ENSG00000108840, ENSG00000121691, ENSG00000139687	1121	1660	14116	1.6157626043872186	1.0506122638531679E-9	1.3132650522607037E-10	4.503952766299335E-10
GOTERM_BP_ALL	GO:0043069~negative regulation of programmed cell death	72	5.709754163362411	3.7281473382914315E-13	ENSG00000091831, ENSG00000081189, ENSG00000146648, ENSG00000005381, ENSG00000139193, ENSG00000181104, ENSG00000118503, ENSG00000119699, ENSG00000157168, ENSG00000104332, ENSG00000221983, ENSG00000188428, ENSG00000144381, ENSG00000113916, ENSG00000141837, ENSG00000105664, ENSG00000121879, ENSG00000012061, ENSG00000070669, ENSG00000134086, ENSG00000162992, ENSG00000142208, ENSG00000141510, ENSG00000075891, ENSG00000134982, ENSG00000115718, ENSG00000073282, ENSG00000148400, ENSG00000129965, ENSG00000100906, ENSG00000136997, ENSG00000109471, ENSG00000166949, ENSG00000120149, ENSG00000112715, ENSG00000101210, ENSG00000100292, ENSG00000145335, ENSG00000106799, ENSG00000135046, ENSG00000135341, ENSG00000095002, ENSG00000164690, ENSG00000136244, ENSG00000091583, ENSG00000124762, ENSG00000150991, ENSG00000101349, ENSG00000174775, ENSG00000141736, ENSG00000139211, ENSG00000020426, ENSG00000133703, ENSG00000107643, ENSG00000164867, ENSG00000196839, ENSG00000163631, ENSG00000092140, ENSG00000170315, ENSG00000069399, ENSG00000019991, ENSG00000187098, ENSG00000140009, ENSG00000109846, ENSG00000149311, ENSG00000120885, ENSG00000112333, ENSG00000164924, ENSG00000140299, ENSG00000121691, ENSG00000085231, ENSG00000131203	1121	359	14116	2.5254808803321747	1.6318020268357714E-9	1.8131129930765155E-10	6.995404255860649E-10
GOTERM_BP_ALL	GO:0043067~regulation of programmed cell death	125	9.912767644726408	4.097640195596755E-13	ENSG00000106100, ENSG00000103024, ENSG00000076242, ENSG00000198851, ENSG00000115415, ENSG00000139193, ENSG00000119699, ENSG00000113580, ENSG00000081237, ENSG00000188428, ENSG00000113916, ENSG00000141837, ENSG00000070669, ENSG00000039068, ENSG00000141510, ENSG00000115718, ENSG00000073282, ENSG00000154229, ENSG00000148400, ENSG00000129965, ENSG00000100906, ENSG00000112715, ENSG00000120149, ENSG00000166949, ENSG00000101210, ENSG00000166313, ENSG00000213619, ENSG00000135046, ENSG00000147889, ENSG00000177606, ENSG00000142192, ENSG00000103490, ENSG00000135341, ENSG00000095002, ENSG00000115267, ENSG00000091583, ENSG00000141736, ENSG00000137757, ENSG00000157005, ENSG00000020426, ENSG00000111537, ENSG00000147601, ENSG00000116711, ENSG00000163631, ENSG00000170315, ENSG00000096717, ENSG00000019991, ENSG00000094631, ENSG00000165280, ENSG00000140009, ENSG00000109846, ENSG00000149311, ENSG00000112333, ENSG00000085231, ENSG00000152208, ENSG00000091831, ENSG00000118260, ENSG00000081189, ENSG00000146648, ENSG00000005381, ENSG00000100030, ENSG00000181104, ENSG00000113889, ENSG00000118503, ENSG00000157168, ENSG00000104332, ENSG00000221983, ENSG00000003756, ENSG00000164885, ENSG00000144381, ENSG00000105664, ENSG00000121879, ENSG00000012061, ENSG00000205155, ENSG00000155090, ENSG00000134086, ENSG00000162992, ENSG00000142208, ENSG00000075891, ENSG00000134982, ENSG00000137275, ENSG00000162604, ENSG00000136997, ENSG00000109471, ENSG00000116001, ENSG00000105329, ENSG00000181026, ENSG00000100292, ENSG00000145335, ENSG00000105993, ENSG00000106799, ENSG00000130402, ENSG00000111424, ENSG00000026508, ENSG00000183473, ENSG00000156709, ENSG00000164690, ENSG00000136244, ENSG00000124762, ENSG00000119953, ENSG00000150991, ENSG00000101349, ENSG00000174775, ENSG00000127191, ENSG00000100097, ENSG00000116062, ENSG00000169252, ENSG00000139211, ENSG00000107643, ENSG00000164867, ENSG00000177425, ENSG00000133703, ENSG00000196839, ENSG00000092140, ENSG00000069399, ENSG00000187098, ENSG00000146192, ENSG00000079805, ENSG00000120885, ENSG00000164924, ENSG00000140299, ENSG00000121691, ENSG00000131203, ENSG00000116824, ENSG00000073009	1121	812	14116	1.9384741807763126	1.7936215845892889E-9	1.7936219176561963E-10	7.689182623948909E-10
GOTERM_BP_ALL	GO:0060548~negative regulation of cell death	72	5.709754163362411	4.30137111567498E-13	ENSG00000091831, ENSG00000081189, ENSG00000146648, ENSG00000005381, ENSG00000139193, ENSG00000181104, ENSG00000118503, ENSG00000119699, ENSG00000157168, ENSG00000104332, ENSG00000221983, ENSG00000188428, ENSG00000144381, ENSG00000113916, ENSG00000141837, ENSG00000105664, ENSG00000121879, ENSG00000012061, ENSG00000070669, ENSG00000134086, ENSG00000162992, ENSG00000142208, ENSG00000141510, ENSG00000075891, ENSG00000134982, ENSG00000115718, ENSG00000073282, ENSG00000148400, ENSG00000129965, ENSG00000100906, ENSG00000136997, ENSG00000109471, ENSG00000166949, ENSG00000120149, ENSG00000112715, ENSG00000101210, ENSG00000100292, ENSG00000145335, ENSG00000106799, ENSG00000135046, ENSG00000135341, ENSG00000095002, ENSG00000164690, ENSG00000136244, ENSG00000091583, ENSG00000124762, ENSG00000150991, ENSG00000101349, ENSG00000174775, ENSG00000141736, ENSG00000139211, ENSG00000020426, ENSG00000133703, ENSG00000107643, ENSG00000164867, ENSG00000196839, ENSG00000163631, ENSG00000092140, ENSG00000170315, ENSG00000069399, ENSG00000019991, ENSG00000187098, ENSG00000140009, ENSG00000109846, ENSG00000149311, ENSG00000120885, ENSG00000112333, ENSG00000164924, ENSG00000140299, ENSG00000121691, ENSG00000085231, ENSG00000131203	1121	360	14116	2.5184656556645852	1.8825494496610418E-9	1.7114087924596788E-10	8.070433210605188E-10
GOTERM_BP_ALL	GO:0042981~regulation of apoptosis	124	9.833465503568597	4.5274949362852994E-13	ENSG00000106100, ENSG00000103024, ENSG00000076242, ENSG00000198851, ENSG00000115415, ENSG00000139193, ENSG00000119699, ENSG00000113580, ENSG00000081237, ENSG00000188428, ENSG00000113916, ENSG00000141837, ENSG00000070669, ENSG00000039068, ENSG00000141510, ENSG00000115718, ENSG00000073282, ENSG00000154229, ENSG00000148400, ENSG00000129965, ENSG00000100906, ENSG00000112715, ENSG00000120149, ENSG00000166949, ENSG00000101210, ENSG00000166313, ENSG00000213619, ENSG00000135046, ENSG00000147889, ENSG00000177606, ENSG00000142192, ENSG00000103490, ENSG00000135341, ENSG00000095002, ENSG00000115267, ENSG00000091583, ENSG00000141736, ENSG00000137757, ENSG00000157005, ENSG00000020426, ENSG00000111537, ENSG00000147601, ENSG00000116711, ENSG00000163631, ENSG00000170315, ENSG00000096717, ENSG00000019991, ENSG00000094631, ENSG00000165280, ENSG00000140009, ENSG00000109846, ENSG00000149311, ENSG00000112333, ENSG00000085231, ENSG00000152208, ENSG00000091831, ENSG00000118260, ENSG00000081189, ENSG00000146648, ENSG00000005381, ENSG00000100030, ENSG00000181104, ENSG00000113889, ENSG00000118503, ENSG00000157168, ENSG00000104332, ENSG00000221983, ENSG00000003756, ENSG00000164885, ENSG00000144381, ENSG00000105664, ENSG00000121879, ENSG00000012061, ENSG00000205155, ENSG00000155090, ENSG00000134086, ENSG00000162992, ENSG00000142208, ENSG00000134982, ENSG00000137275, ENSG00000162604, ENSG00000136997, ENSG00000109471, ENSG00000116001, ENSG00000105329, ENSG00000181026, ENSG00000100292, ENSG00000145335, ENSG00000105993, ENSG00000106799, ENSG00000130402, ENSG00000111424, ENSG00000183473, ENSG00000026508, ENSG00000156709, ENSG00000164690, ENSG00000136244, ENSG00000124762, ENSG00000119953, ENSG00000150991, ENSG00000101349, ENSG00000174775, ENSG00000127191, ENSG00000100097, ENSG00000116062, ENSG00000169252, ENSG00000139211, ENSG00000107643, ENSG00000164867, ENSG00000177425, ENSG00000133703, ENSG00000196839, ENSG00000092140, ENSG00000069399, ENSG00000187098, ENSG00000146192, ENSG00000079805, ENSG00000120885, ENSG00000164924, ENSG00000140299, ENSG00000121691, ENSG00000131203, ENSG00000116824, ENSG00000073009	1121	804	14116	1.9421003812338842	1.9816821517082417E-9	1.651401237978689E-10	8.495315562129235E-10
GOTERM_BP_ALL	GO:0042127~regulation of cell proliferation	122	9.674861221252975	4.99892061194322E-13	ENSG00000105974, ENSG00000198851, ENSG00000115415, ENSG00000166664, ENSG00000074319, ENSG00000117595, ENSG00000119699, ENSG00000168283, ENSG00000081237, ENSG00000112742, ENSG00000113916, ENSG00000127445, ENSG00000141510, ENSG00000196415, ENSG00000141655, ENSG00000073282, ENSG00000154229, ENSG00000148400, ENSG00000134323, ENSG00000129965, ENSG00000171105, ENSG00000100906, ENSG00000120149, ENSG00000112715, ENSG00000166949, ENSG00000117707, ENSG00000126247, ENSG00000165060, ENSG00000135046, ENSG00000147889, ENSG00000152234, ENSG00000177606, ENSG00000101680, ENSG00000030582, ENSG00000014216, ENSG00000091583, ENSG00000136574, ENSG00000132383, ENSG00000141736, ENSG00000020426, ENSG00000157005, ENSG00000111206, ENSG00000111537, ENSG00000128052, ENSG00000162772, ENSG00000068024, ENSG00000181449, ENSG00000116711, ENSG00000096717, ENSG00000125378, ENSG00000110719, ENSG00000140009, ENSG00000162009, ENSG00000178691, ENSG00000112333, ENSG00000140105, ENSG00000138798, ENSG00000128340, ENSG00000146648, ENSG00000168036, ENSG00000094804, ENSG00000118702, ENSG00000114013, ENSG00000185920, ENSG00000065320, ENSG00000100030, ENSG00000181104, ENSG00000132170, ENSG00000049768, ENSG00000141232, ENSG00000116688, ENSG00000157168, ENSG00000003756, ENSG00000155090, ENSG00000134086, ENSG00000197579, ENSG00000151617, ENSG00000125995, ENSG00000135413, ENSG00000134982, ENSG00000075426, ENSG00000092330, ENSG00000136997, ENSG00000101076, ENSG00000109471, ENSG00000105329, ENSG00000100292, ENSG00000106799, ENSG00000148516, ENSG00000101846, ENSG00000111424, ENSG00000114861, ENSG00000183473, ENSG00000007171, ENSG00000162337, ENSG00000110092, ENSG00000164690, ENSG00000090776, ENSG00000136244, ENSG00000124762, ENSG00000116761, ENSG00000010278, ENSG00000173153, ENSG00000174775, ENSG00000137845, ENSG00000181408, ENSG00000169252, ENSG00000135679, ENSG00000177425, ENSG00000164867, ENSG00000133703, ENSG00000196839, ENSG00000185630, ENSG00000187098, ENSG00000109163, ENSG00000085276, ENSG00000163735, ENSG00000120885, ENSG00000139687, ENSG00000108443, ENSG00000131203, ENSG00000213380	1121	787	14116	1.9520508893969464	2.188208614306575E-9	1.6832368832098155E-10	9.380718424267798E-10
GOTERM_BP_ALL	GO:0043066~negative regulation of apoptosis	71	5.6304520222046	5.52572124950403E-13	ENSG00000091831, ENSG00000081189, ENSG00000146648, ENSG00000005381, ENSG00000139193, ENSG00000181104, ENSG00000118503, ENSG00000119699, ENSG00000157168, ENSG00000104332, ENSG00000221983, ENSG00000188428, ENSG00000144381, ENSG00000113916, ENSG00000141837, ENSG00000105664, ENSG00000121879, ENSG00000012061, ENSG00000070669, ENSG00000134086, ENSG00000162992, ENSG00000142208, ENSG00000141510, ENSG00000134982, ENSG00000115718, ENSG00000073282, ENSG00000148400, ENSG00000129965, ENSG00000100906, ENSG00000136997, ENSG00000109471, ENSG00000166949, ENSG00000120149, ENSG00000112715, ENSG00000101210, ENSG00000100292, ENSG00000145335, ENSG00000106799, ENSG00000135046, ENSG00000135341, ENSG00000095002, ENSG00000164690, ENSG00000136244, ENSG00000091583, ENSG00000124762, ENSG00000150991, ENSG00000101349, ENSG00000174775, ENSG00000141736, ENSG00000139211, ENSG00000020426, ENSG00000133703, ENSG00000107643, ENSG00000164867, ENSG00000196839, ENSG00000163631, ENSG00000092140, ENSG00000170315, ENSG00000069399, ENSG00000019991, ENSG00000187098, ENSG00000140009, ENSG00000109846, ENSG00000149311, ENSG00000120885, ENSG00000112333, ENSG00000164924, ENSG00000140299, ENSG00000121691, ENSG00000085231, ENSG00000131203	1121	354	14116	2.5255799654263495	2.418546363180951E-9	1.72753256144631E-10	1.0368150782369412E-9
GOTERM_CC_ALL	GO:0043226~organelle	785	62.25218080888184	6.735256864974094E-13	ENSG00000166337, ENSG00000000419, ENSG00000087074, ENSG00000126778, ENSG00000167986, ENSG00000121957, ENSG00000163682, ENSG00000130726, ENSG00000102078, ENSG00000119699, ENSG00000198707, ENSG00000196296, ENSG00000087302, ENSG00000087086, ENSG00000170892, ENSG00000071626, ENSG00000141510, ENSG00000053918, ENSG00000094841, ENSG00000108264, ENSG00000165733, ENSG00000196284, ENSG00000101210, ENSG00000004799, ENSG00000165060, ENSG00000166313, ENSG00000145782, ENSG00000109133, ENSG00000142192, ENSG00000065057, ENSG00000137804, ENSG00000166851, ENSG00000141736, ENSG00000136286, ENSG00000109534, ENSG00000100739, ENSG00000171448, ENSG00000128311, ENSG00000110066, ENSG00000100162, ENSG00000005955, ENSG00000094631, ENSG00000040608, ENSG00000066422, ENSG00000066827, ENSG00000133636, ENSG00000139531, ENSG00000177888, ENSG00000105402, ENSG00000128340, ENSG00000106299, ENSG00000183640, ENSG00000105404, ENSG00000087338, ENSG00000170345, ENSG00000177885, ENSG00000094804, ENSG00000060642, ENSG00000136450, ENSG00000101438, ENSG00000130270, ENSG00000118193, ENSG00000074800, ENSG00000152332, ENSG00000138279, ENSG00000142186, ENSG00000102967, ENSG00000169918, ENSG00000205155, ENSG00000163659, ENSG00000037965, ENSG00000075426, ENSG00000169710, ENSG00000080824, ENSG00000121570, ENSG00000152705, ENSG00000176732, ENSG00000152969, ENSG00000101846, ENSG00000136048, ENSG00000156709, ENSG00000110092, ENSG00000104964, ENSG00000137845, ENSG00000103313, ENSG00000028203, ENSG00000185630, ENSG00000101856, ENSG00000197818, ENSG00000147509, ENSG00000147364, ENSG00000198947, ENSG00000164190, ENSG00000105819, ENSG00000138449, ENSG00000125445, ENSG00000112667, ENSG00000114771, ENSG00000125447, ENSG00000154582, ENSG00000074319, ENSG00000114573, ENSG00000135940, ENSG00000178573, ENSG00000125458, ENSG00000107593, ENSG00000102003, ENSG00000075856, ENSG00000148677, ENSG00000178982, ENSG00000125255, ENSG00000155959, ENSG00000165512, ENSG00000130935, ENSG00000136813, ENSG00000117707, ENSG00000061987, ENSG00000129116, ENSG00000095574, ENSG00000204843, ENSG00000108474, ENSG00000030582, ENSG00000102931, ENSG00000164163, ENSG00000011485, ENSG00000136824, ENSG00000079308, ENSG00000162772, ENSG00000118137, ENSG00000181449, ENSG00000102531, ENSG00000163631, ENSG00000161981, ENSG00000115841, ENSG00000178177, ENSG00000061273, ENSG00000109323, ENSG00000185670, ENSG00000006116, ENSG00000006114, ENSG00000069943, ENSG00000140374, ENSG00000103363, ENSG00000135913, ENSG00000122884, ENSG00000091513, ENSG00000105202, ENSG00000187456, ENSG00000197894, ENSG00000181104, ENSG00000143624, ENSG00000132170, ENSG00000116688, ENSG00000221983, ENSG00000197888, ENSG00000172000, ENSG00000012061, ENSG00000110697, ENSG00000143631, ENSG00000162992, ENSG00000130700, ENSG00000134905, ENSG00000075891, ENSG00000134982, ENSG00000122482, ENSG00000143632, ENSG00000198728, ENSG00000215699, ENSG00000130706, ENSG00000068697, ENSG00000063244, ENSG00000145740, ENSG00000115816, ENSG00000148840, ENSG00000162337, ENSG00000129152, ENSG00000173153, ENSG00000164125, ENSG00000100395, ENSG00000181408, ENSG00000169252, ENSG00000147162, ENSG00000108244, ENSG00000136231, ENSG00000163072, ENSG00000177425, ENSG00000173559, ENSG00000106089, ENSG00000011243, ENSG00000041357, ENSG00000108840, ENSG00000146192, ENSG00000164114, ENSG00000100393, ENSG00000102900, ENSG00000108443, ENSG00000175110, ENSG00000076242, ENSG00000113643, ENSG00000137221, ENSG00000076248, ENSG00000184743, ENSG00000188694, ENSG00000120063, ENSG00000151576, ENSG00000111704, ENSG00000144674, ENSG00000066044, ENSG00000134049, ENSG00000117118, ENSG00000188428, ENSG00000100348, ENSG00000019549, ENSG00000116251, ENSG00000036672, ENSG00000088035, ENSG00000174106, ENSG00000148400, ENSG00000008988, ENSG00000124721, ENSG00000213619, ENSG00000144659, ENSG00000214753, ENSG00000122971, ENSG00000104325, ENSG00000100350, ENSG00000137413, ENSG00000068976, ENSG00000107815, ENSG00000127564, ENSG00000122705, ENSG00000002549, ENSG00000160087, ENSG00000167580, ENSG00000104517, ENSG00000068024, ENSG00000072506, ENSG00000009830, ENSG00000076770, ENSG00000107404, ENSG00000132475, ENSG00000107249, ENSG00000160282, ENSG00000162910, ENSG00000145817, ENSG00000135338, ENSG00000105679, ENSG00000173083, ENSG00000135596, ENSG00000143799, ENSG00000123411, ENSG00000042832, ENSG00000099797, ENSG00000123810, ENSG00000125810, ENSG00000105669, ENSG00000107223, ENSG00000105663, ENSG00000099795, ENSG00000068912, ENSG00000155090, ENSG00000134086, ENSG00000100300, ENSG00000140416, ENSG00000122012, ENSG00000116001, ENSG00000010270, ENSG00000143368, ENSG00000103502, ENSG00000134057, ENSG00000100591, ENSG00000115165, ENSG00000119953, ENSG00000115368, ENSG00000010278, ENSG00000164919, ENSG00000107643, ENSG00000134480, ENSG00000115561, ENSG00000086189, ENSG00000092140, ENSG00000169446, ENSG00000168487, ENSG00000049449, ENSG00000120885, ENSG00000164924, ENSG00000143761, ENSG00000138193, ENSG00000119729, ENSG00000106305, ENSG00000069667, ENSG00000175756, ENSG00000138750, ENSG00000126261, ENSG00000124788, ENSG00000179041, ENSG00000168610, ENSG00000101266, ENSG00000070718, ENSG00000175550, ENSG00000117595, ENSG00000112062, ENSG00000010244, ENSG00000073614, ENSG00000128268, ENSG00000125656, ENSG00000180176, ENSG00000072756, ENSG00000007168, ENSG00000167768, ENSG00000072954, ENSG00000179051, ENSG00000128266, ENSG00000180370, ENSG00000076043, ENSG00000196345, ENSG00000186416, ENSG00000119912, ENSG00000088256, ENSG00000126247, ENSG00000119705, ENSG00000090054, ENSG00000137285, ENSG00000152234, ENSG00000133107, ENSG00000144451, ENSG00000149308, ENSG00000124380, ENSG00000020426, ENSG00000138180, ENSG00000093009, ENSG00000130528, ENSG00000170315, ENSG00000141480, ENSG00000019991, ENSG00000021574, ENSG00000082074, ENSG00000165280, ENSG00000109846, ENSG00000140009, ENSG00000149311, ENSG00000001626, ENSG00000152240, ENSG00000160007, ENSG00000138798, ENSG00000138795, ENSG00000091831, ENSG00000071894, ENSG00000081189, ENSG00000118640, ENSG00000005381, ENSG00000073849, ENSG00000114013, ENSG00000160208, ENSG00000054523, ENSG00000179085, ENSG00000127554, ENSG00000186847, ENSG00000001631, ENSG00000010017, ENSG00000176083, ENSG00000019505, ENSG00000090060, ENSG00000073861, ENSG00000112294, ENSG00000139083, ENSG00000093072, ENSG00000114026, ENSG00000176678, ENSG00000106331, ENSG00000023516, ENSG00000025772, ENSG00000137275, ENSG00000092330, ENSG00000004779, ENSG00000104368, ENSG00000138777, ENSG00000109618, ENSG00000008056, ENSG00000114956, ENSG00000164647, ENSG00000153956, ENSG00000131196, ENSG00000090487, ENSG00000007171, ENSG00000176293, ENSG00000026025, ENSG00000141252, ENSG00000186868, ENSG00000124762, ENSG00000186469, ENSG00000120802, ENSG00000100528, ENSG00000131791, ENSG00000121691, ENSG00000151702, ENSG00000197208, ENSG00000100075, ENSG00000215301, ENSG00000139637, ENSG00000090889, ENSG00000113384, ENSG00000166432, ENSG00000163995, ENSG00000138386, ENSG00000156482, ENSG00000197757, ENSG00000170485, ENSG00000102384, ENSG00000213085, ENSG00000074266, ENSG00000113580, ENSG00000204366, ENSG00000121211, ENSG00000113595, ENSG00000104833, ENSG00000141837, ENSG00000104835, ENSG00000186298, ENSG00000204536, ENSG00000177791, ENSG00000116544, ENSG00000065183, ENSG00000091140, ENSG00000100083, ENSG00000129965, ENSG00000171105, ENSG00000170262, ENSG00000166949, ENSG00000074695, ENSG00000167863, ENSG00000101901, ENSG00000132612, ENSG00000173486, ENSG00000113569, ENSG00000100889, ENSG00000138802, ENSG00000136750, ENSG00000069812, ENSG00000157557, ENSG00000095002, ENSG00000113368, ENSG00000100258, ENSG00000140262, ENSG00000136574, ENSG00000172500, ENSG00000171115, ENSG00000111206, ENSG00000160791, ENSG00000073578, ENSG00000147601, ENSG00000078070, ENSG00000066926, ENSG00000179361, ENSG00000141429, ENSG00000152208, ENSG00000100823, ENSG00000137090, ENSG00000159556, ENSG00000147679, ENSG00000141141, ENSG00000178685, ENSG00000163541, ENSG00000065135, ENSG00000100030, ENSG00000008405, ENSG00000172346, ENSG00000110799, ENSG00000111229, ENSG00000108924, ENSG00000141696, ENSG00000105939, ENSG00000104267, ENSG00000183549, ENSG00000109062, ENSG00000165156, ENSG00000109061, ENSG00000078053, ENSG00000121058, ENSG00000092295, ENSG00000136997, ENSG00000111254, ENSG00000100292, ENSG00000122565, ENSG00000170779, ENSG00000101558, ENSG00000136718, ENSG00000136717, ENSG00000162688, ENSG00000102128, ENSG00000164690, ENSG00000185518, ENSG00000163528, ENSG00000147649, ENSG00000139211, ENSG00000152217, ENSG00000094916, ENSG00000100028, ENSG00000196839, ENSG00000110107, ENSG00000117395, ENSG00000105538, ENSG00000073536, ENSG00000131725, ENSG00000110108, ENSG00000170775, ENSG00000130164, ENSG00000162676, ENSG00000101546, ENSG00000139970, ENSG00000079805, ENSG00000140299, ENSG00000102119, ENSG00000014919, ENSG00000061337, ENSG00000158669, ENSG00000154099, ENSG00000177595, ENSG00000130826, ENSG00000221829, ENSG00000086827, ENSG00000108599, ENSG00000122735, ENSG00000213533, ENSG00000078018, ENSG00000108961, ENSG00000105355, ENSG00000108960, ENSG00000039068, ENSG00000108963, ENSG00000198668, ENSG00000135454, ENSG00000086504, ENSG00000115966, ENSG00000168394, ENSG00000118245, ENSG00000162434, ENSG00000188976, ENSG00000206053, ENSG00000074201, ENSG00000049541, ENSG00000162430, ENSG00000135046, ENSG00000134186, ENSG00000147889, ENSG00000157916, ENSG00000105364, ENSG00000103415, ENSG00000162231, ENSG00000148153, ENSG00000136108, ENSG00000173402, ENSG00000196406, ENSG00000135828, ENSG00000188986, ENSG00000004455, ENSG00000085563, ENSG00000188612, ENSG00000105379, ENSG00000116711, ENSG00000075089, ENSG00000096717, ENSG00000158062, ENSG00000125378, ENSG00000178691, ENSG00000182446, ENSG00000112333, ENSG00000115942, ENSG00000142731, ENSG00000164045, ENSG00000118260, ENSG00000152670, ENSG00000068366, ENSG00000117620, ENSG00000147050, ENSG00000198612, ENSG00000173273, ENSG00000179588, ENSG00000049768, ENSG00000165417, ENSG00000174282, ENSG00000003756, ENSG00000147044, ENSG00000004478, ENSG00000116586, ENSG00000108561, ENSG00000132002, ENSG00000106591, ENSG00000122386, ENSG00000162227, ENSG00000142208, ENSG00000135413, ENSG00000032444, ENSG00000169375, ENSG00000100890, ENSG00000091651, ENSG00000162896, ENSG00000105329, ENSG00000124207, ENSG00000181026, ENSG00000084674, ENSG00000036473, ENSG00000197774, ENSG00000171557, ENSG00000124201, ENSG00000103043, ENSG00000129083, ENSG00000145649, ENSG00000010610, ENSG00000116062, ENSG00000157500, ENSG00000135679, ENSG00000135677, ENSG00000069329, ENSG00000092094, ENSG00000136929, ENSG00000139687, ENSG00000163479, ENSG00000167470, ENSG00000115415, ENSG00000124216, ENSG00000173898, ENSG00000168283, ENSG00000107938, ENSG00000127445, ENSG00000099624, ENSG00000151665, ENSG00000111615, ENSG00000086065, ENSG00000073282, ENSG00000154229, ENSG00000035403, ENSG00000134323, ENSG00000120149, ENSG00000119041, ENSG00000177606, ENSG00000100453, ENSG00000123191, ENSG00000137103, ENSG00000115267, ENSG00000143933, ENSG00000132383, ENSG00000187855, ENSG00000213341, ENSG00000115275, ENSG00000171503, ENSG00000134107, ENSG00000089048, ENSG00000132376, ENSG00000188581, ENSG00000174332, ENSG00000122180, ENSG00000159164, ENSG00000115241, ENSG00000146648, ENSG00000067798, ENSG00000168036, ENSG00000214160, ENSG00000058404, ENSG00000083845, ENSG00000072832, ENSG00000120992, ENSG00000106631, ENSG00000085733, ENSG00000131931, ENSG00000115641, ENSG00000157168, ENSG00000168564, ENSG00000002834, ENSG00000115648, ENSG00000077232, ENSG00000161281, ENSG00000197579, ENSG00000068615, ENSG00000101076, ENSG00000161800, ENSG00000131018, ENSG00000168291, ENSG00000134748, ENSG00000052749, ENSG00000148516, ENSG00000114861, ENSG00000100412, ENSG00000175832, ENSG00000142684, ENSG00000149124, ENSG00000006194, ENSG00000069399, ENSG00000187098, ENSG00000125520, ENSG00000175220, ENSG00000080603, ENSG00000176340, ENSG00000112739, ENSG00000105974, ENSG00000105976, ENSG00000125744, ENSG00000125743, ENSG00000111481, ENSG00000099817, ENSG00000062282, ENSG00000178028, ENSG00000126803, ENSG00000071994, ENSG00000131966, ENSG00000101057, ENSG00000100401, ENSG00000112742, ENSG00000113916, ENSG00000051825, ENSG00000124491, ENSG00000175084, ENSG00000111275, ENSG00000100906, ENSG00000105953, ENSG00000121075, ENSG00000151093, ENSG00000053371, ENSG00000112715, ENSG00000120742, ENSG00000106617, ENSG00000111875, ENSG00000156136, ENSG00000087245, ENSG00000099800, ENSG00000034713, ENSG00000076864, ENSG00000166501, ENSG00000008394, ENSG00000130584, ENSG00000179163, ENSG00000159921, ENSG00000105058, ENSG00000138083, ENSG00000138686, ENSG00000213918, ENSG00000151883, ENSG00000104490, ENSG00000085231, ENSG00000120729, ENSG00000005243, ENSG00000018510, ENSG00000081019, ENSG00000118503, ENSG00000138617, ENSG00000164754, ENSG00000164885, ENSG00000117408, ENSG00000178919, ENSG00000029725, ENSG00000144381, ENSG00000153130, ENSG00000127603, ENSG00000175643, ENSG00000010810, ENSG00000151617, ENSG00000125995, ENSG00000187239, ENSG00000167925, ENSG00000112984, ENSG00000141367, ENSG00000100227, ENSG00000130204, ENSG00000145335, ENSG00000105993, ENSG00000168090, ENSG00000063515, ENSG00000077498, ENSG00000092201, ENSG00000130402, ENSG00000111424, ENSG00000139174, ENSG00000026508, ENSG00000197114, ENSG00000104852, ENSG00000101349, ENSG00000150991, ENSG00000174775, ENSG00000178403, ENSG00000164867, ENSG00000066455, ENSG00000125733, ENSG00000186951, ENSG00000085276, ENSG00000213380, ENSG00000073009	1184	8989	15908	1.1733353528186103	4.142469700596507E-10	3.765876499528531E-11	9.981793169799857E-10
GOTERM_CC_ALL	GO:0043229~intracellular organelle	783	62.09357652656622	1.125090455085081E-12	ENSG00000166337, ENSG00000000419, ENSG00000087074, ENSG00000126778, ENSG00000167986, ENSG00000121957, ENSG00000163682, ENSG00000130726, ENSG00000102078, ENSG00000119699, ENSG00000198707, ENSG00000196296, ENSG00000087302, ENSG00000087086, ENSG00000170892, ENSG00000071626, ENSG00000141510, ENSG00000053918, ENSG00000094841, ENSG00000108264, ENSG00000165733, ENSG00000196284, ENSG00000101210, ENSG00000004799, ENSG00000165060, ENSG00000166313, ENSG00000145782, ENSG00000109133, ENSG00000142192, ENSG00000065057, ENSG00000137804, ENSG00000166851, ENSG00000141736, ENSG00000136286, ENSG00000109534, ENSG00000100739, ENSG00000171448, ENSG00000128311, ENSG00000110066, ENSG00000100162, ENSG00000005955, ENSG00000094631, ENSG00000040608, ENSG00000066422, ENSG00000066827, ENSG00000133636, ENSG00000139531, ENSG00000177888, ENSG00000105402, ENSG00000128340, ENSG00000106299, ENSG00000183640, ENSG00000105404, ENSG00000087338, ENSG00000170345, ENSG00000177885, ENSG00000094804, ENSG00000060642, ENSG00000136450, ENSG00000101438, ENSG00000130270, ENSG00000118193, ENSG00000074800, ENSG00000152332, ENSG00000138279, ENSG00000142186, ENSG00000102967, ENSG00000169918, ENSG00000205155, ENSG00000163659, ENSG00000037965, ENSG00000075426, ENSG00000169710, ENSG00000080824, ENSG00000121570, ENSG00000152705, ENSG00000176732, ENSG00000152969, ENSG00000101846, ENSG00000136048, ENSG00000156709, ENSG00000110092, ENSG00000104964, ENSG00000137845, ENSG00000103313, ENSG00000028203, ENSG00000185630, ENSG00000101856, ENSG00000197818, ENSG00000147509, ENSG00000147364, ENSG00000198947, ENSG00000164190, ENSG00000105819, ENSG00000138449, ENSG00000125445, ENSG00000112667, ENSG00000114771, ENSG00000125447, ENSG00000154582, ENSG00000074319, ENSG00000114573, ENSG00000135940, ENSG00000178573, ENSG00000125458, ENSG00000107593, ENSG00000102003, ENSG00000075856, ENSG00000148677, ENSG00000178982, ENSG00000125255, ENSG00000155959, ENSG00000165512, ENSG00000130935, ENSG00000136813, ENSG00000117707, ENSG00000061987, ENSG00000129116, ENSG00000095574, ENSG00000204843, ENSG00000108474, ENSG00000030582, ENSG00000102931, ENSG00000164163, ENSG00000011485, ENSG00000136824, ENSG00000079308, ENSG00000162772, ENSG00000118137, ENSG00000181449, ENSG00000102531, ENSG00000163631, ENSG00000161981, ENSG00000115841, ENSG00000178177, ENSG00000061273, ENSG00000109323, ENSG00000185670, ENSG00000006116, ENSG00000006114, ENSG00000069943, ENSG00000140374, ENSG00000103363, ENSG00000135913, ENSG00000122884, ENSG00000091513, ENSG00000105202, ENSG00000187456, ENSG00000197894, ENSG00000181104, ENSG00000143624, ENSG00000132170, ENSG00000116688, ENSG00000221983, ENSG00000197888, ENSG00000172000, ENSG00000012061, ENSG00000110697, ENSG00000143631, ENSG00000162992, ENSG00000130700, ENSG00000134905, ENSG00000075891, ENSG00000134982, ENSG00000122482, ENSG00000143632, ENSG00000198728, ENSG00000215699, ENSG00000130706, ENSG00000068697, ENSG00000063244, ENSG00000145740, ENSG00000115816, ENSG00000148840, ENSG00000162337, ENSG00000129152, ENSG00000173153, ENSG00000164125, ENSG00000100395, ENSG00000181408, ENSG00000169252, ENSG00000147162, ENSG00000108244, ENSG00000136231, ENSG00000163072, ENSG00000177425, ENSG00000173559, ENSG00000106089, ENSG00000011243, ENSG00000041357, ENSG00000108840, ENSG00000146192, ENSG00000164114, ENSG00000100393, ENSG00000102900, ENSG00000108443, ENSG00000175110, ENSG00000076242, ENSG00000113643, ENSG00000137221, ENSG00000076248, ENSG00000184743, ENSG00000188694, ENSG00000120063, ENSG00000151576, ENSG00000111704, ENSG00000144674, ENSG00000066044, ENSG00000134049, ENSG00000117118, ENSG00000188428, ENSG00000100348, ENSG00000019549, ENSG00000116251, ENSG00000036672, ENSG00000088035, ENSG00000174106, ENSG00000148400, ENSG00000008988, ENSG00000124721, ENSG00000213619, ENSG00000144659, ENSG00000214753, ENSG00000122971, ENSG00000104325, ENSG00000100350, ENSG00000137413, ENSG00000068976, ENSG00000107815, ENSG00000127564, ENSG00000122705, ENSG00000002549, ENSG00000160087, ENSG00000167580, ENSG00000104517, ENSG00000068024, ENSG00000072506, ENSG00000009830, ENSG00000076770, ENSG00000107404, ENSG00000132475, ENSG00000107249, ENSG00000160282, ENSG00000162910, ENSG00000145817, ENSG00000135338, ENSG00000105679, ENSG00000173083, ENSG00000135596, ENSG00000143799, ENSG00000123411, ENSG00000042832, ENSG00000099797, ENSG00000123810, ENSG00000125810, ENSG00000105669, ENSG00000107223, ENSG00000105663, ENSG00000099795, ENSG00000068912, ENSG00000155090, ENSG00000134086, ENSG00000100300, ENSG00000140416, ENSG00000122012, ENSG00000116001, ENSG00000010270, ENSG00000143368, ENSG00000103502, ENSG00000134057, ENSG00000100591, ENSG00000115165, ENSG00000119953, ENSG00000115368, ENSG00000010278, ENSG00000164919, ENSG00000107643, ENSG00000134480, ENSG00000115561, ENSG00000092140, ENSG00000086189, ENSG00000169446, ENSG00000049449, ENSG00000120885, ENSG00000164924, ENSG00000143761, ENSG00000138193, ENSG00000119729, ENSG00000106305, ENSG00000069667, ENSG00000175756, ENSG00000138750, ENSG00000126261, ENSG00000124788, ENSG00000179041, ENSG00000168610, ENSG00000101266, ENSG00000070718, ENSG00000175550, ENSG00000117595, ENSG00000112062, ENSG00000010244, ENSG00000073614, ENSG00000128268, ENSG00000125656, ENSG00000180176, ENSG00000072756, ENSG00000007168, ENSG00000167768, ENSG00000072954, ENSG00000179051, ENSG00000128266, ENSG00000180370, ENSG00000076043, ENSG00000196345, ENSG00000186416, ENSG00000119912, ENSG00000088256, ENSG00000126247, ENSG00000119705, ENSG00000090054, ENSG00000137285, ENSG00000152234, ENSG00000133107, ENSG00000144451, ENSG00000149308, ENSG00000124380, ENSG00000020426, ENSG00000138180, ENSG00000093009, ENSG00000130528, ENSG00000170315, ENSG00000141480, ENSG00000019991, ENSG00000021574, ENSG00000082074, ENSG00000165280, ENSG00000109846, ENSG00000140009, ENSG00000149311, ENSG00000001626, ENSG00000152240, ENSG00000160007, ENSG00000138798, ENSG00000138795, ENSG00000091831, ENSG00000071894, ENSG00000081189, ENSG00000118640, ENSG00000005381, ENSG00000073849, ENSG00000114013, ENSG00000160208, ENSG00000054523, ENSG00000179085, ENSG00000127554, ENSG00000186847, ENSG00000001631, ENSG00000010017, ENSG00000176083, ENSG00000019505, ENSG00000090060, ENSG00000073861, ENSG00000112294, ENSG00000139083, ENSG00000093072, ENSG00000114026, ENSG00000176678, ENSG00000106331, ENSG00000023516, ENSG00000025772, ENSG00000137275, ENSG00000092330, ENSG00000004779, ENSG00000104368, ENSG00000138777, ENSG00000109618, ENSG00000008056, ENSG00000114956, ENSG00000164647, ENSG00000153956, ENSG00000131196, ENSG00000090487, ENSG00000007171, ENSG00000176293, ENSG00000026025, ENSG00000141252, ENSG00000186868, ENSG00000124762, ENSG00000186469, ENSG00000120802, ENSG00000100528, ENSG00000131791, ENSG00000121691, ENSG00000151702, ENSG00000197208, ENSG00000100075, ENSG00000215301, ENSG00000139637, ENSG00000090889, ENSG00000113384, ENSG00000166432, ENSG00000163995, ENSG00000138386, ENSG00000156482, ENSG00000197757, ENSG00000170485, ENSG00000102384, ENSG00000213085, ENSG00000074266, ENSG00000113580, ENSG00000204366, ENSG00000121211, ENSG00000113595, ENSG00000104833, ENSG00000141837, ENSG00000104835, ENSG00000186298, ENSG00000204536, ENSG00000177791, ENSG00000116544, ENSG00000065183, ENSG00000091140, ENSG00000100083, ENSG00000129965, ENSG00000171105, ENSG00000170262, ENSG00000166949, ENSG00000074695, ENSG00000167863, ENSG00000101901, ENSG00000132612, ENSG00000173486, ENSG00000113569, ENSG00000100889, ENSG00000138802, ENSG00000136750, ENSG00000069812, ENSG00000157557, ENSG00000095002, ENSG00000113368, ENSG00000100258, ENSG00000140262, ENSG00000136574, ENSG00000172500, ENSG00000171115, ENSG00000111206, ENSG00000160791, ENSG00000073578, ENSG00000147601, ENSG00000078070, ENSG00000066926, ENSG00000179361, ENSG00000141429, ENSG00000152208, ENSG00000100823, ENSG00000137090, ENSG00000159556, ENSG00000147679, ENSG00000141141, ENSG00000178685, ENSG00000163541, ENSG00000065135, ENSG00000100030, ENSG00000008405, ENSG00000172346, ENSG00000110799, ENSG00000111229, ENSG00000108924, ENSG00000141696, ENSG00000105939, ENSG00000104267, ENSG00000183549, ENSG00000109062, ENSG00000165156, ENSG00000109061, ENSG00000078053, ENSG00000121058, ENSG00000092295, ENSG00000136997, ENSG00000111254, ENSG00000100292, ENSG00000122565, ENSG00000170779, ENSG00000101558, ENSG00000136718, ENSG00000136717, ENSG00000162688, ENSG00000102128, ENSG00000164690, ENSG00000185518, ENSG00000163528, ENSG00000147649, ENSG00000139211, ENSG00000152217, ENSG00000094916, ENSG00000100028, ENSG00000196839, ENSG00000110107, ENSG00000117395, ENSG00000105538, ENSG00000073536, ENSG00000131725, ENSG00000110108, ENSG00000170775, ENSG00000130164, ENSG00000162676, ENSG00000101546, ENSG00000139970, ENSG00000079805, ENSG00000140299, ENSG00000102119, ENSG00000014919, ENSG00000061337, ENSG00000158669, ENSG00000154099, ENSG00000177595, ENSG00000130826, ENSG00000221829, ENSG00000086827, ENSG00000108599, ENSG00000122735, ENSG00000213533, ENSG00000078018, ENSG00000108961, ENSG00000105355, ENSG00000108960, ENSG00000039068, ENSG00000108963, ENSG00000198668, ENSG00000135454, ENSG00000086504, ENSG00000115966, ENSG00000168394, ENSG00000118245, ENSG00000162434, ENSG00000188976, ENSG00000206053, ENSG00000074201, ENSG00000049541, ENSG00000162430, ENSG00000135046, ENSG00000134186, ENSG00000147889, ENSG00000157916, ENSG00000105364, ENSG00000103415, ENSG00000162231, ENSG00000148153, ENSG00000136108, ENSG00000173402, ENSG00000196406, ENSG00000135828, ENSG00000188986, ENSG00000004455, ENSG00000085563, ENSG00000188612, ENSG00000105379, ENSG00000116711, ENSG00000075089, ENSG00000096717, ENSG00000158062, ENSG00000178691, ENSG00000182446, ENSG00000112333, ENSG00000115942, ENSG00000142731, ENSG00000164045, ENSG00000118260, ENSG00000152670, ENSG00000068366, ENSG00000117620, ENSG00000147050, ENSG00000198612, ENSG00000173273, ENSG00000179588, ENSG00000049768, ENSG00000165417, ENSG00000174282, ENSG00000003756, ENSG00000147044, ENSG00000004478, ENSG00000116586, ENSG00000108561, ENSG00000132002, ENSG00000106591, ENSG00000122386, ENSG00000162227, ENSG00000142208, ENSG00000135413, ENSG00000032444, ENSG00000169375, ENSG00000100890, ENSG00000091651, ENSG00000162896, ENSG00000105329, ENSG00000124207, ENSG00000181026, ENSG00000084674, ENSG00000036473, ENSG00000197774, ENSG00000171557, ENSG00000124201, ENSG00000103043, ENSG00000129083, ENSG00000145649, ENSG00000010610, ENSG00000116062, ENSG00000157500, ENSG00000135679, ENSG00000135677, ENSG00000069329, ENSG00000092094, ENSG00000136929, ENSG00000139687, ENSG00000163479, ENSG00000167470, ENSG00000115415, ENSG00000124216, ENSG00000173898, ENSG00000168283, ENSG00000107938, ENSG00000127445, ENSG00000099624, ENSG00000151665, ENSG00000111615, ENSG00000086065, ENSG00000073282, ENSG00000154229, ENSG00000035403, ENSG00000134323, ENSG00000120149, ENSG00000119041, ENSG00000177606, ENSG00000100453, ENSG00000123191, ENSG00000137103, ENSG00000115267, ENSG00000143933, ENSG00000132383, ENSG00000187855, ENSG00000213341, ENSG00000115275, ENSG00000171503, ENSG00000134107, ENSG00000089048, ENSG00000132376, ENSG00000188581, ENSG00000174332, ENSG00000122180, ENSG00000159164, ENSG00000115241, ENSG00000146648, ENSG00000067798, ENSG00000168036, ENSG00000214160, ENSG00000058404, ENSG00000083845, ENSG00000072832, ENSG00000120992, ENSG00000106631, ENSG00000085733, ENSG00000131931, ENSG00000115641, ENSG00000157168, ENSG00000168564, ENSG00000002834, ENSG00000115648, ENSG00000077232, ENSG00000161281, ENSG00000197579, ENSG00000068615, ENSG00000101076, ENSG00000161800, ENSG00000131018, ENSG00000168291, ENSG00000134748, ENSG00000052749, ENSG00000148516, ENSG00000114861, ENSG00000100412, ENSG00000175832, ENSG00000142684, ENSG00000149124, ENSG00000006194, ENSG00000069399, ENSG00000187098, ENSG00000125520, ENSG00000175220, ENSG00000080603, ENSG00000176340, ENSG00000112739, ENSG00000105974, ENSG00000105976, ENSG00000125744, ENSG00000125743, ENSG00000111481, ENSG00000099817, ENSG00000062282, ENSG00000178028, ENSG00000126803, ENSG00000071994, ENSG00000131966, ENSG00000101057, ENSG00000100401, ENSG00000112742, ENSG00000113916, ENSG00000051825, ENSG00000124491, ENSG00000175084, ENSG00000111275, ENSG00000100906, ENSG00000105953, ENSG00000121075, ENSG00000151093, ENSG00000053371, ENSG00000112715, ENSG00000120742, ENSG00000106617, ENSG00000111875, ENSG00000156136, ENSG00000087245, ENSG00000099800, ENSG00000034713, ENSG00000076864, ENSG00000166501, ENSG00000008394, ENSG00000130584, ENSG00000179163, ENSG00000159921, ENSG00000105058, ENSG00000138083, ENSG00000138686, ENSG00000213918, ENSG00000151883, ENSG00000104490, ENSG00000085231, ENSG00000120729, ENSG00000005243, ENSG00000018510, ENSG00000081019, ENSG00000118503, ENSG00000138617, ENSG00000164754, ENSG00000164885, ENSG00000117408, ENSG00000178919, ENSG00000029725, ENSG00000144381, ENSG00000153130, ENSG00000127603, ENSG00000175643, ENSG00000010810, ENSG00000151617, ENSG00000125995, ENSG00000187239, ENSG00000167925, ENSG00000112984, ENSG00000141367, ENSG00000100227, ENSG00000130204, ENSG00000145335, ENSG00000105993, ENSG00000168090, ENSG00000063515, ENSG00000077498, ENSG00000092201, ENSG00000130402, ENSG00000111424, ENSG00000139174, ENSG00000026508, ENSG00000197114, ENSG00000104852, ENSG00000101349, ENSG00000150991, ENSG00000174775, ENSG00000178403, ENSG00000164867, ENSG00000066455, ENSG00000125733, ENSG00000186951, ENSG00000085276, ENSG00000213380, ENSG00000073009	1184	8977	15908	1.1719104227319668	6.919365080904072E-10	5.766132016304937E-11	1.6672996316913213E-9
GOTERM_BP_ALL	GO:0048519~negative regulation of biological process	225	17.842981760507534	1.2756394628942769E-12	ENSG00000076242, ENSG00000138386, ENSG00000130726, ENSG00000173898, ENSG00000074266, ENSG00000119699, ENSG00000081237, ENSG00000188428, ENSG00000196296, ENSG00000127445, ENSG00000141837, ENSG00000070669, ENSG00000019549, ENSG00000141510, ENSG00000053918, ENSG00000138379, ENSG00000129455, ENSG00000073282, ENSG00000174106, ENSG00000154229, ENSG00000035403, ENSG00000129965, ENSG00000148400, ENSG00000171105, ENSG00000166949, ENSG00000120149, ENSG00000101210, ENSG00000165060, ENSG00000166313, ENSG00000213619, ENSG00000177606, ENSG00000069812, ENSG00000095002, ENSG00000143933, ENSG00000141736, ENSG00000157005, ENSG00000100739, ENSG00000111537, ENSG00000147601, ENSG00000068024, ENSG00000134107, ENSG00000094631, ENSG00000076770, ENSG00000134308, ENSG00000040608, ENSG00000174332, ENSG00000107249, ENSG00000152208, ENSG00000159556, ENSG00000146648, ENSG00000168036, ENSG00000094804, ENSG00000185920, ENSG00000065135, ENSG00000100030, ENSG00000113889, ENSG00000157168, ENSG00000074800, ENSG00000168564, ENSG00000105664, ENSG00000111361, ENSG00000155090, ENSG00000134086, ENSG00000134363, ENSG00000129219, ENSG00000165156, ENSG00000140416, ENSG00000037965, ENSG00000101076, ENSG00000136997, ENSG00000109471, ENSG00000116001, ENSG00000100292, ENSG00000122565, ENSG00000106799, ENSG00000133216, ENSG00000148516, ENSG00000135318, ENSG00000114861, ENSG00000164690, ENSG00000110092, ENSG00000104964, ENSG00000010278, ENSG00000142684, ENSG00000137845, ENSG00000147649, ENSG00000139211, ENSG00000094916, ENSG00000107643, ENSG00000110245, ENSG00000110107, ENSG00000196839, ENSG00000185630, ENSG00000092140, ENSG00000069399, ENSG00000147509, ENSG00000075213, ENSG00000187098, ENSG00000162676, ENSG00000109163, ENSG00000120885, ENSG00000164924, ENSG00000140299, ENSG00000131203, ENSG00000168209, ENSG00000119729, ENSG00000105974, ENSG00000175756, ENSG00000198851, ENSG00000139193, ENSG00000124788, ENSG00000168610, ENSG00000178028, ENSG00000166664, ENSG00000074319, ENSG00000175550, ENSG00000117595, ENSG00000078018, ENSG00000112742, ENSG00000113916, ENSG00000167768, ENSG00000198668, ENSG00000115718, ENSG00000087258, ENSG00000100906, ENSG00000186416, ENSG00000118245, ENSG00000119912, ENSG00000112715, ENSG00000117707, ENSG00000111875, ENSG00000090539, ENSG00000142319, ENSG00000135046, ENSG00000147889, ENSG00000152234, ENSG00000115956, ENSG00000135341, ENSG00000001617, ENSG00000100911, ENSG00000091583, ENSG00000188986, ENSG00000020426, ENSG00000124374, ENSG00000118137, ENSG00000138083, ENSG00000163636, ENSG00000093009, ENSG00000181449, ENSG00000163631, ENSG00000170315, ENSG00000096717, ENSG00000019991, ENSG00000125378, ENSG00000109846, ENSG00000140009, ENSG00000162009, ENSG00000178691, ENSG00000149311, ENSG00000061273, ENSG00000140105, ENSG00000112333, ENSG00000160007, ENSG00000115942, ENSG00000085231, ENSG00000138798, ENSG00000138795, ENSG00000091831, ENSG00000081189, ENSG00000005381, ENSG00000065320, ENSG00000181104, ENSG00000118503, ENSG00000049768, ENSG00000132170, ENSG00000141232, ENSG00000116688, ENSG00000221983, ENSG00000104332, ENSG00000003756, ENSG00000164885, ENSG00000178919, ENSG00000144381, ENSG00000121879, ENSG00000012061, ENSG00000151617, ENSG00000162992, ENSG00000089327, ENSG00000142208, ENSG00000169375, ENSG00000075891, ENSG00000106331, ENSG00000134982, ENSG00000092330, ENSG00000198728, ENSG00000215699, ENSG00000105329, ENSG00000145335, ENSG00000105993, ENSG00000130402, ENSG00000157103, ENSG00000111424, ENSG00000183473, ENSG00000197114, ENSG00000136244, ENSG00000186868, ENSG00000124762, ENSG00000126861, ENSG00000150991, ENSG00000101349, ENSG00000116761, ENSG00000174775, ENSG00000116062, ENSG00000181408, ENSG00000169252, ENSG00000135679, ENSG00000136231, ENSG00000163072, ENSG00000133703, ENSG00000164867, ENSG00000177425, ENSG00000041357, ENSG00000186951, ENSG00000108840, ENSG00000121691, ENSG00000139687	1121	1812	14116	1.5636169219771845	5.583503659423172E-9	3.7223357729487816E-10	2.393618636631345E-9
GOTERM_BP_ALL	GO:0016043~cellular component organization	289	22.918318794607455	1.5741656374188275E-12	ENSG00000008300, ENSG00000188313, ENSG00000090889, ENSG00000076242, ENSG00000168078, ENSG00000163995, ENSG00000166337, ENSG00000184743, ENSG00000130726, ENSG00000074266, ENSG00000113580, ENSG00000119699, ENSG00000198707, ENSG00000168283, ENSG00000006451, ENSG00000104833, ENSG00000188428, ENSG00000196296, ENSG00000157851, ENSG00000141837, ENSG00000087086, ENSG00000122966, ENSG00000177791, ENSG00000086065, ENSG00000141510, ENSG00000106688, ENSG00000130638, ENSG00000129455, ENSG00000073282, ENSG00000067182, ENSG00000154229, ENSG00000035403, ENSG00000108264, ENSG00000148400, ENSG00000171105, ENSG00000165733, ENSG00000196284, ENSG00000166949, ENSG00000167862, ENSG00000165060, ENSG00000166313, ENSG00000145782, ENSG00000138802, ENSG00000177606, ENSG00000142192, ENSG00000100453, ENSG00000095002, ENSG00000137804, ENSG00000104325, ENSG00000166851, ENSG00000141736, ENSG00000132383, ENSG00000107815, ENSG00000127564, ENSG00000122705, ENSG00000147601, ENSG00000068024, ENSG00000110066, ENSG00000072506, ENSG00000132470, ENSG00000094631, ENSG00000132475, ENSG00000189056, ENSG00000107404, ENSG00000040608, ENSG00000132376, ENSG00000121716, ENSG00000025708, ENSG00000105402, ENSG00000106299, ENSG00000128340, ENSG00000120332, ENSG00000159556, ENSG00000146648, ENSG00000135596, ENSG00000177885, ENSG00000168036, ENSG00000094804, ENSG00000143799, ENSG00000065135, ENSG00000109072, ENSG00000136450, ENSG00000130270, ENSG00000110799, ENSG00000157168, ENSG00000125810, ENSG00000123810, ENSG00000105669, ENSG00000002834, ENSG00000105663, ENSG00000134086, ENSG00000141696, ENSG00000129219, ENSG00000100300, ENSG00000109062, ENSG00000068615, ENSG00000140416, ENSG00000078053, ENSG00000080824, ENSG00000092295, ENSG00000101076, ENSG00000136997, ENSG00000161800, ENSG00000176732, ENSG00000131018, ENSG00000134057, ENSG00000122565, ENSG00000106799, ENSG00000133216, ENSG00000101558, ENSG00000136717, ENSG00000156709, ENSG00000164690, ENSG00000155465, ENSG00000119953, ENSG00000120659, ENSG00000010278, ENSG00000175832, ENSG00000127191, ENSG00000094916, ENSG00000100028, ENSG00000134480, ENSG00000110245, ENSG00000154342, ENSG00000069399, ENSG00000130164, ENSG00000075213, ENSG00000198947, ENSG00000079805, ENSG00000120885, ENSG00000164190, ENSG00000143761, ENSG00000164924, ENSG00000102119, ENSG00000080603, ENSG00000116824, ENSG00000014919, ENSG00000138193, ENSG00000105974, ENSG00000119729, ENSG00000106100, ENSG00000072080, ENSG00000125743, ENSG00000111481, ENSG00000065609, ENSG00000099817, ENSG00000154099, ENSG00000198851, ENSG00000130826, ENSG00000221829, ENSG00000086827, ENSG00000179041, ENSG00000178028, ENSG00000122735, ENSG00000073614, ENSG00000078018, ENSG00000112742, ENSG00000102003, ENSG00000113916, ENSG00000072756, ENSG00000039068, ENSG00000007168, ENSG00000179051, ENSG00000180370, ENSG00000175084, ENSG00000087258, ENSG00000118245, ENSG00000119912, ENSG00000132254, ENSG00000120742, ENSG00000117707, ENSG00000111875, ENSG00000074201, ENSG00000129116, ENSG00000204843, ENSG00000147889, ENSG00000137285, ENSG00000115956, ENSG00000049540, ENSG00000099800, ENSG00000159307, ENSG00000144451, ENSG00000101680, ENSG00000173402, ENSG00000011485, ENSG00000136824, ENSG00000020426, ENSG00000079308, ENSG00000138180, ENSG00000118137, ENSG00000204220, ENSG00000110400, ENSG00000181449, ENSG00000141480, ENSG00000170315, ENSG00000096717, ENSG00000019991, ENSG00000021574, ENSG00000165280, ENSG00000109846, ENSG00000178691, ENSG00000182446, ENSG00000138686, ENSG00000061273, ENSG00000112333, ENSG00000152240, ENSG00000085231, ENSG00000006114, ENSG00000116675, ENSG00000138795, ENSG00000164045, ENSG00000118260, ENSG00000103363, ENSG00000122884, ENSG00000118640, ENSG00000005381, ENSG00000147050, ENSG00000065320, ENSG00000173273, ENSG00000181104, ENSG00000186847, ENSG00000010017, ENSG00000049768, ENSG00000164754, ENSG00000116688, ENSG00000165417, ENSG00000221983, ENSG00000003756, ENSG00000164885, ENSG00000117408, ENSG00000004478, ENSG00000029725, ENSG00000144381, ENSG00000127603, ENSG00000012061, ENSG00000112294, ENSG00000162227, ENSG00000089327, ENSG00000142208, ENSG00000187239, ENSG00000075891, ENSG00000134982, ENSG00000025772, ENSG00000092330, ENSG00000141367, ENSG00000143632, ENSG00000215699, ENSG00000100220, ENSG00000105329, ENSG00000124207, ENSG00000049245, ENSG00000036473, ENSG00000084674, ENSG00000130204, ENSG00000130706, ENSG00000171557, ENSG00000145335, ENSG00000105993, ENSG00000130402, ENSG00000131196, ENSG00000092201, ENSG00000157103, ENSG00000026508, ENSG00000129083, ENSG00000145649, ENSG00000162337, ENSG00000136244, ENSG00000186868, ENSG00000090776, ENSG00000116761, ENSG00000150991, ENSG00000174775, ENSG00000116062, ENSG00000100395, ENSG00000169252, ENSG00000135679, ENSG00000163072, ENSG00000133703, ENSG00000178403, ENSG00000164867, ENSG00000066455, ENSG00000125733, ENSG00000108840, ENSG00000146192, ENSG00000169258, ENSG00000121691, ENSG00000164114, ENSG00000139687, ENSG00000100393	1121	2498	14116	1.456838619870026	6.890208736898273E-9	4.306380807506116E-10	2.953792765936214E-9
GOTERM_BP_ALL	GO:0010033~response to organic substance	113	8.961141950832673	2.0441274269655054E-12	ENSG00000105974, ENSG00000119729, ENSG00000087074, ENSG00000139193, ENSG00000115415, ENSG00000168610, ENSG00000166664, ENSG00000126803, ENSG00000081051, ENSG00000112062, ENSG00000119699, ENSG00000113580, ENSG00000127588, ENSG00000146678, ENSG00000180176, ENSG00000070669, ENSG00000100348, ENSG00000039068, ENSG00000138379, ENSG00000087258, ENSG00000111275, ENSG00000067182, ENSG00000154229, ENSG00000129965, ENSG00000171105, ENSG00000100906, ENSG00000120149, ENSG00000166949, ENSG00000142319, ENSG00000177606, ENSG00000123191, ENSG00000095002, ENSG00000008394, ENSG00000122971, ENSG00000172354, ENSG00000141736, ENSG00000068976, ENSG00000011485, ENSG00000157005, ENSG00000100739, ENSG00000111537, ENSG00000068024, ENSG00000116711, ENSG00000111674, ENSG00000125378, ENSG00000094631, ENSG00000165280, ENSG00000140009, ENSG00000109846, ENSG00000132911, ENSG00000001626, ENSG00000085231, ENSG00000138795, ENSG00000091831, ENSG00000118260, ENSG00000091513, ENSG00000170345, ENSG00000146648, ENSG00000177885, ENSG00000141404, ENSG00000168036, ENSG00000197894, ENSG00000143799, ENSG00000188404, ENSG00000185920, ENSG00000100030, ENSG00000181104, ENSG00000132170, ENSG00000042832, ENSG00000115641, ENSG00000164885, ENSG00000144381, ENSG00000111361, ENSG00000155090, ENSG00000010810, ENSG00000132002, ENSG00000151617, ENSG00000162992, ENSG00000142208, ENSG00000104267, ENSG00000129467, ENSG00000137275, ENSG00000143632, ENSG00000080824, ENSG00000136997, ENSG00000101076, ENSG00000105329, ENSG00000084674, ENSG00000100292, ENSG00000145335, ENSG00000105993, ENSG00000106799, ENSG00000173641, ENSG00000101846, ENSG00000157103, ENSG00000026508, ENSG00000110092, ENSG00000164690, ENSG00000010610, ENSG00000104964, ENSG00000136244, ENSG00000124762, ENSG00000137845, ENSG00000157500, ENSG00000164867, ENSG00000133703, ENSG00000186469, ENSG00000130164, ENSG00000186951, ENSG00000108840, ENSG00000108443, ENSG00000100393, ENSG00000131203	1121	721	14116	1.9735549174070606	8.947212304377672E-9	5.263065538940737E-10	3.835620709935483E-9
GOTERM_CC_ALL	GO:0005622~intracellular	922	73.11657414750198	2.2904079155667828E-12	ENSG00000166337, ENSG00000000419, ENSG00000087074, ENSG00000126778, ENSG00000167986, ENSG00000121957, ENSG00000163682, ENSG00000130726, ENSG00000102078, ENSG00000078140, ENSG00000119699, ENSG00000198707, ENSG00000196296, ENSG00000087302, ENSG00000087086, ENSG00000170892, ENSG00000071626, ENSG00000109103, ENSG00000141510, ENSG00000053918, ENSG00000196290, ENSG00000094841, ENSG00000108264, ENSG00000165733, ENSG00000196284, ENSG00000101210, ENSG00000004799, ENSG00000165060, ENSG00000166313, ENSG00000145782, ENSG00000109133, ENSG00000142192, ENSG00000065057, ENSG00000137804, ENSG00000166851, ENSG00000127947, ENSG00000141736, ENSG00000108278, ENSG00000136286, ENSG00000109534, ENSG00000100739, ENSG00000111300, ENSG00000171448, ENSG00000128311, ENSG00000110066, ENSG00000100162, ENSG00000005955, ENSG00000094631, ENSG00000040608, ENSG00000066422, ENSG00000066827, ENSG00000133636, ENSG00000139531, ENSG00000177888, ENSG00000105402, ENSG00000128340, ENSG00000106299, ENSG00000183640, ENSG00000105401, ENSG00000105404, ENSG00000087338, ENSG00000170345, ENSG00000177885, ENSG00000094804, ENSG00000060642, ENSG00000136450, ENSG00000101438, ENSG00000130270, ENSG00000118193, ENSG00000074800, ENSG00000152332, ENSG00000138279, ENSG00000142186, ENSG00000102967, ENSG00000169918, ENSG00000205155, ENSG00000111361, ENSG00000163659, ENSG00000037965, ENSG00000075426, ENSG00000169710, ENSG00000080824, ENSG00000121570, ENSG00000152705, ENSG00000176732, ENSG00000152969, ENSG00000101846, ENSG00000136048, ENSG00000156709, ENSG00000104969, ENSG00000110092, ENSG00000189334, ENSG00000104964, ENSG00000165023, ENSG00000137845, ENSG00000101850, ENSG00000103313, ENSG00000028203, ENSG00000185630, ENSG00000101856, ENSG00000197818, ENSG00000147509, ENSG00000147364, ENSG00000198947, ENSG00000164190, ENSG00000105819, ENSG00000138449, ENSG00000125445, ENSG00000112667, ENSG00000142632, ENSG00000114771, ENSG00000125447, ENSG00000145725, ENSG00000154582, ENSG00000074319, ENSG00000053770, ENSG00000115839, ENSG00000114573, ENSG00000178573, ENSG00000135940, ENSG00000125458, ENSG00000107593, ENSG00000102003, ENSG00000075856, ENSG00000148677, ENSG00000178982, ENSG00000125255, ENSG00000155959, ENSG00000165512, ENSG00000130935, ENSG00000136813, ENSG00000117707, ENSG00000108479, ENSG00000061987, ENSG00000129116, ENSG00000142319, ENSG00000095574, ENSG00000204843, ENSG00000108474, ENSG00000135341, ENSG00000030582, ENSG00000102931, ENSG00000164163, ENSG00000011485, ENSG00000136824, ENSG00000079308, ENSG00000162772, ENSG00000101695, ENSG00000135773, ENSG00000118137, ENSG00000163636, ENSG00000102531, ENSG00000181449, ENSG00000163631, ENSG00000161981, ENSG00000115841, ENSG00000178177, ENSG00000061273, ENSG00000109323, ENSG00000185670, ENSG00000006116, ENSG00000069943, ENSG00000006114, ENSG00000140374, ENSG00000103363, ENSG00000135913, ENSG00000122884, ENSG00000091513, ENSG00000105202, ENSG00000187456, ENSG00000197894, ENSG00000086205, ENSG00000181104, ENSG00000143624, ENSG00000132170, ENSG00000141748, ENSG00000116688, ENSG00000221983, ENSG00000197888, ENSG00000172000, ENSG00000012061, ENSG00000110697, ENSG00000143631, ENSG00000162992, ENSG00000130700, ENSG00000134905, ENSG00000075891, ENSG00000134982, ENSG00000122482, ENSG00000143632, ENSG00000198728, ENSG00000215699, ENSG00000174156, ENSG00000130706, ENSG00000068697, ENSG00000114554, ENSG00000063244, ENSG00000173156, ENSG00000145740, ENSG00000115816, ENSG00000148840, ENSG00000162337, ENSG00000129152, ENSG00000173153, ENSG00000164125, ENSG00000100395, ENSG00000169252, ENSG00000181408, ENSG00000147162, ENSG00000108244, ENSG00000136231, ENSG00000163072, ENSG00000173559, ENSG00000177425, ENSG00000142623, ENSG00000106089, ENSG00000011243, ENSG00000041357, ENSG00000108840, ENSG00000146192, ENSG00000213654, ENSG00000164114, ENSG00000100393, ENSG00000102900, ENSG00000108443, ENSG00000175110, ENSG00000076242, ENSG00000113643, ENSG00000137221, ENSG00000076248, ENSG00000184743, ENSG00000188694, ENSG00000120063, ENSG00000111704, ENSG00000151576, ENSG00000144674, ENSG00000066044, ENSG00000134049, ENSG00000117118, ENSG00000188428, ENSG00000117115, ENSG00000127314, ENSG00000019549, ENSG00000100348, ENSG00000122966, ENSG00000116251, ENSG00000036672, ENSG00000088035, ENSG00000174106, ENSG00000111716, ENSG00000148400, ENSG00000008988, ENSG00000173064, ENSG00000124721, ENSG00000213619, ENSG00000168158, ENSG00000144659, ENSG00000105398, ENSG00000214753, ENSG00000151552, ENSG00000122971, ENSG00000104325, ENSG00000100350, ENSG00000068976, ENSG00000137413, ENSG00000107815, ENSG00000127564, ENSG00000122705, ENSG00000002549, ENSG00000160087, ENSG00000167580, ENSG00000187758, ENSG00000104517, ENSG00000068024, ENSG00000072506, ENSG00000076770, ENSG00000009830, ENSG00000132475, ENSG00000107404, ENSG00000107249, ENSG00000100362, ENSG00000160282, ENSG00000025708, ENSG00000162910, ENSG00000145817, ENSG00000135338, ENSG00000105679, ENSG00000173083, ENSG00000135596, ENSG00000143799, ENSG00000123411, ENSG00000042832, ENSG00000099797, ENSG00000123810, ENSG00000125810, ENSG00000105669, ENSG00000107223, ENSG00000152492, ENSG00000105663, ENSG00000068912, ENSG00000099795, ENSG00000134086, ENSG00000155090, ENSG00000100300, ENSG00000140416, ENSG00000122012, ENSG00000116001, ENSG00000010270, ENSG00000143368, ENSG00000103502, ENSG00000105697, ENSG00000134057, ENSG00000135318, ENSG00000100591, ENSG00000088002, ENSG00000115165, ENSG00000143774, ENSG00000119953, ENSG00000010278, ENSG00000115368, ENSG00000115365, ENSG00000164919, ENSG00000134201, ENSG00000107643, ENSG00000134480, ENSG00000115561, ENSG00000086189, ENSG00000092140, ENSG00000187510, ENSG00000143179, ENSG00000169446, ENSG00000049449, ENSG00000120885, ENSG00000164924, ENSG00000143761, ENSG00000138193, ENSG00000119729, ENSG00000106305, ENSG00000106100, ENSG00000069667, ENSG00000175756, ENSG00000138750, ENSG00000126261, ENSG00000124788, ENSG00000179041, ENSG00000168610, ENSG00000101266, ENSG00000070718, ENSG00000175550, ENSG00000117595, ENSG00000112062, ENSG00000010244, ENSG00000073614, ENSG00000128268, ENSG00000125656, ENSG00000072756, ENSG00000180176, ENSG00000007168, ENSG00000167768, ENSG00000072954, ENSG00000179051, ENSG00000180370, ENSG00000128266, ENSG00000185862, ENSG00000076043, ENSG00000087258, ENSG00000196345, ENSG00000186416, ENSG00000119912, ENSG00000088256, ENSG00000119705, ENSG00000126247, ENSG00000090054, ENSG00000137285, ENSG00000152234, ENSG00000133107, ENSG00000144451, ENSG00000014216, ENSG00000149308, ENSG00000124380, ENSG00000020426, ENSG00000124374, ENSG00000138180, ENSG00000093009, ENSG00000130528, ENSG00000170315, ENSG00000141480, ENSG00000019991, ENSG00000021574, ENSG00000082074, ENSG00000165280, ENSG00000140009, ENSG00000109846, ENSG00000149311, ENSG00000006283, ENSG00000001626, ENSG00000152240, ENSG00000160007, ENSG00000138798, ENSG00000138795, ENSG00000091831, ENSG00000071894, ENSG00000081189, ENSG00000118640, ENSG00000005381, ENSG00000073849, ENSG00000114013, ENSG00000065320, ENSG00000160208, ENSG00000054523, ENSG00000179085, ENSG00000127554, ENSG00000186847, ENSG00000010017, ENSG00000001631, ENSG00000141232, ENSG00000146731, ENSG00000176083, ENSG00000019505, ENSG00000090060, ENSG00000121879, ENSG00000073861, ENSG00000139083, ENSG00000112294, ENSG00000100504, ENSG00000093072, ENSG00000114026, ENSG00000176678, ENSG00000106331, ENSG00000023516, ENSG00000025772, ENSG00000137275, ENSG00000092330, ENSG00000004779, ENSG00000124733, ENSG00000104368, ENSG00000130304, ENSG00000008056, ENSG00000109618, ENSG00000138777, ENSG00000111144, ENSG00000114956, ENSG00000164647, ENSG00000153956, ENSG00000131196, ENSG00000090487, ENSG00000007171, ENSG00000176293, ENSG00000026025, ENSG00000141252, ENSG00000177000, ENSG00000186868, ENSG00000124762, ENSG00000133703, ENSG00000153944, ENSG00000186469, ENSG00000120802, ENSG00000100528, ENSG00000131791, ENSG00000121691, ENSG00000151702, ENSG00000197208, ENSG00000100075, ENSG00000215301, ENSG00000139637, ENSG00000113384, ENSG00000090889, ENSG00000176890, ENSG00000166432, ENSG00000163995, ENSG00000138386, ENSG00000156482, ENSG00000197757, ENSG00000170485, ENSG00000102384, ENSG00000081051, ENSG00000213085, ENSG00000074266, ENSG00000113580, ENSG00000204366, ENSG00000121211, ENSG00000113595, ENSG00000006451, ENSG00000104833, ENSG00000136560, ENSG00000126088, ENSG00000141837, ENSG00000104835, ENSG00000186298, ENSG00000204536, ENSG00000116544, ENSG00000177791, ENSG00000138379, ENSG00000065183, ENSG00000130638, ENSG00000091140, ENSG00000100083, ENSG00000129965, ENSG00000171105, ENSG00000170262, ENSG00000166949, ENSG00000074695, ENSG00000167863, ENSG00000101901, ENSG00000132612, ENSG00000173486, ENSG00000113569, ENSG00000100889, ENSG00000138802, ENSG00000136750, ENSG00000069812, ENSG00000103490, ENSG00000157557, ENSG00000164062, ENSG00000095002, ENSG00000113368, ENSG00000100258, ENSG00000140262, ENSG00000136574, ENSG00000171115, ENSG00000137757, ENSG00000172500, ENSG00000111206, ENSG00000164050, ENSG00000160791, ENSG00000073578, ENSG00000116791, ENSG00000147601, ENSG00000186275, ENSG00000078070, ENSG00000066926, ENSG00000179361, ENSG00000141429, ENSG00000152208, ENSG00000100823, ENSG00000137090, ENSG00000159556, ENSG00000147679, ENSG00000141141, ENSG00000158417, ENSG00000178685, ENSG00000163541, ENSG00000065135, ENSG00000100030, ENSG00000008405, ENSG00000165887, ENSG00000172346, ENSG00000110799, ENSG00000111229, ENSG00000130340, ENSG00000108924, ENSG00000141696, ENSG00000105939, ENSG00000104267, ENSG00000183549, ENSG00000165156, ENSG00000109062, ENSG00000109061, ENSG00000078053, ENSG00000121058, ENSG00000092295, ENSG00000136997, ENSG00000111254, ENSG00000100292, ENSG00000122565, ENSG00000170779, ENSG00000101558, ENSG00000136718, ENSG00000136717, ENSG00000162688, ENSG00000102128, ENSG00000164690, ENSG00000105137, ENSG00000197969, ENSG00000185518, ENSG00000120659, ENSG00000127191, ENSG00000147649, ENSG00000163528, ENSG00000139211, ENSG00000152217, ENSG00000100028, ENSG00000094916, ENSG00000196839, ENSG00000110107, ENSG00000117395, ENSG00000105538, ENSG00000073536, ENSG00000110108, ENSG00000131725, ENSG00000170775, ENSG00000130164, ENSG00000162676, ENSG00000101546, ENSG00000091164, ENSG00000139970, ENSG00000079805, ENSG00000140299, ENSG00000102119, ENSG00000014919, ENSG00000061337, ENSG00000168209, ENSG00000158669, ENSG00000103024, ENSG00000143727, ENSG00000154099, ENSG00000177595, ENSG00000130826, ENSG00000221829, ENSG00000086827, ENSG00000108599, ENSG00000122735, ENSG00000213533, ENSG00000078018, ENSG00000108961, ENSG00000105355, ENSG00000108960, ENSG00000039068, ENSG00000108963, ENSG00000198668, ENSG00000135454, ENSG00000086504, ENSG00000115966, ENSG00000168394, ENSG00000118245, ENSG00000162434, ENSG00000188976, ENSG00000172987, ENSG00000132254, ENSG00000074201, ENSG00000206053, ENSG00000049541, ENSG00000135624, ENSG00000162430, ENSG00000135046, ENSG00000134186, ENSG00000147889, ENSG00000115956, ENSG00000157916, ENSG00000105364, ENSG00000103415, ENSG00000162231, ENSG00000136108, ENSG00000148153, ENSG00000173402, ENSG00000108576, ENSG00000079435, ENSG00000196406, ENSG00000172354, ENSG00000135828, ENSG00000188986, ENSG00000004455, ENSG00000085563, ENSG00000188612, ENSG00000180448, ENSG00000105379, ENSG00000116711, ENSG00000075089, ENSG00000096717, ENSG00000158062, ENSG00000125378, ENSG00000198681, ENSG00000178691, ENSG00000182446, ENSG00000112333, ENSG00000115942, ENSG00000142731, ENSG00000164045, ENSG00000118260, ENSG00000152670, ENSG00000068366, ENSG00000117620, ENSG00000177556, ENSG00000147050, ENSG00000198612, ENSG00000103266, ENSG00000173273, ENSG00000174915, ENSG00000179588, ENSG00000049768, ENSG00000152689, ENSG00000165417, ENSG00000174282, ENSG00000003756, ENSG00000147044, ENSG00000004478, ENSG00000116586, ENSG00000132002, ENSG00000108561, ENSG00000106591, ENSG00000122386, ENSG00000162227, ENSG00000142208, ENSG00000169375, ENSG00000135413, ENSG00000032444, ENSG00000129467, ENSG00000100890, ENSG00000091651, ENSG00000162896, ENSG00000181026, ENSG00000105329, ENSG00000124207, ENSG00000084674, ENSG00000036473, ENSG00000197774, ENSG00000171557, ENSG00000124201, ENSG00000103043, ENSG00000129083, ENSG00000145649, ENSG00000010610, ENSG00000116761, ENSG00000100097, ENSG00000116062, ENSG00000118271, ENSG00000157500, ENSG00000135679, ENSG00000135677, ENSG00000069329, ENSG00000092094, ENSG00000136929, ENSG00000139687, ENSG00000163479, ENSG00000167470, ENSG00000115415, ENSG00000124216, ENSG00000150540, ENSG00000173898, ENSG00000116120, ENSG00000168283, ENSG00000107938, ENSG00000157851, ENSG00000127445, ENSG00000099624, ENSG00000070669, ENSG00000151665, ENSG00000111615, ENSG00000086065, ENSG00000073282, ENSG00000154229, ENSG00000035403, ENSG00000134323, ENSG00000120149, ENSG00000099889, ENSG00000119041, ENSG00000177606, ENSG00000100453, ENSG00000123191, ENSG00000137103, ENSG00000115267, ENSG00000143933, ENSG00000132383, ENSG00000187855, ENSG00000213341, ENSG00000031698, ENSG00000115275, ENSG00000171503, ENSG00000182793, ENSG00000134107, ENSG00000134308, ENSG00000089048, ENSG00000189056, ENSG00000132376, ENSG00000174332, ENSG00000188581, ENSG00000122180, ENSG00000159164, ENSG00000115241, ENSG00000067798, ENSG00000146648, ENSG00000168036, ENSG00000111640, ENSG00000168961, ENSG00000214160, ENSG00000058404, ENSG00000083845, ENSG00000072832, ENSG00000120992, ENSG00000106631, ENSG00000085733, ENSG00000131931, ENSG00000115641, ENSG00000157168, ENSG00000168564, ENSG00000002834, ENSG00000115648, ENSG00000077232, ENSG00000197579, ENSG00000161281, ENSG00000068615, ENSG00000149100, ENSG00000101076, ENSG00000161800, ENSG00000131018, ENSG00000168291, ENSG00000134748, ENSG00000148516, ENSG00000052749, ENSG00000114861, ENSG00000108669, ENSG00000100412, ENSG00000142684, ENSG00000175832, ENSG00000149124, ENSG00000006194, ENSG00000069399, ENSG00000187098, ENSG00000125520, ENSG00000171747, ENSG00000175220, ENSG00000080603, ENSG00000131203, ENSG00000176340, ENSG00000112739, ENSG00000105974, ENSG00000125744, ENSG00000105976, ENSG00000105771, ENSG00000125743, ENSG00000175093, ENSG00000111481, ENSG00000065609, ENSG00000099817, ENSG00000187266, ENSG00000062282, ENSG00000178028, ENSG00000126803, ENSG00000071994, ENSG00000131037, ENSG00000131966, ENSG00000101057, ENSG00000100401, ENSG00000112742, ENSG00000113916, ENSG00000051825, ENSG00000124491, ENSG00000175084, ENSG00000111275, ENSG00000004838, ENSG00000100906, ENSG00000105953, ENSG00000153404, ENSG00000121075, ENSG00000151093, ENSG00000053371, ENSG00000112715, ENSG00000120742, ENSG00000106617, ENSG00000111875, ENSG00000156136, ENSG00000087245, ENSG00000099800, ENSG00000034713, ENSG00000076864, ENSG00000166501, ENSG00000008394, ENSG00000100911, ENSG00000130584, ENSG00000152137, ENSG00000179163, ENSG00000159921, ENSG00000105058, ENSG00000204220, ENSG00000138083, ENSG00000111674, ENSG00000138686, ENSG00000140105, ENSG00000213918, ENSG00000151883, ENSG00000104490, ENSG00000085231, ENSG00000120729, ENSG00000005243, ENSG00000018510, ENSG00000104879, ENSG00000081019, ENSG00000157881, ENSG00000118503, ENSG00000138617, ENSG00000164754, ENSG00000154269, ENSG00000164885, ENSG00000117408, ENSG00000178919, ENSG00000029725, ENSG00000144381, ENSG00000153130, ENSG00000127603, ENSG00000175643, ENSG00000010810, ENSG00000151617, ENSG00000125995, ENSG00000187239, ENSG00000167925, ENSG00000112984, ENSG00000141367, ENSG00000100227, ENSG00000130204, ENSG00000145335, ENSG00000105993, ENSG00000077498, ENSG00000168090, ENSG00000063515, ENSG00000092201, ENSG00000130402, ENSG00000111424, ENSG00000139174, ENSG00000026508, ENSG00000197114, ENSG00000150991, ENSG00000104852, ENSG00000101349, ENSG00000174775, ENSG00000164867, ENSG00000178403, ENSG00000066455, ENSG00000125733, ENSG00000104450, ENSG00000186951, ENSG00000085276, ENSG00000073009, ENSG00000213380	1184	10995	15908	1.126677359487728	1.4085899113780442E-9	1.0835310426671185E-10	3.3941627286537823E-9
GOTERM_CC_ALL	GO:0044424~intracellular part	896	71.0547184773989	3.3268178111772183E-12	ENSG00000166337, ENSG00000000419, ENSG00000087074, ENSG00000126778, ENSG00000167986, ENSG00000121957, ENSG00000163682, ENSG00000130726, ENSG00000102078, ENSG00000078140, ENSG00000119699, ENSG00000198707, ENSG00000196296, ENSG00000087302, ENSG00000087086, ENSG00000170892, ENSG00000071626, ENSG00000109103, ENSG00000141510, ENSG00000053918, ENSG00000196290, ENSG00000094841, ENSG00000108264, ENSG00000165733, ENSG00000196284, ENSG00000101210, ENSG00000004799, ENSG00000165060, ENSG00000166313, ENSG00000145782, ENSG00000109133, ENSG00000142192, ENSG00000065057, ENSG00000137804, ENSG00000127947, ENSG00000166851, ENSG00000141736, ENSG00000136286, ENSG00000109534, ENSG00000100739, ENSG00000111300, ENSG00000171448, ENSG00000128311, ENSG00000110066, ENSG00000100162, ENSG00000005955, ENSG00000094631, ENSG00000040608, ENSG00000066422, ENSG00000066827, ENSG00000133636, ENSG00000139531, ENSG00000177888, ENSG00000105402, ENSG00000128340, ENSG00000106299, ENSG00000105401, ENSG00000183640, ENSG00000105404, ENSG00000087338, ENSG00000170345, ENSG00000177885, ENSG00000094804, ENSG00000060642, ENSG00000136450, ENSG00000101438, ENSG00000130270, ENSG00000118193, ENSG00000074800, ENSG00000152332, ENSG00000138279, ENSG00000142186, ENSG00000102967, ENSG00000169918, ENSG00000205155, ENSG00000111361, ENSG00000163659, ENSG00000037965, ENSG00000075426, ENSG00000169710, ENSG00000080824, ENSG00000121570, ENSG00000152705, ENSG00000176732, ENSG00000152969, ENSG00000101846, ENSG00000136048, ENSG00000156709, ENSG00000104969, ENSG00000110092, ENSG00000189334, ENSG00000104964, ENSG00000137845, ENSG00000101850, ENSG00000103313, ENSG00000028203, ENSG00000185630, ENSG00000101856, ENSG00000197818, ENSG00000147509, ENSG00000147364, ENSG00000198947, ENSG00000164190, ENSG00000105819, ENSG00000138449, ENSG00000125445, ENSG00000112667, ENSG00000114771, ENSG00000125447, ENSG00000145725, ENSG00000154582, ENSG00000074319, ENSG00000053770, ENSG00000115839, ENSG00000114573, ENSG00000178573, ENSG00000135940, ENSG00000125458, ENSG00000107593, ENSG00000102003, ENSG00000075856, ENSG00000148677, ENSG00000178982, ENSG00000125255, ENSG00000155959, ENSG00000165512, ENSG00000130935, ENSG00000136813, ENSG00000117707, ENSG00000108479, ENSG00000061987, ENSG00000129116, ENSG00000142319, ENSG00000095574, ENSG00000204843, ENSG00000108474, ENSG00000135341, ENSG00000030582, ENSG00000102931, ENSG00000164163, ENSG00000011485, ENSG00000136824, ENSG00000079308, ENSG00000162772, ENSG00000118137, ENSG00000163636, ENSG00000102531, ENSG00000181449, ENSG00000163631, ENSG00000161981, ENSG00000115841, ENSG00000178177, ENSG00000061273, ENSG00000109323, ENSG00000185670, ENSG00000006116, ENSG00000069943, ENSG00000006114, ENSG00000140374, ENSG00000103363, ENSG00000135913, ENSG00000122884, ENSG00000091513, ENSG00000105202, ENSG00000187456, ENSG00000197894, ENSG00000086205, ENSG00000181104, ENSG00000143624, ENSG00000132170, ENSG00000116688, ENSG00000221983, ENSG00000197888, ENSG00000172000, ENSG00000012061, ENSG00000110697, ENSG00000143631, ENSG00000162992, ENSG00000130700, ENSG00000134905, ENSG00000075891, ENSG00000134982, ENSG00000122482, ENSG00000143632, ENSG00000198728, ENSG00000215699, ENSG00000174156, ENSG00000130706, ENSG00000068697, ENSG00000063244, ENSG00000145740, ENSG00000115816, ENSG00000148840, ENSG00000162337, ENSG00000129152, ENSG00000173153, ENSG00000164125, ENSG00000100395, ENSG00000169252, ENSG00000181408, ENSG00000147162, ENSG00000108244, ENSG00000136231, ENSG00000163072, ENSG00000177425, ENSG00000173559, ENSG00000142623, ENSG00000106089, ENSG00000011243, ENSG00000041357, ENSG00000108840, ENSG00000146192, ENSG00000213654, ENSG00000164114, ENSG00000100393, ENSG00000102900, ENSG00000108443, ENSG00000175110, ENSG00000076242, ENSG00000113643, ENSG00000137221, ENSG00000076248, ENSG00000184743, ENSG00000188694, ENSG00000120063, ENSG00000111704, ENSG00000151576, ENSG00000144674, ENSG00000066044, ENSG00000134049, ENSG00000117118, ENSG00000188428, ENSG00000117115, ENSG00000127314, ENSG00000019549, ENSG00000100348, ENSG00000122966, ENSG00000116251, ENSG00000036672, ENSG00000088035, ENSG00000174106, ENSG00000111716, ENSG00000148400, ENSG00000008988, ENSG00000124721, ENSG00000213619, ENSG00000168158, ENSG00000144659, ENSG00000105398, ENSG00000214753, ENSG00000151552, ENSG00000122971, ENSG00000104325, ENSG00000100350, ENSG00000137413, ENSG00000068976, ENSG00000107815, ENSG00000127564, ENSG00000122705, ENSG00000002549, ENSG00000160087, ENSG00000167580, ENSG00000187758, ENSG00000104517, ENSG00000068024, ENSG00000072506, ENSG00000009830, ENSG00000076770, ENSG00000132475, ENSG00000107404, ENSG00000107249, ENSG00000100362, ENSG00000160282, ENSG00000025708, ENSG00000162910, ENSG00000145817, ENSG00000135338, ENSG00000105679, ENSG00000173083, ENSG00000135596, ENSG00000143799, ENSG00000123411, ENSG00000042832, ENSG00000099797, ENSG00000123810, ENSG00000125810, ENSG00000105669, ENSG00000107223, ENSG00000152492, ENSG00000105663, ENSG00000099795, ENSG00000068912, ENSG00000134086, ENSG00000155090, ENSG00000100300, ENSG00000140416, ENSG00000122012, ENSG00000116001, ENSG00000010270, ENSG00000143368, ENSG00000103502, ENSG00000105697, ENSG00000134057, ENSG00000135318, ENSG00000100591, ENSG00000088002, ENSG00000115165, ENSG00000143774, ENSG00000119953, ENSG00000010278, ENSG00000115368, ENSG00000115365, ENSG00000164919, ENSG00000134201, ENSG00000107643, ENSG00000134480, ENSG00000115561, ENSG00000086189, ENSG00000092140, ENSG00000143179, ENSG00000169446, ENSG00000049449, ENSG00000120885, ENSG00000164924, ENSG00000143761, ENSG00000138193, ENSG00000119729, ENSG00000106305, ENSG00000106100, ENSG00000069667, ENSG00000175756, ENSG00000138750, ENSG00000126261, ENSG00000124788, ENSG00000179041, ENSG00000168610, ENSG00000101266, ENSG00000070718, ENSG00000175550, ENSG00000117595, ENSG00000112062, ENSG00000010244, ENSG00000073614, ENSG00000128268, ENSG00000125656, ENSG00000072756, ENSG00000180176, ENSG00000007168, ENSG00000167768, ENSG00000072954, ENSG00000179051, ENSG00000128266, ENSG00000180370, ENSG00000185862, ENSG00000076043, ENSG00000196345, ENSG00000186416, ENSG00000119912, ENSG00000088256, ENSG00000119705, ENSG00000126247, ENSG00000090054, ENSG00000137285, ENSG00000152234, ENSG00000133107, ENSG00000144451, ENSG00000014216, ENSG00000149308, ENSG00000124380, ENSG00000020426, ENSG00000124374, ENSG00000138180, ENSG00000093009, ENSG00000130528, ENSG00000170315, ENSG00000141480, ENSG00000019991, ENSG00000021574, ENSG00000082074, ENSG00000165280, ENSG00000140009, ENSG00000109846, ENSG00000149311, ENSG00000006283, ENSG00000001626, ENSG00000152240, ENSG00000160007, ENSG00000138798, ENSG00000138795, ENSG00000091831, ENSG00000071894, ENSG00000081189, ENSG00000118640, ENSG00000005381, ENSG00000073849, ENSG00000114013, ENSG00000065320, ENSG00000160208, ENSG00000054523, ENSG00000179085, ENSG00000127554, ENSG00000186847, ENSG00000010017, ENSG00000001631, ENSG00000141232, ENSG00000146731, ENSG00000176083, ENSG00000019505, ENSG00000090060, ENSG00000121879, ENSG00000073861, ENSG00000139083, ENSG00000112294, ENSG00000100504, ENSG00000093072, ENSG00000114026, ENSG00000176678, ENSG00000106331, ENSG00000023516, ENSG00000025772, ENSG00000137275, ENSG00000092330, ENSG00000004779, ENSG00000124733, ENSG00000104368, ENSG00000130304, ENSG00000008056, ENSG00000138777, ENSG00000109618, ENSG00000111144, ENSG00000114956, ENSG00000164647, ENSG00000153956, ENSG00000131196, ENSG00000090487, ENSG00000007171, ENSG00000176293, ENSG00000026025, ENSG00000141252, ENSG00000177000, ENSG00000186868, ENSG00000124762, ENSG00000153944, ENSG00000186469, ENSG00000120802, ENSG00000100528, ENSG00000131791, ENSG00000121691, ENSG00000151702, ENSG00000197208, ENSG00000100075, ENSG00000215301, ENSG00000139637, ENSG00000113384, ENSG00000090889, ENSG00000176890, ENSG00000166432, ENSG00000163995, ENSG00000138386, ENSG00000156482, ENSG00000197757, ENSG00000170485, ENSG00000102384, ENSG00000081051, ENSG00000213085, ENSG00000074266, ENSG00000113580, ENSG00000204366, ENSG00000121211, ENSG00000113595, ENSG00000104833, ENSG00000136560, ENSG00000126088, ENSG00000141837, ENSG00000104835, ENSG00000186298, ENSG00000204536, ENSG00000177791, ENSG00000116544, ENSG00000138379, ENSG00000065183, ENSG00000130638, ENSG00000091140, ENSG00000100083, ENSG00000129965, ENSG00000171105, ENSG00000170262, ENSG00000166949, ENSG00000074695, ENSG00000167863, ENSG00000101901, ENSG00000132612, ENSG00000173486, ENSG00000113569, ENSG00000100889, ENSG00000138802, ENSG00000136750, ENSG00000103490, ENSG00000069812, ENSG00000157557, ENSG00000095002, ENSG00000164062, ENSG00000113368, ENSG00000100258, ENSG00000140262, ENSG00000136574, ENSG00000171115, ENSG00000172500, ENSG00000111206, ENSG00000160791, ENSG00000073578, ENSG00000116791, ENSG00000147601, ENSG00000186275, ENSG00000078070, ENSG00000066926, ENSG00000179361, ENSG00000141429, ENSG00000152208, ENSG00000100823, ENSG00000137090, ENSG00000159556, ENSG00000147679, ENSG00000141141, ENSG00000158417, ENSG00000178685, ENSG00000163541, ENSG00000065135, ENSG00000100030, ENSG00000008405, ENSG00000165887, ENSG00000172346, ENSG00000110799, ENSG00000111229, ENSG00000130340, ENSG00000108924, ENSG00000141696, ENSG00000105939, ENSG00000104267, ENSG00000183549, ENSG00000165156, ENSG00000109062, ENSG00000109061, ENSG00000078053, ENSG00000121058, ENSG00000092295, ENSG00000136997, ENSG00000111254, ENSG00000100292, ENSG00000122565, ENSG00000170779, ENSG00000101558, ENSG00000136718, ENSG00000136717, ENSG00000162688, ENSG00000102128, ENSG00000164690, ENSG00000185518, ENSG00000120659, ENSG00000127191, ENSG00000147649, ENSG00000163528, ENSG00000139211, ENSG00000152217, ENSG00000100028, ENSG00000094916, ENSG00000196839, ENSG00000110107, ENSG00000117395, ENSG00000105538, ENSG00000073536, ENSG00000110108, ENSG00000131725, ENSG00000170775, ENSG00000130164, ENSG00000162676, ENSG00000101546, ENSG00000091164, ENSG00000139970, ENSG00000079805, ENSG00000140299, ENSG00000102119, ENSG00000014919, ENSG00000061337, ENSG00000168209, ENSG00000158669, ENSG00000103024, ENSG00000143727, ENSG00000154099, ENSG00000177595, ENSG00000130826, ENSG00000221829, ENSG00000086827, ENSG00000108599, ENSG00000122735, ENSG00000213533, ENSG00000078018, ENSG00000108961, ENSG00000105355, ENSG00000108960, ENSG00000039068, ENSG00000108963, ENSG00000198668, ENSG00000135454, ENSG00000086504, ENSG00000115966, ENSG00000168394, ENSG00000118245, ENSG00000162434, ENSG00000188976, ENSG00000132254, ENSG00000074201, ENSG00000206053, ENSG00000049541, ENSG00000135624, ENSG00000162430, ENSG00000135046, ENSG00000134186, ENSG00000147889, ENSG00000115956, ENSG00000157916, ENSG00000105364, ENSG00000103415, ENSG00000162231, ENSG00000136108, ENSG00000148153, ENSG00000173402, ENSG00000108576, ENSG00000079435, ENSG00000196406, ENSG00000172354, ENSG00000135828, ENSG00000188986, ENSG00000004455, ENSG00000085563, ENSG00000188612, ENSG00000105379, ENSG00000116711, ENSG00000075089, ENSG00000096717, ENSG00000158062, ENSG00000125378, ENSG00000198681, ENSG00000178691, ENSG00000182446, ENSG00000112333, ENSG00000115942, ENSG00000142731, ENSG00000164045, ENSG00000118260, ENSG00000152670, ENSG00000068366, ENSG00000117620, ENSG00000177556, ENSG00000147050, ENSG00000198612, ENSG00000103266, ENSG00000173273, ENSG00000179588, ENSG00000049768, ENSG00000152689, ENSG00000165417, ENSG00000174282, ENSG00000003756, ENSG00000147044, ENSG00000004478, ENSG00000116586, ENSG00000108561, ENSG00000132002, ENSG00000106591, ENSG00000122386, ENSG00000162227, ENSG00000142208, ENSG00000135413, ENSG00000032444, ENSG00000169375, ENSG00000100890, ENSG00000091651, ENSG00000162896, ENSG00000181026, ENSG00000105329, ENSG00000124207, ENSG00000084674, ENSG00000036473, ENSG00000197774, ENSG00000171557, ENSG00000124201, ENSG00000103043, ENSG00000129083, ENSG00000145649, ENSG00000010610, ENSG00000116761, ENSG00000100097, ENSG00000116062, ENSG00000118271, ENSG00000157500, ENSG00000135679, ENSG00000135677, ENSG00000069329, ENSG00000092094, ENSG00000136929, ENSG00000139687, ENSG00000163479, ENSG00000167470, ENSG00000115415, ENSG00000124216, ENSG00000150540, ENSG00000173898, ENSG00000116120, ENSG00000168283, ENSG00000107938, ENSG00000157851, ENSG00000127445, ENSG00000099624, ENSG00000070669, ENSG00000151665, ENSG00000111615, ENSG00000086065, ENSG00000073282, ENSG00000154229, ENSG00000035403, ENSG00000134323, ENSG00000120149, ENSG00000119041, ENSG00000177606, ENSG00000100453, ENSG00000123191, ENSG00000137103, ENSG00000115267, ENSG00000143933, ENSG00000132383, ENSG00000187855, ENSG00000213341, ENSG00000031698, ENSG00000115275, ENSG00000171503, ENSG00000182793, ENSG00000134107, ENSG00000134308, ENSG00000089048, ENSG00000189056, ENSG00000132376, ENSG00000174332, ENSG00000188581, ENSG00000122180, ENSG00000159164, ENSG00000115241, ENSG00000067798, ENSG00000146648, ENSG00000168036, ENSG00000111640, ENSG00000168961, ENSG00000214160, ENSG00000058404, ENSG00000083845, ENSG00000072832, ENSG00000120992, ENSG00000106631, ENSG00000085733, ENSG00000131931, ENSG00000115641, ENSG00000157168, ENSG00000168564, ENSG00000002834, ENSG00000115648, ENSG00000077232, ENSG00000161281, ENSG00000197579, ENSG00000068615, ENSG00000149100, ENSG00000101076, ENSG00000161800, ENSG00000131018, ENSG00000168291, ENSG00000134748, ENSG00000148516, ENSG00000052749, ENSG00000114861, ENSG00000108669, ENSG00000100412, ENSG00000142684, ENSG00000175832, ENSG00000149124, ENSG00000006194, ENSG00000069399, ENSG00000187098, ENSG00000125520, ENSG00000171747, ENSG00000175220, ENSG00000080603, ENSG00000131203, ENSG00000176340, ENSG00000112739, ENSG00000105974, ENSG00000125744, ENSG00000105976, ENSG00000125743, ENSG00000175093, ENSG00000111481, ENSG00000065609, ENSG00000099817, ENSG00000062282, ENSG00000178028, ENSG00000126803, ENSG00000071994, ENSG00000131037, ENSG00000131966, ENSG00000101057, ENSG00000100401, ENSG00000112742, ENSG00000113916, ENSG00000051825, ENSG00000124491, ENSG00000175084, ENSG00000111275, ENSG00000004838, ENSG00000100906, ENSG00000105953, ENSG00000121075, ENSG00000151093, ENSG00000053371, ENSG00000112715, ENSG00000120742, ENSG00000106617, ENSG00000111875, ENSG00000156136, ENSG00000087245, ENSG00000099800, ENSG00000034713, ENSG00000076864, ENSG00000166501, ENSG00000008394, ENSG00000100911, ENSG00000130584, ENSG00000179163, ENSG00000159921, ENSG00000105058, ENSG00000204220, ENSG00000138083, ENSG00000111674, ENSG00000138686, ENSG00000140105, ENSG00000213918, ENSG00000151883, ENSG00000104490, ENSG00000085231, ENSG00000120729, ENSG00000005243, ENSG00000018510, ENSG00000104879, ENSG00000081019, ENSG00000157881, ENSG00000118503, ENSG00000138617, ENSG00000164754, ENSG00000154269, ENSG00000164885, ENSG00000117408, ENSG00000178919, ENSG00000029725, ENSG00000144381, ENSG00000153130, ENSG00000127603, ENSG00000175643, ENSG00000010810, ENSG00000151617, ENSG00000125995, ENSG00000187239, ENSG00000167925, ENSG00000112984, ENSG00000141367, ENSG00000100227, ENSG00000130204, ENSG00000145335, ENSG00000105993, ENSG00000077498, ENSG00000168090, ENSG00000063515, ENSG00000092201, ENSG00000130402, ENSG00000111424, ENSG00000139174, ENSG00000026508, ENSG00000197114, ENSG00000150991, ENSG00000104852, ENSG00000101349, ENSG00000174775, ENSG00000164867, ENSG00000178403, ENSG00000066455, ENSG00000125733, ENSG00000104450, ENSG00000186951, ENSG00000085276, ENSG00000073009, ENSG00000213380	1184	10624	15908	1.1331406707912732	2.045971725372908E-9	1.461408771774586E-10	4.930011954229485E-9
GOTERM_CC_ALL	GO:0000267~cell fraction	143	11.34020618556701	8.82183358595743E-12	ENSG00000138193, ENSG00000008300, ENSG00000158669, ENSG00000105974, ENSG00000131808, ENSG00000105976, ENSG00000113643, ENSG00000143727, ENSG00000114771, ENSG00000000419, ENSG00000103222, ENSG00000139193, ENSG00000062282, ENSG00000213085, ENSG00000116120, ENSG00000115839, ENSG00000100401, ENSG00000196296, ENSG00000078018, ENSG00000102003, ENSG00000077585, ENSG00000108960, ENSG00000070669, ENSG00000007168, ENSG00000109103, ENSG00000116544, ENSG00000106688, ENSG00000141510, ENSG00000135454, ENSG00000175084, ENSG00000073282, ENSG00000115966, ENSG00000087258, ENSG00000174106, ENSG00000154229, ENSG00000168394, ENSG00000185559, ENSG00000111716, ENSG00000171105, ENSG00000119912, ENSG00000186919, ENSG00000088256, ENSG00000074695, ENSG00000108479, ENSG00000104826, ENSG00000148943, ENSG00000145782, ENSG00000142319, ENSG00000115956, ENSG00000142192, ENSG00000103415, ENSG00000123191, ENSG00000099365, ENSG00000034713, ENSG00000076864, ENSG00000014216, ENSG00000173402, ENSG00000008394, ENSG00000108576, ENSG00000127947, ENSG00000179163, ENSG00000068976, ENSG00000127564, ENSG00000172500, ENSG00000085563, ENSG00000100739, ENSG00000115275, ENSG00000116791, ENSG00000167580, ENSG00000104517, ENSG00000110400, ENSG00000102531, ENSG00000116711, ENSG00000111674, ENSG00000165280, ENSG00000134308, ENSG00000107404, ENSG00000109846, ENSG00000173762, ENSG00000131042, ENSG00000140105, ENSG00000109323, ENSG00000133636, ENSG00000138798, ENSG00000152208, ENSG00000128340, ENSG00000170345, ENSG00000068366, ENSG00000118640, ENSG00000112499, ENSG00000168036, ENSG00000197894, ENSG00000065135, ENSG00000086205, ENSG00000173273, ENSG00000100030, ENSG00000130270, ENSG00000085733, ENSG00000197888, ENSG00000138279, ENSG00000147044, ENSG00000130783, ENSG00000156222, ENSG00000011083, ENSG00000130340, ENSG00000110697, ENSG00000111361, ENSG00000112294, ENSG00000100504, ENSG00000142208, ENSG00000130304, ENSG00000049245, ENSG00000084674, ENSG00000100292, ENSG00000130204, ENSG00000130706, ENSG00000145335, ENSG00000144285, ENSG00000152969, ENSG00000101846, ENSG00000135318, ENSG00000101558, ENSG00000157103, ENSG00000114554, ENSG00000145740, ENSG00000156709, ENSG00000103043, ENSG00000090776, ENSG00000112759, ENSG00000174775, ENSG00000101850, ENSG00000169252, ENSG00000157500, ENSG00000135679, ENSG00000164867, ENSG00000133703, ENSG00000117395, ENSG00000106089, ENSG00000101856, ENSG00000198947, ENSG00000164924, ENSG00000108443, ENSG00000131203	1184	1083	15908	1.7740728956102916	5.425426774507969E-9	3.6169511830053125E-10	1.3073209181868606E-8
GOTERM_CC_ALL	GO:0031981~nuclear lumen	178	14.115781126090404	9.1491983039937E-12	ENSG00000215301, ENSG00000167470, ENSG00000113643, ENSG00000090889, ENSG00000166432, ENSG00000125743, ENSG00000166337, ENSG00000099817, ENSG00000126778, ENSG00000167986, ENSG00000130826, ENSG00000115415, ENSG00000121957, ENSG00000170485, ENSG00000138750, ENSG00000168610, ENSG00000124788, ENSG00000163682, ENSG00000179041, ENSG00000101266, ENSG00000178028, ENSG00000130726, ENSG00000154582, ENSG00000074319, ENSG00000112062, ENSG00000113580, ENSG00000010244, ENSG00000073614, ENSG00000170892, ENSG00000071626, ENSG00000186298, ENSG00000100348, ENSG00000111615, ENSG00000075856, ENSG00000148677, ENSG00000179051, ENSG00000141510, ENSG00000198668, ENSG00000065183, ENSG00000165512, ENSG00000130935, ENSG00000108264, ENSG00000186416, ENSG00000188976, ENSG00000165733, ENSG00000196284, ENSG00000166949, ENSG00000106617, ENSG00000049541, ENSG00000119041, ENSG00000095574, ENSG00000147889, ENSG00000177606, ENSG00000065057, ENSG00000162231, ENSG00000113368, ENSG00000137804, ENSG00000140262, ENSG00000149308, ENSG00000166851, ENSG00000143933, ENSG00000132383, ENSG00000137413, ENSG00000135828, ENSG00000127564, ENSG00000188986, ENSG00000020426, ENSG00000109534, ENSG00000105058, ENSG00000162772, ENSG00000147601, ENSG00000068024, ENSG00000093009, ENSG00000181449, ENSG00000170315, ENSG00000096717, ENSG00000094631, ENSG00000076770, ENSG00000089048, ENSG00000165280, ENSG00000178691, ENSG00000149311, ENSG00000061273, ENSG00000174332, ENSG00000066422, ENSG00000115942, ENSG00000085231, ENSG00000142731, ENSG00000106299, ENSG00000100823, ENSG00000138795, ENSG00000164045, ENSG00000118260, ENSG00000087338, ENSG00000103363, ENSG00000071894, ENSG00000081189, ENSG00000170345, ENSG00000147679, ENSG00000141141, ENSG00000105202, ENSG00000168036, ENSG00000187456, ENSG00000147050, ENSG00000094804, ENSG00000178685, ENSG00000143799, ENSG00000160208, ENSG00000100030, ENSG00000136450, ENSG00000143624, ENSG00000131931, ENSG00000165417, ENSG00000221983, ENSG00000003756, ENSG00000168564, ENSG00000004478, ENSG00000090060, ENSG00000107223, ENSG00000105663, ENSG00000012061, ENSG00000139083, ENSG00000132002, ENSG00000197579, ENSG00000141696, ENSG00000162227, ENSG00000114026, ENSG00000142208, ENSG00000169375, ENSG00000109061, ENSG00000091651, ENSG00000112984, ENSG00000075426, ENSG00000092330, ENSG00000121058, ENSG00000215699, ENSG00000136997, ENSG00000101076, ENSG00000181026, ENSG00000100292, ENSG00000134057, ENSG00000148516, ENSG00000052749, ENSG00000130402, ENSG00000136718, ENSG00000092201, ENSG00000114861, ENSG00000110092, ENSG00000124762, ENSG00000119953, ENSG00000150991, ENSG00000129152, ENSG00000115368, ENSG00000142684, ENSG00000175832, ENSG00000147649, ENSG00000169252, ENSG00000147162, ENSG00000157500, ENSG00000135679, ENSG00000094916, ENSG00000107643, ENSG00000100028, ENSG00000164867, ENSG00000134480, ENSG00000110107, ENSG00000185630, ENSG00000117395, ENSG00000101856, ENSG00000073536, ENSG00000092140, ENSG00000086189, ENSG00000110108, ENSG00000011243, ENSG00000108840, ENSG00000131791, ENSG00000136929, ENSG00000139687, ENSG00000100393	1184	1450	15908	1.6493616029822926	5.626780708034573E-9	3.5167380119105474E-10	1.3558387745860045E-8
GOTERM_BP_ALL	GO:0031324~negative regulation of cellular metabolic process	109	8.643933386201427	4.7219831602664884E-11	ENSG00000105974, ENSG00000076242, ENSG00000138386, ENSG00000168610, ENSG00000124788, ENSG00000178028, ENSG00000130726, ENSG00000175550, ENSG00000074319, ENSG00000074266, ENSG00000119699, ENSG00000081237, ENSG00000113916, ENSG00000141837, ENSG00000019549, ENSG00000141510, ENSG00000073282, ENSG00000154229, ENSG00000129965, ENSG00000171105, ENSG00000186416, ENSG00000118245, ENSG00000119912, ENSG00000166949, ENSG00000117707, ENSG00000147889, ENSG00000115956, ENSG00000177606, ENSG00000069812, ENSG00000095002, ENSG00000100911, ENSG00000188986, ENSG00000100739, ENSG00000124374, ENSG00000147601, ENSG00000138083, ENSG00000163636, ENSG00000093009, ENSG00000068024, ENSG00000181449, ENSG00000096717, ENSG00000134107, ENSG00000170315, ENSG00000094631, ENSG00000134308, ENSG00000178691, ENSG00000112333, ENSG00000174332, ENSG00000107249, ENSG00000160007, ENSG00000115942, ENSG00000085231, ENSG00000138795, ENSG00000081189, ENSG00000168036, ENSG00000094804, ENSG00000132170, ENSG00000049768, ENSG00000157168, ENSG00000221983, ENSG00000074800, ENSG00000164885, ENSG00000178919, ENSG00000012061, ENSG00000111361, ENSG00000155090, ENSG00000134086, ENSG00000151617, ENSG00000134363, ENSG00000142208, ENSG00000169375, ENSG00000075891, ENSG00000165156, ENSG00000106331, ENSG00000037965, ENSG00000092330, ENSG00000198728, ENSG00000215699, ENSG00000101076, ENSG00000109471, ENSG00000116001, ENSG00000105329, ENSG00000145335, ENSG00000122565, ENSG00000105993, ENSG00000148516, ENSG00000111424, ENSG00000114861, ENSG00000197114, ENSG00000164690, ENSG00000104964, ENSG00000136244, ENSG00000124762, ENSG00000150991, ENSG00000142684, ENSG00000116062, ENSG00000147649, ENSG00000136231, ENSG00000135679, ENSG00000094916, ENSG00000177425, ENSG00000163072, ENSG00000110245, ENSG00000069399, ENSG00000186951, ENSG00000041357, ENSG00000162676, ENSG00000108840, ENSG00000139687	1121	720	14116	1.9063385865794429	2.0668097167053645E-7	1.148227735114915E-8	8.860296940582657E-8
GOTERM_CC_ALL	GO:0031988~membrane-bounded vesicle	87	6.89928628072958	1.45342428248399E-10	ENSG00000006116, ENSG00000138798, ENSG00000138449, ENSG00000006114, ENSG00000105404, ENSG00000159164, ENSG00000005243, ENSG00000145817, ENSG00000091513, ENSG00000111481, ENSG00000146648, ENSG00000177885, ENSG00000065135, ENSG00000058404, ENSG00000054523, ENSG00000101438, ENSG00000120063, ENSG00000130270, ENSG00000119699, ENSG00000110799, ENSG00000142186, ENSG00000125810, ENSG00000144381, ENSG00000102003, ENSG00000019505, ENSG00000105669, ENSG00000180176, ENSG00000143631, ENSG00000124491, ENSG00000135413, ENSG00000187239, ENSG00000091140, ENSG00000078053, ENSG00000122012, ENSG00000162896, ENSG00000141367, ENSG00000169710, ENSG00000148400, ENSG00000104368, ENSG00000080824, ENSG00000161800, ENSG00000008056, ENSG00000136813, ENSG00000105329, ENSG00000111254, ENSG00000112715, ENSG00000152705, ENSG00000084674, ENSG00000171557, ENSG00000077498, ENSG00000130402, ENSG00000136717, ENSG00000138802, ENSG00000109133, ENSG00000090487, ENSG00000145740, ENSG00000142192, ENSG00000136750, ENSG00000129083, ENSG00000123191, ENSG00000164690, ENSG00000185518, ENSG00000010278, ENSG00000137845, ENSG00000122705, ENSG00000157500, ENSG00000135679, ENSG00000163072, ENSG00000118137, ENSG00000028203, ENSG00000066455, ENSG00000102531, ENSG00000106089, ENSG00000116711, ENSG00000163631, ENSG00000019991, ENSG00000130164, ENSG00000005955, ENSG00000125378, ENSG00000107404, ENSG00000168487, ENSG00000149311, ENSG00000120885, ENSG00000001626, ENSG00000164924, ENSG00000104490, ENSG00000133636	1184	568	15908	2.057949895317853	8.938557494175825E-8	5.25797516637283E-9	2.1538506533858026E-7
GOTERM_BP_ALL	GO:0040008~regulation of growth	64	5.07533703409992	1.6596483010004106E-10	ENSG00000138193, ENSG00000158669, ENSG00000112667, ENSG00000118260, ENSG00000143799, ENSG00000118702, ENSG00000185920, ENSG00000168610, ENSG00000065320, ENSG00000178028, ENSG00000074319, ENSG00000132170, ENSG00000157168, ENSG00000221983, ENSG00000074800, ENSG00000168564, ENSG00000113916, ENSG00000121879, ENSG00000146678, ENSG00000142208, ENSG00000141510, ENSG00000138379, ENSG00000180370, ENSG00000073282, ENSG00000129965, ENSG00000171105, ENSG00000101076, ENSG00000109471, ENSG00000105329, ENSG00000166949, ENSG00000117707, ENSG00000165060, ENSG00000213619, ENSG00000106799, ENSG00000166313, ENSG00000142319, ENSG00000147889, ENSG00000026508, ENSG00000142192, ENSG00000196689, ENSG00000137103, ENSG00000001617, ENSG00000186868, ENSG00000124762, ENSG00000150991, ENSG00000116761, ENSG00000136574, ENSG00000129152, ENSG00000137845, ENSG00000169252, ENSG00000181408, ENSG00000111206, ENSG00000100739, ENSG00000111537, ENSG00000170315, ENSG00000109084, ENSG00000075213, ENSG00000109846, ENSG00000140009, ENSG00000132911, ENSG00000085231, ENSG00000139687, ENSG00000108443, ENSG00000100393	1121	341	14116	2.363369530242426	7.264276546958826E-7	3.823304761674251E-8	3.1141552669922135E-7
GOTERM_CC_ALL	GO:0032991~macromolecular complex	322	25.535289452815224	1.6614222340479242E-10	ENSG00000175110, ENSG00000090889, ENSG00000076242, ENSG00000166337, ENSG00000000419, ENSG00000156482, ENSG00000126778, ENSG00000170485, ENSG00000188694, ENSG00000163682, ENSG00000120063, ENSG00000127928, ENSG00000198707, ENSG00000104833, ENSG00000187730, ENSG00000139626, ENSG00000127588, ENSG00000196296, ENSG00000141837, ENSG00000157851, ENSG00000087086, ENSG00000170892, ENSG00000186298, ENSG00000099624, ENSG00000111615, ENSG00000141510, ENSG00000053918, ENSG00000116251, ENSG00000065183, ENSG00000073282, ENSG00000091140, ENSG00000067182, ENSG00000154229, ENSG00000100083, ENSG00000035403, ENSG00000108264, ENSG00000171105, ENSG00000008988, ENSG00000124721, ENSG00000196284, ENSG00000166949, ENSG00000101210, ENSG00000167863, ENSG00000132612, ENSG00000213619, ENSG00000113569, ENSG00000119041, ENSG00000138802, ENSG00000177606, ENSG00000143127, ENSG00000103490, ENSG00000095002, ENSG00000113368, ENSG00000137804, ENSG00000140262, ENSG00000143933, ENSG00000141736, ENSG00000132383, ENSG00000136286, ENSG00000137413, ENSG00000122705, ENSG00000109534, ENSG00000073578, ENSG00000147601, ENSG00000153563, ENSG00000167580, ENSG00000068024, ENSG00000100162, ENSG00000132470, ENSG00000094631, ENSG00000134308, ENSG00000132475, ENSG00000107404, ENSG00000188581, ENSG00000105402, ENSG00000100823, ENSG00000162910, ENSG00000111231, ENSG00000183640, ENSG00000170345, ENSG00000115241, ENSG00000146648, ENSG00000135596, ENSG00000177885, ENSG00000168036, ENSG00000143799, ENSG00000163541, ENSG00000100030, ENSG00000136450, ENSG00000083845, ENSG00000106631, ENSG00000118193, ENSG00000074800, ENSG00000142186, ENSG00000111229, ENSG00000105669, ENSG00000107223, ENSG00000105663, ENSG00000099795, ENSG00000111361, ENSG00000134086, ENSG00000109061, ENSG00000140416, ENSG00000149100, ENSG00000101076, ENSG00000161800, ENSG00000143368, ENSG00000134748, ENSG00000168291, ENSG00000144285, ENSG00000106799, ENSG00000152969, ENSG00000148516, ENSG00000136718, ENSG00000101558, ENSG00000162688, ENSG00000110092, ENSG00000119953, ENSG00000094916, ENSG00000100028, ENSG00000134480, ENSG00000110245, ENSG00000103313, ENSG00000110107, ENSG00000185630, ENSG00000069399, ENSG00000131725, ENSG00000130164, ENSG00000147364, ENSG00000198947, ENSG00000184908, ENSG00000112769, ENSG00000079805, ENSG00000120885, ENSG00000164190, ENSG00000080603, ENSG00000164924, ENSG00000112739, ENSG00000105974, ENSG00000119729, ENSG00000125445, ENSG00000125447, ENSG00000072080, ENSG00000125743, ENSG00000111481, ENSG00000065609, ENSG00000099817, ENSG00000198851, ENSG00000130826, ENSG00000138750, ENSG00000086827, ENSG00000124788, ENSG00000178028, ENSG00000101266, ENSG00000154582, ENSG00000070718, ENSG00000166664, ENSG00000053770, ENSG00000131966, ENSG00000114573, ENSG00000100401, ENSG00000122735, ENSG00000073614, ENSG00000078018, ENSG00000102003, ENSG00000039068, ENSG00000007168, ENSG00000167768, ENSG00000148677, ENSG00000178982, ENSG00000179051, ENSG00000106804, ENSG00000198668, ENSG00000125255, ENSG00000175084, ENSG00000086504, ENSG00000155959, ENSG00000087258, ENSG00000168394, ENSG00000100906, ENSG00000118245, ENSG00000119912, ENSG00000108878, ENSG00000136813, ENSG00000088256, ENSG00000120742, ENSG00000106617, ENSG00000111875, ENSG00000049541, ENSG00000061987, ENSG00000129116, ENSG00000135624, ENSG00000090054, ENSG00000204843, ENSG00000134186, ENSG00000137285, ENSG00000152234, ENSG00000099800, ENSG00000105364, ENSG00000162231, ENSG00000136108, ENSG00000148153, ENSG00000144451, ENSG00000101680, ENSG00000182578, ENSG00000173402, ENSG00000100911, ENSG00000091583, ENSG00000136824, ENSG00000020426, ENSG00000188612, ENSG00000118137, ENSG00000204220, ENSG00000163636, ENSG00000110400, ENSG00000181449, ENSG00000163631, ENSG00000111674, ENSG00000170315, ENSG00000161981, ENSG00000021574, ENSG00000110719, ENSG00000178691, ENSG00000115841, ENSG00000138686, ENSG00000006283, ENSG00000061273, ENSG00000001626, ENSG00000152240, ENSG00000104490, ENSG00000085231, ENSG00000115942, ENSG00000006116, ENSG00000006114, ENSG00000138795, ENSG00000104870, ENSG00000091831, ENSG00000118260, ENSG00000071894, ENSG00000005243, ENSG00000152670, ENSG00000105202, ENSG00000118640, ENSG00000198612, ENSG00000176076, ENSG00000103266, ENSG00000173273, ENSG00000160208, ENSG00000054523, ENSG00000179085, ENSG00000186847, ENSG00000143624, ENSG00000010017, ENSG00000049768, ENSG00000005884, ENSG00000146731, ENSG00000152689, ENSG00000149575, ENSG00000165417, ENSG00000221983, ENSG00000003756, ENSG00000164885, ENSG00000117408, ENSG00000144381, ENSG00000121879, ENSG00000012061, ENSG00000143631, ENSG00000106591, ENSG00000162227, ENSG00000169375, ENSG00000134982, ENSG00000091651, ENSG00000112984, ENSG00000137275, ENSG00000092330, ENSG00000141367, ENSG00000004779, ENSG00000143632, ENSG00000198728, ENSG00000124207, ENSG00000049245, ENSG00000036473, ENSG00000084674, ENSG00000130204, ENSG00000130706, ENSG00000171557, ENSG00000153956, ENSG00000198216, ENSG00000168090, ENSG00000130402, ENSG00000063244, ENSG00000026508, ENSG00000129083, ENSG00000026025, ENSG00000010610, ENSG00000136244, ENSG00000186868, ENSG00000124762, ENSG00000104852, ENSG00000129152, ENSG00000150991, ENSG00000116062, ENSG00000169252, ENSG00000147162, ENSG00000157500, ENSG00000108244, ENSG00000173559, ENSG00000106089, ENSG00000153944, ENSG00000186469, ENSG00000041357, ENSG00000105605, ENSG00000108840, ENSG00000022355, ENSG00000060558, ENSG00000131791, ENSG00000164114, ENSG00000139687, ENSG00000108443, ENSG00000102900, ENSG00000100393, ENSG00000213380, ENSG00000073009	1184	3155	15908	1.371261832355335	1.0217745460838756E-7	5.676525582920533E-9	2.4620860905599784E-7
GOTERM_CC_ALL	GO:0043234~protein complex	274	21.728786677240286	1.7419139789839253E-10	ENSG00000076242, ENSG00000090889, ENSG00000166337, ENSG00000000419, ENSG00000126778, ENSG00000188694, ENSG00000170485, ENSG00000120063, ENSG00000127928, ENSG00000198707, ENSG00000104833, ENSG00000187730, ENSG00000139626, ENSG00000196296, ENSG00000127588, ENSG00000157851, ENSG00000141837, ENSG00000087086, ENSG00000170892, ENSG00000186298, ENSG00000099624, ENSG00000141510, ENSG00000053918, ENSG00000073282, ENSG00000091140, ENSG00000067182, ENSG00000154229, ENSG00000100083, ENSG00000035403, ENSG00000108264, ENSG00000171105, ENSG00000124721, ENSG00000196284, ENSG00000166949, ENSG00000101210, ENSG00000167863, ENSG00000132612, ENSG00000213619, ENSG00000113569, ENSG00000119041, ENSG00000138802, ENSG00000177606, ENSG00000143127, ENSG00000103490, ENSG00000095002, ENSG00000113368, ENSG00000137804, ENSG00000140262, ENSG00000143933, ENSG00000141736, ENSG00000132383, ENSG00000136286, ENSG00000137413, ENSG00000122705, ENSG00000073578, ENSG00000153563, ENSG00000167580, ENSG00000068024, ENSG00000100162, ENSG00000094631, ENSG00000132470, ENSG00000134308, ENSG00000107404, ENSG00000188581, ENSG00000105402, ENSG00000111231, ENSG00000183640, ENSG00000170345, ENSG00000115241, ENSG00000146648, ENSG00000135596, ENSG00000177885, ENSG00000168036, ENSG00000163541, ENSG00000143799, ENSG00000100030, ENSG00000106631, ENSG00000118193, ENSG00000074800, ENSG00000142186, ENSG00000111229, ENSG00000105669, ENSG00000107223, ENSG00000105663, ENSG00000111361, ENSG00000099795, ENSG00000134086, ENSG00000109061, ENSG00000140416, ENSG00000149100, ENSG00000101076, ENSG00000161800, ENSG00000168291, ENSG00000144285, ENSG00000106799, ENSG00000152969, ENSG00000148516, ENSG00000101558, ENSG00000162688, ENSG00000110092, ENSG00000094916, ENSG00000134480, ENSG00000103313, ENSG00000110107, ENSG00000185630, ENSG00000069399, ENSG00000131725, ENSG00000147364, ENSG00000198947, ENSG00000184908, ENSG00000112769, ENSG00000079805, ENSG00000164190, ENSG00000164924, ENSG00000080603, ENSG00000105974, ENSG00000119729, ENSG00000125447, ENSG00000072080, ENSG00000111481, ENSG00000065609, ENSG00000099817, ENSG00000198851, ENSG00000138750, ENSG00000086827, ENSG00000124788, ENSG00000101266, ENSG00000178028, ENSG00000166664, ENSG00000154582, ENSG00000070718, ENSG00000053770, ENSG00000131966, ENSG00000114573, ENSG00000100401, ENSG00000122735, ENSG00000073614, ENSG00000078018, ENSG00000102003, ENSG00000039068, ENSG00000007168, ENSG00000167768, ENSG00000148677, ENSG00000178982, ENSG00000179051, ENSG00000106804, ENSG00000198668, ENSG00000125255, ENSG00000155959, ENSG00000175084, ENSG00000087258, ENSG00000168394, ENSG00000100906, ENSG00000119912, ENSG00000108878, ENSG00000136813, ENSG00000088256, ENSG00000106617, ENSG00000111875, ENSG00000049541, ENSG00000061987, ENSG00000129116, ENSG00000135624, ENSG00000090054, ENSG00000204843, ENSG00000137285, ENSG00000152234, ENSG00000099800, ENSG00000162231, ENSG00000136108, ENSG00000148153, ENSG00000144451, ENSG00000101680, ENSG00000182578, ENSG00000173402, ENSG00000100911, ENSG00000136824, ENSG00000020426, ENSG00000188612, ENSG00000204220, ENSG00000163636, ENSG00000110400, ENSG00000181449, ENSG00000163631, ENSG00000111674, ENSG00000021574, ENSG00000110719, ENSG00000178691, ENSG00000115841, ENSG00000138686, ENSG00000061273, ENSG00000006283, ENSG00000001626, ENSG00000152240, ENSG00000104490, ENSG00000085231, ENSG00000115942, ENSG00000006116, ENSG00000006114, ENSG00000138795, ENSG00000104870, ENSG00000091831, ENSG00000118260, ENSG00000071894, ENSG00000005243, ENSG00000118640, ENSG00000198612, ENSG00000176076, ENSG00000103266, ENSG00000054523, ENSG00000173273, ENSG00000179085, ENSG00000186847, ENSG00000143624, ENSG00000010017, ENSG00000049768, ENSG00000005884, ENSG00000146731, ENSG00000152689, ENSG00000149575, ENSG00000165417, ENSG00000164885, ENSG00000117408, ENSG00000144381, ENSG00000121879, ENSG00000012061, ENSG00000143631, ENSG00000162227, ENSG00000169375, ENSG00000134982, ENSG00000091651, ENSG00000112984, ENSG00000137275, ENSG00000141367, ENSG00000004779, ENSG00000143632, ENSG00000198728, ENSG00000124207, ENSG00000049245, ENSG00000036473, ENSG00000130204, ENSG00000130706, ENSG00000171557, ENSG00000153956, ENSG00000198216, ENSG00000168090, ENSG00000130402, ENSG00000026508, ENSG00000129083, ENSG00000026025, ENSG00000010610, ENSG00000136244, ENSG00000186868, ENSG00000124762, ENSG00000129152, ENSG00000116062, ENSG00000169252, ENSG00000157500, ENSG00000147162, ENSG00000108244, ENSG00000173559, ENSG00000106089, ENSG00000186469, ENSG00000041357, ENSG00000105605, ENSG00000108840, ENSG00000022355, ENSG00000060558, ENSG00000131791, ENSG00000164114, ENSG00000139687, ENSG00000102900, ENSG00000100393, ENSG00000073009, ENSG00000213380	1184	2588	15908	1.4224931074815155	1.0712772924303948E-7	5.638301825428016E-9	2.5813687853926126E-7
GOTERM_BP_ALL	GO:0009892~negative regulation of metabolic process	113	8.961141950832673	2.9904199950015755E-10	ENSG00000105974, ENSG00000076242, ENSG00000138386, ENSG00000168610, ENSG00000124788, ENSG00000178028, ENSG00000130726, ENSG00000175550, ENSG00000074319, ENSG00000074266, ENSG00000119699, ENSG00000081237, ENSG00000113916, ENSG00000141837, ENSG00000019549, ENSG00000141510, ENSG00000053918, ENSG00000073282, ENSG00000154229, ENSG00000129965, ENSG00000171105, ENSG00000186416, ENSG00000118245, ENSG00000119912, ENSG00000166949, ENSG00000117707, ENSG00000166313, ENSG00000147889, ENSG00000115956, ENSG00000177606, ENSG00000069812, ENSG00000095002, ENSG00000100911, ENSG00000188986, ENSG00000100739, ENSG00000124374, ENSG00000147601, ENSG00000138083, ENSG00000163636, ENSG00000093009, ENSG00000068024, ENSG00000181449, ENSG00000096717, ENSG00000134107, ENSG00000170315, ENSG00000125378, ENSG00000094631, ENSG00000134308, ENSG00000178691, ENSG00000112333, ENSG00000174332, ENSG00000107249, ENSG00000160007, ENSG00000115942, ENSG00000085231, ENSG00000138795, ENSG00000081189, ENSG00000168036, ENSG00000094804, ENSG00000132170, ENSG00000049768, ENSG00000157168, ENSG00000221983, ENSG00000074800, ENSG00000164885, ENSG00000178919, ENSG00000012061, ENSG00000111361, ENSG00000155090, ENSG00000134086, ENSG00000151617, ENSG00000134363, ENSG00000142208, ENSG00000169375, ENSG00000075891, ENSG00000165156, ENSG00000106331, ENSG00000037965, ENSG00000092330, ENSG00000198728, ENSG00000215699, ENSG00000136997, ENSG00000101076, ENSG00000109471, ENSG00000116001, ENSG00000105329, ENSG00000145335, ENSG00000122565, ENSG00000105993, ENSG00000148516, ENSG00000111424, ENSG00000114861, ENSG00000197114, ENSG00000164690, ENSG00000104964, ENSG00000136244, ENSG00000124762, ENSG00000150991, ENSG00000142684, ENSG00000116062, ENSG00000147649, ENSG00000136231, ENSG00000135679, ENSG00000094916, ENSG00000177425, ENSG00000163072, ENSG00000110245, ENSG00000069399, ENSG00000186951, ENSG00000041357, ENSG00000162676, ENSG00000108840, ENSG00000139687	1121	780	14116	1.8242731992955008	1.308906036112667E-6	6.544534247865386E-8	5.611209608069601E-7
GOTERM_BP_ALL	GO:0008284~positive regulation of cell proliferation	72	5.709754163362411	3.674050530761125E-10	ENSG00000138798, ENSG00000128340, ENSG00000146648, ENSG00000198851, ENSG00000115415, ENSG00000118702, ENSG00000114013, ENSG00000065320, ENSG00000100030, ENSG00000181104, ENSG00000166664, ENSG00000168283, ENSG00000157168, ENSG00000081237, ENSG00000112742, ENSG00000113916, ENSG00000125995, ENSG00000135413, ENSG00000141655, ENSG00000196415, ENSG00000073282, ENSG00000075426, ENSG00000154229, ENSG00000134323, ENSG00000148400, ENSG00000129965, ENSG00000171105, ENSG00000136997, ENSG00000109471, ENSG00000105329, ENSG00000112715, ENSG00000117707, ENSG00000126247, ENSG00000165060, ENSG00000106799, ENSG00000101846, ENSG00000114861, ENSG00000177606, ENSG00000162337, ENSG00000101680, ENSG00000030582, ENSG00000110092, ENSG00000164690, ENSG00000014216, ENSG00000136244, ENSG00000090776, ENSG00000124762, ENSG00000174775, ENSG00000132383, ENSG00000141736, ENSG00000137845, ENSG00000169252, ENSG00000181408, ENSG00000020426, ENSG00000135679, ENSG00000133703, ENSG00000128052, ENSG00000111537, ENSG00000162772, ENSG00000196839, ENSG00000185630, ENSG00000068024, ENSG00000181449, ENSG00000116711, ENSG00000125378, ENSG00000110719, ENSG00000163735, ENSG00000178691, ENSG00000120885, ENSG00000112333, ENSG00000108443, ENSG00000213380	1121	414	14116	2.1899701353605088	1.608130857699841E-6	7.657771849967077E-8	6.893971282728728E-7
GOTERM_BP_ALL	GO:0045595~regulation of cell differentiation	81	6.4234734337827115	3.933661143197978E-10	ENSG00000105974, ENSG00000159556, ENSG00000168036, ENSG00000126778, ENSG00000139193, ENSG00000114013, ENSG00000065320, ENSG00000100030, ENSG00000112062, ENSG00000119699, ENSG00000111704, ENSG00000132170, ENSG00000141232, ENSG00000178573, ENSG00000157168, ENSG00000221983, ENSG00000081237, ENSG00000113916, ENSG00000141837, ENSG00000155090, ENSG00000134086, ENSG00000134363, ENSG00000162992, ENSG00000104267, ENSG00000142208, ENSG00000141510, ENSG00000106331, ENSG00000134982, ENSG00000129455, ENSG00000073282, ENSG00000148400, ENSG00000129965, ENSG00000100906, ENSG00000198728, ENSG00000109471, ENSG00000088256, ENSG00000105329, ENSG00000166949, ENSG00000117707, ENSG00000084674, ENSG00000106799, ENSG00000090539, ENSG00000133216, ENSG00000148516, ENSG00000147889, ENSG00000177606, ENSG00000110092, ENSG00000164690, ENSG00000001617, ENSG00000136244, ENSG00000186868, ENSG00000126861, ENSG00000150991, ENSG00000120659, ENSG00000173153, ENSG00000141736, ENSG00000137413, ENSG00000164050, ENSG00000196839, ENSG00000110107, ENSG00000185630, ENSG00000068024, ENSG00000181449, ENSG00000154342, ENSG00000170315, ENSG00000096717, ENSG00000125378, ENSG00000186951, ENSG00000076770, ENSG00000162676, ENSG00000075213, ENSG00000187098, ENSG00000108840, ENSG00000040608, ENSG00000061273, ENSG00000120885, ENSG00000112333, ENSG00000136929, ENSG00000139687, ENSG00000061337, ENSG00000116824	1121	492	14116	2.0731272165531647	1.7217620141840584E-6	7.826197401250568E-8	7.381102395953576E-7
GOTERM_BP_ALL	GO:0031325~positive regulation of cellular metabolic process	123	9.754163362410786	4.310947120157316E-10	ENSG00000105974, ENSG00000119729, ENSG00000163995, ENSG00000069667, ENSG00000175756, ENSG00000126778, ENSG00000198851, ENSG00000170485, ENSG00000168610, ENSG00000124788, ENSG00000130726, ENSG00000117595, ENSG00000112062, ENSG00000119699, ENSG00000178573, ENSG00000081237, ENSG00000073614, ENSG00000112742, ENSG00000127445, ENSG00000141510, ENSG00000138379, ENSG00000073282, ENSG00000067182, ENSG00000196290, ENSG00000154229, ENSG00000148400, ENSG00000129965, ENSG00000171105, ENSG00000100906, ENSG00000112715, ENSG00000166949, ENSG00000117707, ENSG00000106617, ENSG00000111875, ENSG00000166313, ENSG00000177606, ENSG00000142192, ENSG00000157557, ENSG00000100911, ENSG00000166851, ENSG00000136574, ENSG00000137413, ENSG00000020426, ENSG00000111537, ENSG00000118137, ENSG00000138083, ENSG00000163636, ENSG00000068024, ENSG00000181449, ENSG00000116711, ENSG00000170315, ENSG00000125378, ENSG00000094631, ENSG00000140009, ENSG00000174332, ENSG00000107249, ENSG00000085231, ENSG00000138798, ENSG00000138795, ENSG00000122180, ENSG00000118260, ENSG00000081189, ENSG00000170345, ENSG00000105679, ENSG00000146648, ENSG00000168036, ENSG00000118702, ENSG00000114013, ENSG00000103266, ENSG00000173273, ENSG00000100030, ENSG00000181104, ENSG00000132170, ENSG00000049768, ENSG00000115641, ENSG00000221983, ENSG00000147044, ENSG00000178919, ENSG00000105663, ENSG00000073861, ENSG00000134086, ENSG00000197579, ENSG00000151617, ENSG00000130700, ENSG00000162992, ENSG00000142208, ENSG00000125995, ENSG00000135413, ENSG00000075891, ENSG00000092330, ENSG00000080824, ENSG00000136997, ENSG00000101076, ENSG00000109471, ENSG00000105329, ENSG00000100292, ENSG00000145335, ENSG00000134057, ENSG00000106799, ENSG00000148516, ENSG00000110092, ENSG00000164690, ENSG00000010610, ENSG00000136244, ENSG00000150991, ENSG00000129152, ENSG00000173153, ENSG00000174775, ENSG00000175832, ENSG00000169252, ENSG00000135679, ENSG00000177425, ENSG00000134480, ENSG00000178403, ENSG00000185630, ENSG00000069399, ENSG00000186951, ENSG00000041357, ENSG00000187098, ENSG00000108840, ENSG00000085276, ENSG00000139687, ENSG00000100393	1121	880	14116	1.7600640661746818	1.8868997898602302E-6	8.203919532601134E-8	8.089039993386393E-7
GOTERM_BP_ALL	GO:0032879~regulation of localization	94	7.454401268834259	4.838583724915504E-10	ENSG00000138798, ENSG00000119729, ENSG00000105974, ENSG00000118260, ENSG00000152670, ENSG00000146648, ENSG00000139193, ENSG00000118702, ENSG00000065320, ENSG00000100030, ENSG00000036828, ENSG00000181104, ENSG00000120063, ENSG00000119699, ENSG00000132170, ENSG00000049768, ENSG00000091137, ENSG00000157168, ENSG00000081237, ENSG00000152332, ENSG00000164885, ENSG00000113916, ENSG00000141837, ENSG00000039068, ENSG00000151617, ENSG00000134363, ENSG00000162992, ENSG00000142208, ENSG00000135413, ENSG00000100300, ENSG00000109062, ENSG00000053918, ENSG00000134982, ENSG00000198668, ENSG00000140416, ENSG00000087258, ENSG00000154229, ENSG00000035403, ENSG00000129965, ENSG00000171105, ENSG00000100906, ENSG00000101076, ENSG00000109471, ENSG00000105329, ENSG00000166949, ENSG00000112715, ENSG00000120742, ENSG00000084674, ENSG00000100292, ENSG00000106617, ENSG00000145335, ENSG00000153956, ENSG00000106799, ENSG00000090539, ENSG00000130402, ENSG00000136717, ENSG00000147889, ENSG00000133107, ENSG00000145740, ENSG00000007171, ENSG00000099365, ENSG00000101680, ENSG00000103490, ENSG00000164690, ENSG00000001617, ENSG00000136244, ENSG00000091583, ENSG00000143933, ENSG00000137845, ENSG00000181408, ENSG00000169252, ENSG00000157500, ENSG00000157005, ENSG00000100739, ENSG00000128052, ENSG00000111537, ENSG00000164867, ENSG00000110245, ENSG00000118137, ENSG00000196839, ENSG00000106089, ENSG00000116711, ENSG00000131725, ENSG00000069399, ENSG00000096717, ENSG00000125378, ENSG00000094631, ENSG00000186951, ENSG00000075213, ENSG00000108840, ENSG00000109846, ENSG00000162009, ENSG00000112769, ENSG00000061273, ENSG00000108443	1121	610	14116	1.9404571445284509	2.1178459650439407E-6	8.824367137005851E-8	9.079095142361382E-7
GOTERM_BP_ALL	GO:0065009~regulation of molecular function	132	10.467882632831087	4.869535400498882E-10	ENSG00000138193, ENSG00000105974, ENSG00000105976, ENSG00000106100, ENSG00000115415, ENSG00000166664, ENSG00000120063, ENSG00000119699, ENSG00000115839, ENSG00000081237, ENSG00000127588, ENSG00000113916, ENSG00000127445, ENSG00000039068, ENSG00000007168, ENSG00000141510, ENSG00000106804, ENSG00000180370, ENSG00000198668, ENSG00000128266, ENSG00000087258, ENSG00000154229, ENSG00000129965, ENSG00000100906, ENSG00000171105, ENSG00000088256, ENSG00000166949, ENSG00000117707, ENSG00000106617, ENSG00000165060, ENSG00000147889, ENSG00000115956, ENSG00000064547, ENSG00000142192, ENSG00000103490, ENSG00000135341, ENSG00000034713, ENSG00000095002, ENSG00000100911, ENSG00000091583, ENSG00000166851, ENSG00000143933, ENSG00000141736, ENSG00000127564, ENSG00000020426, ENSG00000100739, ENSG00000111537, ENSG00000147601, ENSG00000128310, ENSG00000118137, ENSG00000163636, ENSG00000068024, ENSG00000170315, ENSG00000096717, ENSG00000019991, ENSG00000094631, ENSG00000165280, ENSG00000189056, ENSG00000107404, ENSG00000162009, ENSG00000132911, ENSG00000138798, ENSG00000121716, ENSG00000100823, ENSG00000105401, ENSG00000164045, ENSG00000146648, ENSG00000141404, ENSG00000094804, ENSG00000118702, ENSG00000065135, ENSG00000173273, ENSG00000036828, ENSG00000181104, ENSG00000132170, ENSG00000049768, ENSG00000152689, ENSG00000157168, ENSG00000125910, ENSG00000221983, ENSG00000164885, ENSG00000144381, ENSG00000107223, ENSG00000116586, ENSG00000205155, ENSG00000151617, ENSG00000162227, ENSG00000142208, ENSG00000129467, ENSG00000109062, ENSG00000134982, ENSG00000140416, ENSG00000078053, ENSG00000137275, ENSG00000136997, ENSG00000101076, ENSG00000109471, ENSG00000105329, ENSG00000100292, ENSG00000134057, ENSG00000145335, ENSG00000105993, ENSG00000106799, ENSG00000130402, ENSG00000111424, ENSG00000197114, ENSG00000110092, ENSG00000164690, ENSG00000104964, ENSG00000105137, ENSG00000010610, ENSG00000136244, ENSG00000124762, ENSG00000150991, ENSG00000127191, ENSG00000116062, ENSG00000147649, ENSG00000169252, ENSG00000164867, ENSG00000133703, ENSG00000110245, ENSG00000185630, ENSG00000069399, ENSG00000041357, ENSG00000162676, ENSG00000108840, ENSG00000146192, ENSG00000175220, ENSG00000060558, ENSG00000121691, ENSG00000139687, ENSG00000100393, ENSG00000073009	1121	969	14116	1.7153636044774265	2.131393586290997E-6	8.525583061747E-8	9.137173129225573E-7
GOTERM_BP_ALL	GO:0042592~homeostatic process	109	8.643933386201427	5.992976999255072E-10	ENSG00000138193, ENSG00000138449, ENSG00000105974, ENSG00000138386, ENSG00000187266, ENSG00000130826, ENSG00000168610, ENSG00000124788, ENSG00000166664, ENSG00000120063, ENSG00000091137, ENSG00000188428, ENSG00000081237, ENSG00000196296, ENSG00000087301, ENSG00000113916, ENSG00000141837, ENSG00000087086, ENSG00000013297, ENSG00000100348, ENSG00000141510, ENSG00000053918, ENSG00000091140, ENSG00000154229, ENSG00000129965, ENSG00000171105, ENSG00000088256, ENSG00000112715, ENSG00000074201, ENSG00000165060, ENSG00000144659, ENSG00000177606, ENSG00000064547, ENSG00000142192, ENSG00000196689, ENSG00000123191, ENSG00000166501, ENSG00000132383, ENSG00000141736, ENSG00000068976, ENSG00000160791, ENSG00000100739, ENSG00000111537, ENSG00000128052, ENSG00000147601, ENSG00000118137, ENSG00000116711, ENSG00000130528, ENSG00000125378, ENSG00000173762, ENSG00000162009, ENSG00000132911, ENSG00000006283, ENSG00000152208, ENSG00000128340, ENSG00000100823, ENSG00000159164, ENSG00000091513, ENSG00000177556, ENSG00000168036, ENSG00000118702, ENSG00000143799, ENSG00000185920, ENSG00000036828, ENSG00000181104, ENSG00000113889, ENSG00000132170, ENSG00000049768, ENSG00000125910, ENSG00000164885, ENSG00000138279, ENSG00000077232, ENSG00000100504, ENSG00000151617, ENSG00000162992, ENSG00000142208, ENSG00000109062, ENSG00000134982, ENSG00000092330, ENSG00000136997, ENSG00000101076, ENSG00000109471, ENSG00000105329, ENSG00000084674, ENSG00000036473, ENSG00000100292, ENSG00000105697, ENSG00000145335, ENSG00000144285, ENSG00000198216, ENSG00000174502, ENSG00000111424, ENSG00000145740, ENSG00000156709, ENSG00000136244, ENSG00000120659, ENSG00000010278, ENSG00000181408, ENSG00000169252, ENSG00000110245, ENSG00000197818, ENSG00000130164, ENSG00000091164, ENSG00000085276, ENSG00000198947, ENSG00000060558, ENSG00000139687, ENSG00000100393, ENSG00000073009	1121	751	14116	1.8276481788777614	2.6231226920581108E-6	1.008894615628364E-7	1.124519288797643E-6
GOTERM_BP_ALL	GO:0010605~negative regulation of macromolecule metabolic process	107	8.485329103885805	6.635243738244102E-10	ENSG00000105974, ENSG00000076242, ENSG00000138386, ENSG00000124788, ENSG00000168610, ENSG00000178028, ENSG00000130726, ENSG00000175550, ENSG00000074319, ENSG00000074266, ENSG00000119699, ENSG00000081237, ENSG00000113916, ENSG00000019549, ENSG00000141510, ENSG00000053918, ENSG00000073282, ENSG00000154229, ENSG00000129965, ENSG00000171105, ENSG00000186416, ENSG00000118245, ENSG00000119912, ENSG00000166949, ENSG00000117707, ENSG00000166313, ENSG00000147889, ENSG00000177606, ENSG00000069812, ENSG00000095002, ENSG00000100911, ENSG00000188986, ENSG00000100739, ENSG00000124374, ENSG00000147601, ENSG00000138083, ENSG00000163636, ENSG00000093009, ENSG00000068024, ENSG00000181449, ENSG00000096717, ENSG00000134107, ENSG00000170315, ENSG00000125378, ENSG00000094631, ENSG00000134308, ENSG00000178691, ENSG00000112333, ENSG00000174332, ENSG00000107249, ENSG00000115942, ENSG00000085231, ENSG00000160007, ENSG00000138795, ENSG00000081189, ENSG00000168036, ENSG00000094804, ENSG00000132170, ENSG00000049768, ENSG00000157168, ENSG00000221983, ENSG00000074800, ENSG00000164885, ENSG00000178919, ENSG00000012061, ENSG00000111361, ENSG00000155090, ENSG00000134086, ENSG00000134363, ENSG00000169375, ENSG00000075891, ENSG00000165156, ENSG00000106331, ENSG00000037965, ENSG00000092330, ENSG00000215699, ENSG00000198728, ENSG00000136997, ENSG00000101076, ENSG00000109471, ENSG00000116001, ENSG00000105329, ENSG00000145335, ENSG00000122565, ENSG00000105993, ENSG00000148516, ENSG00000111424, ENSG00000114861, ENSG00000197114, ENSG00000164690, ENSG00000104964, ENSG00000136244, ENSG00000150991, ENSG00000142684, ENSG00000116062, ENSG00000147649, ENSG00000136231, ENSG00000135679, ENSG00000094916, ENSG00000177425, ENSG00000163072, ENSG00000069399, ENSG00000186951, ENSG00000041357, ENSG00000162676, ENSG00000108840, ENSG00000139687	1121	734	14116	1.8356663838972112	2.9042418485669685E-6	1.0756466328754044E-7	1.2450338093827895E-6
GOTERM_CC_ALL	GO:0016023~cytoplasmic membrane-bounded vesicle	83	6.582077716098335	8.455655566378111E-10	ENSG00000006116, ENSG00000138798, ENSG00000138449, ENSG00000006114, ENSG00000105404, ENSG00000159164, ENSG00000005243, ENSG00000145817, ENSG00000091513, ENSG00000111481, ENSG00000146648, ENSG00000065135, ENSG00000058404, ENSG00000054523, ENSG00000101438, ENSG00000120063, ENSG00000130270, ENSG00000119699, ENSG00000110799, ENSG00000142186, ENSG00000125810, ENSG00000144381, ENSG00000102003, ENSG00000019505, ENSG00000105669, ENSG00000180176, ENSG00000143631, ENSG00000124491, ENSG00000135413, ENSG00000187239, ENSG00000091140, ENSG00000078053, ENSG00000122012, ENSG00000162896, ENSG00000141367, ENSG00000169710, ENSG00000148400, ENSG00000104368, ENSG00000080824, ENSG00000161800, ENSG00000008056, ENSG00000136813, ENSG00000105329, ENSG00000111254, ENSG00000112715, ENSG00000152705, ENSG00000084674, ENSG00000171557, ENSG00000077498, ENSG00000130402, ENSG00000136717, ENSG00000138802, ENSG00000109133, ENSG00000090487, ENSG00000145740, ENSG00000142192, ENSG00000136750, ENSG00000129083, ENSG00000123191, ENSG00000164690, ENSG00000185518, ENSG00000010278, ENSG00000137845, ENSG00000122705, ENSG00000135679, ENSG00000163072, ENSG00000118137, ENSG00000028203, ENSG00000066455, ENSG00000102531, ENSG00000106089, ENSG00000116711, ENSG00000163631, ENSG00000019991, ENSG00000130164, ENSG00000005955, ENSG00000107404, ENSG00000149311, ENSG00000120885, ENSG00000001626, ENSG00000164924, ENSG00000104490, ENSG00000133636	1184	550	15908	2.027585995085995	5.200226514956441E-7	2.6001139019626862E-8	1.253056058914126E-6
GOTERM_BP_ALL	GO:0009893~positive regulation of metabolic process	126	9.992069785884219	1.0061451911255678E-9	ENSG00000105974, ENSG00000119729, ENSG00000163995, ENSG00000069667, ENSG00000175756, ENSG00000126778, ENSG00000198851, ENSG00000170485, ENSG00000168610, ENSG00000124788, ENSG00000130726, ENSG00000117595, ENSG00000112062, ENSG00000119699, ENSG00000178573, ENSG00000081237, ENSG00000073614, ENSG00000112742, ENSG00000127445, ENSG00000141510, ENSG00000138379, ENSG00000073282, ENSG00000067182, ENSG00000196290, ENSG00000154229, ENSG00000148400, ENSG00000129965, ENSG00000171105, ENSG00000100906, ENSG00000112715, ENSG00000166949, ENSG00000117707, ENSG00000106617, ENSG00000111875, ENSG00000166313, ENSG00000177606, ENSG00000196689, ENSG00000142192, ENSG00000157557, ENSG00000100911, ENSG00000166851, ENSG00000136574, ENSG00000137413, ENSG00000020426, ENSG00000111537, ENSG00000118137, ENSG00000138083, ENSG00000163636, ENSG00000068024, ENSG00000181449, ENSG00000116711, ENSG00000170315, ENSG00000125378, ENSG00000094631, ENSG00000140009, ENSG00000174332, ENSG00000107249, ENSG00000085231, ENSG00000138798, ENSG00000138795, ENSG00000091831, ENSG00000122180, ENSG00000118260, ENSG00000081189, ENSG00000170345, ENSG00000105679, ENSG00000146648, ENSG00000168036, ENSG00000118702, ENSG00000114013, ENSG00000103266, ENSG00000173273, ENSG00000100030, ENSG00000181104, ENSG00000132170, ENSG00000049768, ENSG00000115641, ENSG00000221983, ENSG00000147044, ENSG00000178919, ENSG00000105663, ENSG00000073861, ENSG00000134086, ENSG00000197579, ENSG00000151617, ENSG00000130700, ENSG00000162992, ENSG00000142208, ENSG00000125995, ENSG00000135413, ENSG00000075891, ENSG00000134982, ENSG00000092330, ENSG00000080824, ENSG00000136997, ENSG00000101076, ENSG00000109471, ENSG00000105329, ENSG00000100292, ENSG00000145335, ENSG00000134057, ENSG00000106799, ENSG00000148516, ENSG00000110092, ENSG00000164690, ENSG00000010610, ENSG00000136244, ENSG00000150991, ENSG00000129152, ENSG00000173153, ENSG00000174775, ENSG00000175832, ENSG00000169252, ENSG00000135679, ENSG00000177425, ENSG00000134480, ENSG00000178403, ENSG00000185630, ENSG00000069399, ENSG00000186951, ENSG00000041357, ENSG00000187098, ENSG00000108840, ENSG00000085276, ENSG00000139687, ENSG00000100393	1121	921	14116	1.7227289501288692	4.403887701842635E-6	1.5728203761611326E-7	1.8879258156800915E-6
GOTERM_BP_ALL	GO:0048513~organ development	206	16.33624107850912	1.0282046351891066E-9	ENSG00000138386, ENSG00000126778, ENSG00000124216, ENSG00000130726, ENSG00000102384, ENSG00000081051, ENSG00000120063, ENSG00000127928, ENSG00000119699, ENSG00000113580, ENSG00000198707, ENSG00000168283, ENSG00000081237, ENSG00000141837, ENSG00000146678, ENSG00000019549, ENSG00000141510, ENSG00000116251, ENSG00000138379, ENSG00000141655, ENSG00000073282, ENSG00000154229, ENSG00000129965, ENSG00000134323, ENSG00000148400, ENSG00000171105, ENSG00000166949, ENSG00000120149, ENSG00000104826, ENSG00000163359, ENSG00000144659, ENSG00000177606, ENSG00000142192, ENSG00000196689, ENSG00000123191, ENSG00000095002, ENSG00000140262, ENSG00000136574, ENSG00000132383, ENSG00000141736, ENSG00000213341, ENSG00000153563, ENSG00000128052, ENSG00000068024, ENSG00000072506, ENSG00000189056, ENSG00000107404, ENSG00000025708, ENSG00000105402, ENSG00000122180, ENSG00000137090, ENSG00000146648, ENSG00000168036, ENSG00000118702, ENSG00000185920, ENSG00000100030, ENSG00000165887, ENSG00000110799, ENSG00000157168, ENSG00000105664, ENSG00000107223, ENSG00000155090, ENSG00000134086, ENSG00000134363, ENSG00000163659, ENSG00000104267, ENSG00000140416, ENSG00000037965, ENSG00000092295, ENSG00000136997, ENSG00000109471, ENSG00000100292, ENSG00000134057, ENSG00000106799, ENSG00000133216, ENSG00000101846, ENSG00000148516, ENSG00000114861, ENSG00000164690, ENSG00000110092, ENSG00000104964, ENSG00000120659, ENSG00000175832, ENSG00000196839, ENSG00000185630, ENSG00000154342, ENSG00000069399, ENSG00000162676, ENSG00000187098, ENSG00000198947, ENSG00000168487, ENSG00000112769, ENSG00000120885, ENSG00000102119, ENSG00000138193, ENSG00000158669, ENSG00000105974, ENSG00000131808, ENSG00000105976, ENSG00000069667, ENSG00000198851, ENSG00000187266, ENSG00000221829, ENSG00000168610, ENSG00000074319, ENSG00000117595, ENSG00000112062, ENSG00000178573, ENSG00000113916, ENSG00000180176, ENSG00000039068, ENSG00000007168, ENSG00000167768, ENSG00000087258, ENSG00000111275, ENSG00000165512, ENSG00000121075, ENSG00000088256, ENSG00000112715, ENSG00000117707, ENSG00000120742, ENSG00000090539, ENSG00000142319, ENSG00000135046, ENSG00000087245, ENSG00000147889, ENSG00000115956, ENSG00000049540, ENSG00000159307, ENSG00000101680, ENSG00000135341, ENSG00000173402, ENSG00000008394, ENSG00000108576, ENSG00000001617, ENSG00000091583, ENSG00000020426, ENSG00000118137, ENSG00000138083, ENSG00000110400, ENSG00000181449, ENSG00000102531, ENSG00000116711, ENSG00000096717, ENSG00000019991, ENSG00000125378, ENSG00000109846, ENSG00000140009, ENSG00000149311, ENSG00000138686, ENSG00000001626, ENSG00000112333, ENSG00000160007, ENSG00000138798, ENSG00000142731, ENSG00000138795, ENSG00000118260, ENSG00000081189, ENSG00000065320, ENSG00000181104, ENSG00000179588, ENSG00000186847, ENSG00000132170, ENSG00000164035, ENSG00000116688, ENSG00000104332, ENSG00000164885, ENSG00000178919, ENSG00000127603, ENSG00000012061, ENSG00000110697, ENSG00000143631, ENSG00000010810, ENSG00000151617, ENSG00000162992, ENSG00000142208, ENSG00000032444, ENSG00000075891, ENSG00000106331, ENSG00000134982, ENSG00000124733, ENSG00000143632, ENSG00000104368, ENSG00000198728, ENSG00000105329, ENSG00000084674, ENSG00000131196, ENSG00000111424, ENSG00000026508, ENSG00000007171, ENSG00000010610, ENSG00000136244, ENSG00000090776, ENSG00000124762, ENSG00000129152, ENSG00000174775, ENSG00000173153, ENSG00000178403, ENSG00000164867, ENSG00000167601, ENSG00000186951, ENSG00000108840, ENSG00000085276, ENSG00000139687, ENSG00000100393, ENSG00000151702	1121	1738	14116	1.4925314299968484	4.500441551980039E-6	1.5518797691349562E-7	1.9293180941737376E-6
GOTERM_BP_ALL	GO:0010604~positive regulation of macromolecule metabolic process	119	9.43695479777954	1.3155350113746413E-9	ENSG00000105974, ENSG00000119729, ENSG00000163995, ENSG00000069667, ENSG00000175756, ENSG00000126778, ENSG00000198851, ENSG00000170485, ENSG00000168610, ENSG00000124788, ENSG00000130726, ENSG00000117595, ENSG00000112062, ENSG00000119699, ENSG00000178573, ENSG00000081237, ENSG00000073614, ENSG00000112742, ENSG00000127445, ENSG00000141510, ENSG00000138379, ENSG00000073282, ENSG00000067182, ENSG00000196290, ENSG00000154229, ENSG00000148400, ENSG00000129965, ENSG00000171105, ENSG00000100906, ENSG00000112715, ENSG00000166949, ENSG00000117707, ENSG00000106617, ENSG00000111875, ENSG00000166313, ENSG00000177606, ENSG00000142192, ENSG00000157557, ENSG00000100911, ENSG00000136574, ENSG00000166851, ENSG00000137413, ENSG00000020426, ENSG00000111537, ENSG00000138083, ENSG00000163636, ENSG00000068024, ENSG00000181449, ENSG00000170315, ENSG00000125378, ENSG00000094631, ENSG00000140009, ENSG00000174332, ENSG00000107249, ENSG00000085231, ENSG00000138795, ENSG00000091831, ENSG00000122180, ENSG00000118260, ENSG00000081189, ENSG00000170345, ENSG00000105679, ENSG00000168036, ENSG00000118702, ENSG00000114013, ENSG00000103266, ENSG00000173273, ENSG00000100030, ENSG00000181104, ENSG00000132170, ENSG00000049768, ENSG00000115641, ENSG00000221983, ENSG00000147044, ENSG00000178919, ENSG00000105663, ENSG00000073861, ENSG00000134086, ENSG00000197579, ENSG00000151617, ENSG00000130700, ENSG00000162992, ENSG00000142208, ENSG00000135413, ENSG00000075891, ENSG00000134982, ENSG00000092330, ENSG00000136997, ENSG00000101076, ENSG00000109471, ENSG00000105329, ENSG00000100292, ENSG00000145335, ENSG00000134057, ENSG00000106799, ENSG00000148516, ENSG00000110092, ENSG00000164690, ENSG00000010610, ENSG00000136244, ENSG00000150991, ENSG00000129152, ENSG00000173153, ENSG00000174775, ENSG00000175832, ENSG00000169252, ENSG00000135679, ENSG00000177425, ENSG00000134480, ENSG00000178403, ENSG00000185630, ENSG00000069399, ENSG00000186951, ENSG00000041357, ENSG00000187098, ENSG00000108840, ENSG00000085276, ENSG00000139687, ENSG00000100393	1121	857	14116	1.7485263303622265	5.758080183437819E-6	1.9193654032800822E-7	2.4684633892491092E-6
GOTERM_BP_ALL	GO:0051173~positive regulation of nitrogen compound metabolic process	96	7.613005551149881	1.8698394029379185E-9	ENSG00000119729, ENSG00000138795, ENSG00000122180, ENSG00000118260, ENSG00000163995, ENSG00000081189, ENSG00000170345, ENSG00000069667, ENSG00000146648, ENSG00000168036, ENSG00000126778, ENSG00000170485, ENSG00000118702, ENSG00000114013, ENSG00000168610, ENSG00000124788, ENSG00000100030, ENSG00000130726, ENSG00000173273, ENSG00000181104, ENSG00000117595, ENSG00000112062, ENSG00000119699, ENSG00000132170, ENSG00000049768, ENSG00000178573, ENSG00000115641, ENSG00000221983, ENSG00000081237, ENSG00000073614, ENSG00000147044, ENSG00000178919, ENSG00000073861, ENSG00000105663, ENSG00000134086, ENSG00000197579, ENSG00000130700, ENSG00000162992, ENSG00000142208, ENSG00000141510, ENSG00000075891, ENSG00000138379, ENSG00000073282, ENSG00000067182, ENSG00000196290, ENSG00000092330, ENSG00000148400, ENSG00000129965, ENSG00000171105, ENSG00000100906, ENSG00000080824, ENSG00000136997, ENSG00000101076, ENSG00000109471, ENSG00000105329, ENSG00000166949, ENSG00000112715, ENSG00000117707, ENSG00000111875, ENSG00000106799, ENSG00000166313, ENSG00000148516, ENSG00000177606, ENSG00000142192, ENSG00000157557, ENSG00000164690, ENSG00000136244, ENSG00000150991, ENSG00000129152, ENSG00000136574, ENSG00000173153, ENSG00000174775, ENSG00000175832, ENSG00000137413, ENSG00000169252, ENSG00000020426, ENSG00000111537, ENSG00000134480, ENSG00000178403, ENSG00000138083, ENSG00000185630, ENSG00000068024, ENSG00000181449, ENSG00000170315, ENSG00000069399, ENSG00000125378, ENSG00000186951, ENSG00000187098, ENSG00000140009, ENSG00000108840, ENSG00000085276, ENSG00000174332, ENSG00000107249, ENSG00000085231, ENSG00000139687, ENSG00000100393	1121	644	14116	1.8771172588804361	8.184253545873155E-6	2.6400922437108676E-7	3.5085573668602876E-6
GOTERM_CC_ALL	GO:0005626~insoluble fraction	111	8.80253766851705	2.4594924086957313E-9	ENSG00000138193, ENSG00000008300, ENSG00000158669, ENSG00000105974, ENSG00000105976, ENSG00000114771, ENSG00000000419, ENSG00000103222, ENSG00000139193, ENSG00000062282, ENSG00000196296, ENSG00000078018, ENSG00000102003, ENSG00000077585, ENSG00000108960, ENSG00000007168, ENSG00000116544, ENSG00000141510, ENSG00000106688, ENSG00000135454, ENSG00000175084, ENSG00000073282, ENSG00000115966, ENSG00000087258, ENSG00000174106, ENSG00000154229, ENSG00000168394, ENSG00000171105, ENSG00000186919, ENSG00000088256, ENSG00000108479, ENSG00000074695, ENSG00000148943, ENSG00000145782, ENSG00000142319, ENSG00000115956, ENSG00000142192, ENSG00000103415, ENSG00000123191, ENSG00000099365, ENSG00000034713, ENSG00000076864, ENSG00000014216, ENSG00000008394, ENSG00000108576, ENSG00000173402, ENSG00000127564, ENSG00000172500, ENSG00000100739, ENSG00000085563, ENSG00000115275, ENSG00000167580, ENSG00000110400, ENSG00000102531, ENSG00000116711, ENSG00000111674, ENSG00000165280, ENSG00000109846, ENSG00000107404, ENSG00000173762, ENSG00000131042, ENSG00000152208, ENSG00000128340, ENSG00000170345, ENSG00000068366, ENSG00000118640, ENSG00000112499, ENSG00000168036, ENSG00000065135, ENSG00000173273, ENSG00000086205, ENSG00000100030, ENSG00000130270, ENSG00000197888, ENSG00000138279, ENSG00000147044, ENSG00000011083, ENSG00000156222, ENSG00000130783, ENSG00000130340, ENSG00000110697, ENSG00000111361, ENSG00000130304, ENSG00000049245, ENSG00000084674, ENSG00000100292, ENSG00000130204, ENSG00000130706, ENSG00000145335, ENSG00000144285, ENSG00000152969, ENSG00000135318, ENSG00000101846, ENSG00000101558, ENSG00000157103, ENSG00000114554, ENSG00000145740, ENSG00000156709, ENSG00000103043, ENSG00000112759, ENSG00000174775, ENSG00000169252, ENSG00000101850, ENSG00000157500, ENSG00000135679, ENSG00000133703, ENSG00000117395, ENSG00000106089, ENSG00000101856, ENSG00000198947, ENSG00000108443	1184	839	15908	1.7775625744934447	1.5125866762444318E-6	7.202798879557548E-8	3.6447581952536723E-6
GOTERM_BP_ALL	GO:0009653~anatomical structure morphogenesis	152	12.053925455987311	3.037208899317484E-9	ENSG00000138449, ENSG00000008300, ENSG00000105974, ENSG00000138386, ENSG00000069667, ENSG00000154099, ENSG00000126778, ENSG00000124216, ENSG00000086827, ENSG00000168610, ENSG00000130726, ENSG00000081051, ENSG00000120063, ENSG00000127928, ENSG00000112062, ENSG00000119699, ENSG00000198707, ENSG00000113916, ENSG00000157851, ENSG00000141837, ENSG00000180176, ENSG00000146678, ENSG00000039068, ENSG00000007168, ENSG00000177791, ENSG00000141510, ENSG00000138379, ENSG00000129455, ENSG00000091140, ENSG00000073282, ENSG00000099949, ENSG00000165512, ENSG00000154229, ENSG00000129965, ENSG00000134323, ENSG00000148400, ENSG00000171105, ENSG00000121075, ENSG00000112715, ENSG00000120149, ENSG00000166949, ENSG00000117707, ENSG00000120742, ENSG00000166313, ENSG00000090539, ENSG00000087245, ENSG00000049540, ENSG00000177606, ENSG00000142192, ENSG00000135341, ENSG00000101680, ENSG00000173402, ENSG00000091583, ENSG00000136574, ENSG00000141736, ENSG00000213341, ENSG00000128052, ENSG00000138083, ENSG00000110400, ENSG00000181449, ENSG00000170315, ENSG00000019991, ENSG00000125378, ENSG00000189056, ENSG00000107404, ENSG00000040608, ENSG00000149311, ENSG00000138686, ENSG00000112333, ENSG00000160007, ENSG00000138798, ENSG00000025708, ENSG00000138795, ENSG00000120332, ENSG00000118260, ENSG00000159556, ENSG00000146648, ENSG00000168036, ENSG00000185920, ENSG00000065320, ENSG00000100030, ENSG00000036828, ENSG00000181104, ENSG00000132170, ENSG00000164035, ENSG00000116688, ENSG00000104332, ENSG00000221983, ENSG00000164885, ENSG00000146535, ENSG00000178919, ENSG00000105664, ENSG00000127603, ENSG00000012061, ENSG00000134086, ENSG00000134363, ENSG00000151617, ENSG00000162992, ENSG00000104267, ENSG00000163659, ENSG00000032444, ENSG00000075891, ENSG00000106331, ENSG00000134982, ENSG00000140416, ENSG00000037965, ENSG00000143632, ENSG00000104368, ENSG00000198728, ENSG00000092295, ENSG00000100220, ENSG00000136997, ENSG00000101076, ENSG00000105329, ENSG00000084674, ENSG00000100292, ENSG00000134057, ENSG00000106799, ENSG00000063515, ENSG00000133216, ENSG00000148516, ENSG00000131196, ENSG00000111424, ENSG00000026508, ENSG00000007171, ENSG00000162337, ENSG00000110092, ENSG00000164690, ENSG00000104964, ENSG00000090776, ENSG00000124762, ENSG00000150991, ENSG00000010278, ENSG00000120659, ENSG00000174775, ENSG00000175832, ENSG00000136231, ENSG00000164867, ENSG00000178403, ENSG00000196839, ENSG00000185630, ENSG00000154342, ENSG00000073536, ENSG00000167601, ENSG00000162676, ENSG00000075213, ENSG00000085276, ENSG00000198947, ENSG00000168487, ENSG00000120885, ENSG00000100393, ENSG00000151702	1121	1197	14116	1.5990258131203716	1.3293775138589758E-5	4.154331481043272E-7	5.699003713388606E-6
GOTERM_BP_ALL	GO:0014070~response to organic cyclic substance	32	2.53766851704996	3.1520646651386813E-9	ENSG00000138795, ENSG00000105329, ENSG00000100292, ENSG00000170345, ENSG00000091513, ENSG00000141404, ENSG00000168036, ENSG00000106799, ENSG00000142319, ENSG00000101846, ENSG00000115415, ENSG00000157103, ENSG00000177606, ENSG00000026508, ENSG00000168610, ENSG00000185920, ENSG00000166664, ENSG00000110092, ENSG00000095002, ENSG00000124762, ENSG00000132170, ENSG00000011485, ENSG00000164867, ENSG00000164885, ENSG00000111674, ENSG00000100348, ENSG00000125378, ENSG00000151617, ENSG00000087258, ENSG00000111275, ENSG00000154229, ENSG00000108443	1121	121	14116	3.3302025198870546	1.3796492130180305E-5	4.180783157448076E-7	5.914518541594305E-6
GOTERM_BP_ALL	GO:0048856~anatomical structure development	276	21.88739095955591	3.4074329445066483E-9	ENSG00000008300, ENSG00000076242, ENSG00000138386, ENSG00000076248, ENSG00000126778, ENSG00000170485, ENSG00000124216, ENSG00000197757, ENSG00000130726, ENSG00000102384, ENSG00000081051, ENSG00000120063, ENSG00000127928, ENSG00000113580, ENSG00000119699, ENSG00000198707, ENSG00000168283, ENSG00000081237, ENSG00000141837, ENSG00000157851, ENSG00000146678, ENSG00000013297, ENSG00000019549, ENSG00000122966, ENSG00000177791, ENSG00000141510, ENSG00000116251, ENSG00000141655, ENSG00000138379, ENSG00000130638, ENSG00000129455, ENSG00000073282, ENSG00000091140, ENSG00000154229, ENSG00000129965, ENSG00000134323, ENSG00000148400, ENSG00000171105, ENSG00000166949, ENSG00000120149, ENSG00000104826, ENSG00000166313, ENSG00000163359, ENSG00000144659, ENSG00000177606, ENSG00000196689, ENSG00000142192, ENSG00000157557, ENSG00000123191, ENSG00000095002, ENSG00000140262, ENSG00000136574, ENSG00000141736, ENSG00000132383, ENSG00000137413, ENSG00000213341, ENSG00000164050, ENSG00000073578, ENSG00000128052, ENSG00000153563, ENSG00000068024, ENSG00000072506, ENSG00000189056, ENSG00000107404, ENSG00000040608, ENSG00000025708, ENSG00000105402, ENSG00000122180, ENSG00000120332, ENSG00000137090, ENSG00000159556, ENSG00000170345, ENSG00000146648, ENSG00000168036, ENSG00000118702, ENSG00000185920, ENSG00000100030, ENSG00000072832, ENSG00000165887, ENSG00000115641, ENSG00000110799, ENSG00000157168, ENSG00000146535, ENSG00000107223, ENSG00000105664, ENSG00000111361, ENSG00000134086, ENSG00000155090, ENSG00000134363, ENSG00000104267, ENSG00000163659, ENSG00000140416, ENSG00000037965, ENSG00000092295, ENSG00000101076, ENSG00000136997, ENSG00000109471, ENSG00000161800, ENSG00000131018, ENSG00000100292, ENSG00000134057, ENSG00000106799, ENSG00000133216, ENSG00000148516, ENSG00000101846, ENSG00000136717, ENSG00000114861, ENSG00000110092, ENSG00000164690, ENSG00000104964, ENSG00000120659, ENSG00000010278, ENSG00000175832, ENSG00000174600, ENSG00000107643, ENSG00000110107, ENSG00000196839, ENSG00000185630, ENSG00000115561, ENSG00000073536, ENSG00000154342, ENSG00000092140, ENSG00000069399, ENSG00000075213, ENSG00000187098, ENSG00000162676, ENSG00000198947, ENSG00000139970, ENSG00000168487, ENSG00000112769, ENSG00000120885, ENSG00000102119, ENSG00000061337, ENSG00000138449, ENSG00000138193, ENSG00000105974, ENSG00000158669, ENSG00000105976, ENSG00000131808, ENSG00000072080, ENSG00000069667, ENSG00000154099, ENSG00000198851, ENSG00000187266, ENSG00000221829, ENSG00000086827, ENSG00000168610, ENSG00000074319, ENSG00000117595, ENSG00000112062, ENSG00000178573, ENSG00000078018, ENSG00000113916, ENSG00000180176, ENSG00000039068, ENSG00000007168, ENSG00000167768, ENSG00000099949, ENSG00000087258, ENSG00000111275, ENSG00000165512, ENSG00000185559, ENSG00000121075, ENSG00000088256, ENSG00000112715, ENSG00000120742, ENSG00000117707, ENSG00000090539, ENSG00000135046, ENSG00000142319, ENSG00000087245, ENSG00000204843, ENSG00000147889, ENSG00000137285, ENSG00000115956, ENSG00000049540, ENSG00000159307, ENSG00000135341, ENSG00000101680, ENSG00000030582, ENSG00000108576, ENSG00000008394, ENSG00000173402, ENSG00000001617, ENSG00000091583, ENSG00000020426, ENSG00000118137, ENSG00000138083, ENSG00000110400, ENSG00000181449, ENSG00000116711, ENSG00000102531, ENSG00000170315, ENSG00000096717, ENSG00000019991, ENSG00000125378, ENSG00000021574, ENSG00000109846, ENSG00000140009, ENSG00000149311, ENSG00000138686, ENSG00000132911, ENSG00000001626, ENSG00000112333, ENSG00000160007, ENSG00000142731, ENSG00000138798, ENSG00000138795, ENSG00000118260, ENSG00000081189, ENSG00000065320, ENSG00000181104, ENSG00000036828, ENSG00000186847, ENSG00000179588, ENSG00000132170, ENSG00000116688, ENSG00000164035, ENSG00000221983, ENSG00000104332, ENSG00000117407, ENSG00000164885, ENSG00000144381, ENSG00000178919, ENSG00000127603, ENSG00000110697, ENSG00000012061, ENSG00000112294, ENSG00000010810, ENSG00000138623, ENSG00000143631, ENSG00000151617, ENSG00000162992, ENSG00000142208, ENSG00000032444, ENSG00000075891, ENSG00000134982, ENSG00000106331, ENSG00000124733, ENSG00000143632, ENSG00000104368, ENSG00000198728, ENSG00000100220, ENSG00000105329, ENSG00000084674, ENSG00000146038, ENSG00000063515, ENSG00000131196, ENSG00000111424, ENSG00000026508, ENSG00000007171, ENSG00000162337, ENSG00000010610, ENSG00000136244, ENSG00000186868, ENSG00000090776, ENSG00000126861, ENSG00000124762, ENSG00000129152, ENSG00000150991, ENSG00000174775, ENSG00000173153, ENSG00000100097, ENSG00000116062, ENSG00000136231, ENSG00000133703, ENSG00000178403, ENSG00000164867, ENSG00000167601, ENSG00000186951, ENSG00000108840, ENSG00000085276, ENSG00000169258, ENSG00000139687, ENSG00000100393, ENSG00000151702	1121	2527	14116	1.3753393766589346	1.4914222572937064E-5	4.386567800107599E-7	6.393690099582017E-6
GOTERM_BP_ALL	GO:0045935~positive regulation of nucleobase, nucleoside, nucleotide and nucleic acid metabolic process	93	7.375099127676448	3.4603411554139604E-9	ENSG00000119729, ENSG00000138795, ENSG00000122180, ENSG00000118260, ENSG00000163995, ENSG00000081189, ENSG00000170345, ENSG00000069667, ENSG00000168036, ENSG00000126778, ENSG00000170485, ENSG00000118702, ENSG00000114013, ENSG00000168610, ENSG00000124788, ENSG00000100030, ENSG00000130726, ENSG00000173273, ENSG00000181104, ENSG00000117595, ENSG00000112062, ENSG00000119699, ENSG00000132170, ENSG00000049768, ENSG00000178573, ENSG00000115641, ENSG00000221983, ENSG00000081237, ENSG00000073614, ENSG00000147044, ENSG00000178919, ENSG00000073861, ENSG00000105663, ENSG00000134086, ENSG00000197579, ENSG00000130700, ENSG00000162992, ENSG00000141510, ENSG00000075891, ENSG00000138379, ENSG00000073282, ENSG00000067182, ENSG00000196290, ENSG00000092330, ENSG00000148400, ENSG00000129965, ENSG00000171105, ENSG00000100906, ENSG00000136997, ENSG00000101076, ENSG00000109471, ENSG00000105329, ENSG00000166949, ENSG00000112715, ENSG00000117707, ENSG00000111875, ENSG00000106799, ENSG00000166313, ENSG00000148516, ENSG00000177606, ENSG00000142192, ENSG00000157557, ENSG00000164690, ENSG00000136244, ENSG00000150991, ENSG00000129152, ENSG00000136574, ENSG00000173153, ENSG00000174775, ENSG00000175832, ENSG00000137413, ENSG00000169252, ENSG00000020426, ENSG00000111537, ENSG00000134480, ENSG00000178403, ENSG00000138083, ENSG00000185630, ENSG00000068024, ENSG00000181449, ENSG00000170315, ENSG00000069399, ENSG00000125378, ENSG00000186951, ENSG00000187098, ENSG00000140009, ENSG00000108840, ENSG00000085276, ENSG00000174332, ENSG00000107249, ENSG00000085231, ENSG00000139687, ENSG00000100393	1121	624	14116	1.8767412337885132	1.5145798430427071E-5	4.327402814974235E-7	6.4929668419644315E-6
GOTERM_CC_ALL	GO:0005886~plasma membrane	366	29.024583663758925	3.6658696746240644E-9	ENSG00000008300, ENSG00000215301, ENSG00000174946, ENSG00000188313, ENSG00000113384, ENSG00000137221, ENSG00000138386, ENSG00000184155, ENSG00000146385, ENSG00000103222, ENSG00000173890, ENSG00000124215, ENSG00000102078, ENSG00000123171, ENSG00000120063, ENSG00000127928, ENSG00000119699, ENSG00000006451, ENSG00000091137, ENSG00000184933, ENSG00000187730, ENSG00000081237, ENSG00000139626, ENSG00000127588, ENSG00000141837, ENSG00000127314, ENSG00000013297, ENSG00000174358, ENSG00000116544, ENSG00000106688, ENSG00000053918, ENSG00000036672, ENSG00000161647, ENSG00000067182, ENSG00000154229, ENSG00000035403, ENSG00000148400, ENSG00000171105, ENSG00000170262, ENSG00000157869, ENSG00000166949, ENSG00000123570, ENSG00000166313, ENSG00000163359, ENSG00000113569, ENSG00000168158, ENSG00000143127, ENSG00000196689, ENSG00000142192, ENSG00000136750, ENSG00000100453, ENSG00000123191, ENSG00000099365, ENSG00000137103, ENSG00000143933, ENSG00000141736, ENSG00000196071, ENSG00000122705, ENSG00000100739, ENSG00000164050, ENSG00000160791, ENSG00000128052, ENSG00000144230, ENSG00000153563, ENSG00000128310, ENSG00000167580, ENSG00000128311, ENSG00000169208, ENSG00000072506, ENSG00000132470, ENSG00000094631, ENSG00000173762, ENSG00000040608, ENSG00000181785, ENSG00000102218, ENSG00000121716, ENSG00000152208, ENSG00000154451, ENSG00000124657, ENSG00000105404, ENSG00000159164, ENSG00000146648, ENSG00000141404, ENSG00000112499, ENSG00000168036, ENSG00000065135, ENSG00000135898, ENSG00000185920, ENSG00000146955, ENSG00000006071, ENSG00000157168, ENSG00000110799, ENSG00000115641, ENSG00000125910, ENSG00000074800, ENSG00000138279, ENSG00000146535, ENSG00000125810, ENSG00000105669, ENSG00000002834, ENSG00000130340, ENSG00000205155, ENSG00000111361, ENSG00000129219, ENSG00000104267, ENSG00000109062, ENSG00000100448, ENSG00000109061, ENSG00000140416, ENSG00000122012, ENSG00000078053, ENSG00000158292, ENSG00000092295, ENSG00000180758, ENSG00000152705, ENSG00000103502, ENSG00000131018, ENSG00000100292, ENSG00000144285, ENSG00000106799, ENSG00000133216, ENSG00000135318, ENSG00000101846, ENSG00000101558, ENSG00000129910, ENSG00000108669, ENSG00000102128, ENSG00000164690, ENSG00000185518, ENSG00000155465, ENSG00000131634, ENSG00000165023, ENSG00000120659, ENSG00000112759, ENSG00000010278, ENSG00000115365, ENSG00000137845, ENSG00000094661, ENSG00000147649, ENSG00000174600, ENSG00000139211, ENSG00000028203, ENSG00000196839, ENSG00000145526, ENSG00000170775, ENSG00000130164, ENSG00000163914, ENSG00000109163, ENSG00000169446, ENSG00000198947, ENSG00000184908, ENSG00000171747, ENSG00000175220, ENSG00000079805, ENSG00000143761, ENSG00000116824, ENSG00000061337, ENSG00000176547, ENSG00000138193, ENSG00000138449, ENSG00000105974, ENSG00000119729, ENSG00000105976, ENSG00000111481, ENSG00000065609, ENSG00000198851, ENSG00000187266, ENSG00000139193, ENSG00000115604, ENSG00000163283, ENSG00000163286, ENSG00000138750, ENSG00000181616, ENSG00000168610, ENSG00000101266, ENSG00000170961, ENSG00000166664, ENSG00000117868, ENSG00000074319, ENSG00000125245, ENSG00000114573, ENSG00000100401, ENSG00000107593, ENSG00000111796, ENSG00000102003, ENSG00000180176, ENSG00000119737, ENSG00000105355, ENSG00000077585, ENSG00000108960, ENSG00000039068, ENSG00000167768, ENSG00000106804, ENSG00000115718, ENSG00000128266, ENSG00000198668, ENSG00000135454, ENSG00000125255, ENSG00000175084, ENSG00000185862, ENSG00000087258, ENSG00000112459, ENSG00000085117, ENSG00000168394, ENSG00000127507, ENSG00000108878, ENSG00000186919, ENSG00000088256, ENSG00000132254, ENSG00000196119, ENSG00000221954, ENSG00000120742, ENSG00000126247, ENSG00000074201, ENSG00000166257, ENSG00000148943, ENSG00000135046, ENSG00000142319, ENSG00000087245, ENSG00000133107, ENSG00000152234, ENSG00000188372, ENSG00000115956, ENSG00000159307, ENSG00000064547, ENSG00000103415, ENSG00000165621, ENSG00000182578, ENSG00000014216, ENSG00000166501, ENSG00000108576, ENSG00000079435, ENSG00000173402, ENSG00000102539, ENSG00000085563, ENSG00000079308, ENSG00000118137, ENSG00000087916, ENSG00000130821, ENSG00000110400, ENSG00000111674, ENSG00000141480, ENSG00000110719, ENSG00000105641, ENSG00000168509, ENSG00000109846, ENSG00000105374, ENSG00000198681, ENSG00000162009, ENSG00000131042, ENSG00000138686, ENSG00000132911, ENSG00000006283, ENSG00000001626, ENSG00000102290, ENSG00000172365, ENSG00000120729, ENSG00000006116, ENSG00000138798, ENSG00000104870, ENSG00000091831, ENSG00000005243, ENSG00000091513, ENSG00000173662, ENSG00000072041, ENSG00000068366, ENSG00000006210, ENSG00000114013, ENSG00000188404, ENSG00000176076, ENSG00000086205, ENSG00000036828, ENSG00000181104, ENSG00000181656, ENSG00000139679, ENSG00000005884, ENSG00000154269, ENSG00000152689, ENSG00000164035, ENSG00000167332, ENSG00000149575, ENSG00000182220, ENSG00000118777, ENSG00000221888, ENSG00000147044, ENSG00000144381, ENSG00000011083, ENSG00000156222, ENSG00000019505, ENSG00000116586, ENSG00000127603, ENSG00000010810, ENSG00000138623, ENSG00000108561, ENSG00000176281, ENSG00000151617, ENSG00000142208, ENSG00000110848, ENSG00000032444, ENSG00000187239, ENSG00000129467, ENSG00000134982, ENSG00000025772, ENSG00000162896, ENSG00000137275, ENSG00000141367, ENSG00000171657, ENSG00000162604, ENSG00000130304, ENSG00000008056, ENSG00000187474, ENSG00000142494, ENSG00000127530, ENSG00000049245, ENSG00000084674, ENSG00000177535, ENSG00000130706, ENSG00000145335, ENSG00000171557, ENSG00000153956, ENSG00000198216, ENSG00000164647, ENSG00000168229, ENSG00000174502, ENSG00000157103, ENSG00000114554, ENSG00000026508, ENSG00000183473, ENSG00000145740, ENSG00000173156, ENSG00000129083, ENSG00000145649, ENSG00000186867, ENSG00000026025, ENSG00000010610, ENSG00000183729, ENSG00000090776, ENSG00000186868, ENSG00000136244, ENSG00000126861, ENSG00000182652, ENSG00000174775, ENSG00000176567, ENSG00000131389, ENSG00000069122, ENSG00000169252, ENSG00000181408, ENSG00000155269, ENSG00000135679, ENSG00000163072, ENSG00000177425, ENSG00000164867, ENSG00000133703, ENSG00000205329, ENSG00000125733, ENSG00000106089, ENSG00000186469, ENSG00000167601, ENSG00000127529, ENSG00000105605, ENSG00000022355, ENSG00000060558, ENSG00000169258, ENSG00000121691, ENSG00000108443, ENSG00000111432, ENSG00000197208	1184	3777	15908	1.3019610158212223	2.2545073398161364E-6	1.0247771664584349E-7	5.432506589020392E-6
GOTERM_BP_ALL	GO:0009628~response to abiotic stimulus	64	5.07533703409992	3.974808531782307E-9	ENSG00000105974, ENSG00000170345, ENSG00000146648, ENSG00000115415, ENSG00000221829, ENSG00000185920, ENSG00000124788, ENSG00000127928, ENSG00000143624, ENSG00000186847, ENSG00000132170, ENSG00000042832, ENSG00000081237, ENSG00000164885, ENSG00000138279, ENSG00000110697, ENSG00000012061, ENSG00000111361, ENSG00000019549, ENSG00000010810, ENSG00000109103, ENSG00000142208, ENSG00000104267, ENSG00000141510, ENSG00000138379, ENSG00000154229, ENSG00000143632, ENSG00000136997, ENSG00000181026, ENSG00000105329, ENSG00000106799, ENSG00000166313, ENSG00000173641, ENSG00000101846, ENSG00000177606, ENSG00000142192, ENSG00000196689, ENSG00000148153, ENSG00000095002, ENSG00000110092, ENSG00000152137, ENSG00000124762, ENSG00000120659, ENSG00000174775, ENSG00000116062, ENSG00000169252, ENSG00000157005, ENSG00000133703, ENSG00000164867, ENSG00000107643, ENSG00000173559, ENSG00000167580, ENSG00000181449, ENSG00000106089, ENSG00000116711, ENSG00000069399, ENSG00000125378, ENSG00000066926, ENSG00000163914, ENSG00000162676, ENSG00000109846, ENSG00000149311, ENSG00000121691, ENSG00000108443	1121	368	14116	2.189970135360509	1.7397585422074258E-5	4.832703488499845E-7	7.458310791186307E-6
GOTERM_BP_ALL	GO:0010557~positive regulation of macromolecule biosynthetic process	96	7.613005551149881	4.078079930929047E-9	ENSG00000119729, ENSG00000138795, ENSG00000122180, ENSG00000118260, ENSG00000163995, ENSG00000081189, ENSG00000170345, ENSG00000069667, ENSG00000168036, ENSG00000126778, ENSG00000198851, ENSG00000170485, ENSG00000118702, ENSG00000114013, ENSG00000168610, ENSG00000124788, ENSG00000100030, ENSG00000130726, ENSG00000173273, ENSG00000181104, ENSG00000117595, ENSG00000112062, ENSG00000119699, ENSG00000132170, ENSG00000049768, ENSG00000178573, ENSG00000115641, ENSG00000221983, ENSG00000073614, ENSG00000147044, ENSG00000178919, ENSG00000105663, ENSG00000134086, ENSG00000197579, ENSG00000130700, ENSG00000162992, ENSG00000142208, ENSG00000141510, ENSG00000075891, ENSG00000138379, ENSG00000073282, ENSG00000067182, ENSG00000196290, ENSG00000148400, ENSG00000129965, ENSG00000171105, ENSG00000100906, ENSG00000136997, ENSG00000101076, ENSG00000109471, ENSG00000105329, ENSG00000166949, ENSG00000112715, ENSG00000117707, ENSG00000100292, ENSG00000111875, ENSG00000106799, ENSG00000166313, ENSG00000148516, ENSG00000177606, ENSG00000142192, ENSG00000157557, ENSG00000164690, ENSG00000010610, ENSG00000136244, ENSG00000150991, ENSG00000129152, ENSG00000136574, ENSG00000173153, ENSG00000174775, ENSG00000175832, ENSG00000137413, ENSG00000169252, ENSG00000020426, ENSG00000177425, ENSG00000111537, ENSG00000134480, ENSG00000178403, ENSG00000138083, ENSG00000068024, ENSG00000185630, ENSG00000181449, ENSG00000170315, ENSG00000069399, ENSG00000125378, ENSG00000094631, ENSG00000186951, ENSG00000187098, ENSG00000140009, ENSG00000108840, ENSG00000085276, ENSG00000174332, ENSG00000107249, ENSG00000085231, ENSG00000139687, ENSG00000100393	1121	654	14116	1.8484151601207963	1.784959682393783E-5	4.82425725034652E-7	7.652088918064237E-6
GOTERM_BP_ALL	GO:0045941~positive regulation of transcription	86	6.819984139571768	4.910230499605191E-9	ENSG00000119729, ENSG00000138795, ENSG00000122180, ENSG00000118260, ENSG00000163995, ENSG00000081189, ENSG00000170345, ENSG00000069667, ENSG00000168036, ENSG00000126778, ENSG00000170485, ENSG00000118702, ENSG00000114013, ENSG00000168610, ENSG00000124788, ENSG00000100030, ENSG00000130726, ENSG00000181104, ENSG00000117595, ENSG00000112062, ENSG00000119699, ENSG00000132170, ENSG00000049768, ENSG00000178573, ENSG00000115641, ENSG00000221983, ENSG00000073614, ENSG00000147044, ENSG00000178919, ENSG00000105663, ENSG00000134086, ENSG00000197579, ENSG00000130700, ENSG00000162992, ENSG00000141510, ENSG00000075891, ENSG00000138379, ENSG00000073282, ENSG00000067182, ENSG00000196290, ENSG00000148400, ENSG00000100906, ENSG00000136997, ENSG00000101076, ENSG00000109471, ENSG00000105329, ENSG00000166949, ENSG00000112715, ENSG00000117707, ENSG00000111875, ENSG00000106799, ENSG00000166313, ENSG00000148516, ENSG00000177606, ENSG00000142192, ENSG00000157557, ENSG00000164690, ENSG00000136244, ENSG00000150991, ENSG00000129152, ENSG00000136574, ENSG00000173153, ENSG00000175832, ENSG00000137413, ENSG00000169252, ENSG00000020426, ENSG00000111537, ENSG00000134480, ENSG00000178403, ENSG00000138083, ENSG00000185630, ENSG00000068024, ENSG00000181449, ENSG00000170315, ENSG00000069399, ENSG00000125378, ENSG00000186951, ENSG00000187098, ENSG00000140009, ENSG00000108840, ENSG00000085276, ENSG00000174332, ENSG00000107249, ENSG00000085231, ENSG00000139687, ENSG00000100393	1121	564	14116	1.920106794212361	2.1491847755128468E-5	5.655808587023969E-7	9.213531815266407E-6
GOTERM_CC_ALL	GO:0031982~vesicle	93	7.375099127676448	5.636982378609757E-9	ENSG00000006116, ENSG00000138798, ENSG00000138449, ENSG00000006114, ENSG00000105974, ENSG00000105404, ENSG00000159164, ENSG00000005243, ENSG00000145817, ENSG00000091513, ENSG00000111481, ENSG00000146648, ENSG00000177885, ENSG00000065135, ENSG00000058404, ENSG00000054523, ENSG00000101438, ENSG00000120063, ENSG00000119699, ENSG00000130270, ENSG00000110799, ENSG00000142186, ENSG00000138279, ENSG00000125810, ENSG00000144381, ENSG00000102003, ENSG00000019505, ENSG00000105669, ENSG00000180176, ENSG00000143631, ENSG00000124491, ENSG00000135413, ENSG00000187239, ENSG00000053918, ENSG00000091140, ENSG00000078053, ENSG00000122012, ENSG00000162896, ENSG00000141367, ENSG00000169710, ENSG00000148400, ENSG00000104368, ENSG00000080824, ENSG00000161800, ENSG00000008056, ENSG00000136813, ENSG00000105329, ENSG00000111254, ENSG00000152705, ENSG00000112715, ENSG00000084674, ENSG00000171557, ENSG00000077498, ENSG00000101558, ENSG00000130402, ENSG00000136717, ENSG00000138802, ENSG00000109133, ENSG00000090487, ENSG00000145740, ENSG00000142192, ENSG00000136750, ENSG00000129083, ENSG00000123191, ENSG00000164690, ENSG00000185518, ENSG00000010278, ENSG00000137845, ENSG00000122705, ENSG00000157500, ENSG00000135679, ENSG00000163072, ENSG00000118137, ENSG00000028203, ENSG00000167580, ENSG00000066455, ENSG00000102531, ENSG00000106089, ENSG00000116711, ENSG00000163631, ENSG00000141480, ENSG00000019991, ENSG00000130164, ENSG00000005955, ENSG00000125378, ENSG00000107404, ENSG00000149311, ENSG00000168487, ENSG00000001626, ENSG00000120885, ENSG00000164924, ENSG00000104490, ENSG00000133636	1184	670	15908	1.864970754336426	3.4667381306752176E-6	1.5072799475213117E-7	8.353527414239892E-6
GOTERM_BP_ALL	GO:0044093~positive regulation of molecular function	88	6.978588421887391	6.692842481277912E-9	ENSG00000138798, ENSG00000138193, ENSG00000121716, ENSG00000105974, ENSG00000105976, ENSG00000106100, ENSG00000146648, ENSG00000141404, ENSG00000115415, ENSG00000118702, ENSG00000181104, ENSG00000036828, ENSG00000166664, ENSG00000120063, ENSG00000119699, ENSG00000157168, ENSG00000221983, ENSG00000125910, ENSG00000081237, ENSG00000127588, ENSG00000164885, ENSG00000144381, ENSG00000127445, ENSG00000107223, ENSG00000116586, ENSG00000205155, ENSG00000151617, ENSG00000142208, ENSG00000141510, ENSG00000129467, ENSG00000106804, ENSG00000198668, ENSG00000140416, ENSG00000087258, ENSG00000137275, ENSG00000129965, ENSG00000171105, ENSG00000136997, ENSG00000109471, ENSG00000088256, ENSG00000105329, ENSG00000166949, ENSG00000106617, ENSG00000134057, ENSG00000165060, ENSG00000106799, ENSG00000130402, ENSG00000147889, ENSG00000111424, ENSG00000115956, ENSG00000064547, ENSG00000103490, ENSG00000135341, ENSG00000034713, ENSG00000095002, ENSG00000110092, ENSG00000164690, ENSG00000010610, ENSG00000105137, ENSG00000100911, ENSG00000136244, ENSG00000091583, ENSG00000150991, ENSG00000166851, ENSG00000143933, ENSG00000141736, ENSG00000127191, ENSG00000116062, ENSG00000147649, ENSG00000169252, ENSG00000100739, ENSG00000133703, ENSG00000147601, ENSG00000111537, ENSG00000164867, ENSG00000118137, ENSG00000163636, ENSG00000068024, ENSG00000170315, ENSG00000019991, ENSG00000041357, ENSG00000165280, ENSG00000108840, ENSG00000189056, ENSG00000132911, ENSG00000060558, ENSG00000121691, ENSG00000100393, ENSG00000073009	1121	586	14116	1.8909981032293817	2.929414264940533E-5	7.511425827999574E-7	1.2558415951602342E-5
GOTERM_BP_ALL	GO:0010628~positive regulation of gene expression	87	6.89928628072958	9.486286053544989E-9	ENSG00000119729, ENSG00000138795, ENSG00000091831, ENSG00000122180, ENSG00000118260, ENSG00000163995, ENSG00000081189, ENSG00000170345, ENSG00000069667, ENSG00000168036, ENSG00000126778, ENSG00000170485, ENSG00000118702, ENSG00000114013, ENSG00000168610, ENSG00000124788, ENSG00000100030, ENSG00000130726, ENSG00000181104, ENSG00000117595, ENSG00000112062, ENSG00000119699, ENSG00000132170, ENSG00000049768, ENSG00000178573, ENSG00000115641, ENSG00000221983, ENSG00000073614, ENSG00000147044, ENSG00000178919, ENSG00000105663, ENSG00000134086, ENSG00000197579, ENSG00000130700, ENSG00000162992, ENSG00000141510, ENSG00000075891, ENSG00000138379, ENSG00000073282, ENSG00000067182, ENSG00000196290, ENSG00000148400, ENSG00000100906, ENSG00000136997, ENSG00000101076, ENSG00000109471, ENSG00000105329, ENSG00000166949, ENSG00000112715, ENSG00000117707, ENSG00000111875, ENSG00000106799, ENSG00000166313, ENSG00000148516, ENSG00000177606, ENSG00000142192, ENSG00000157557, ENSG00000164690, ENSG00000136244, ENSG00000150991, ENSG00000129152, ENSG00000136574, ENSG00000173153, ENSG00000175832, ENSG00000137413, ENSG00000169252, ENSG00000020426, ENSG00000111537, ENSG00000134480, ENSG00000178403, ENSG00000138083, ENSG00000185630, ENSG00000068024, ENSG00000181449, ENSG00000170315, ENSG00000069399, ENSG00000125378, ENSG00000186951, ENSG00000187098, ENSG00000140009, ENSG00000108840, ENSG00000085276, ENSG00000174332, ENSG00000107249, ENSG00000085231, ENSG00000139687, ENSG00000100393	1121	581	14116	1.8855982103512812	4.1520612408363355E-5	1.0380363215656274E-6	1.7800018980995702E-5
GOTERM_BP_ALL	GO:0048731~system development	256	20.30134813639968	1.0154060767203749E-8	ENSG00000008300, ENSG00000076242, ENSG00000138386, ENSG00000076248, ENSG00000126778, ENSG00000124216, ENSG00000197757, ENSG00000170485, ENSG00000130726, ENSG00000102384, ENSG00000081051, ENSG00000120063, ENSG00000127928, ENSG00000119699, ENSG00000113580, ENSG00000198707, ENSG00000168283, ENSG00000081237, ENSG00000157851, ENSG00000141837, ENSG00000146678, ENSG00000013297, ENSG00000019549, ENSG00000122966, ENSG00000141510, ENSG00000116251, ENSG00000141655, ENSG00000138379, ENSG00000129455, ENSG00000130638, ENSG00000073282, ENSG00000154229, ENSG00000129965, ENSG00000134323, ENSG00000148400, ENSG00000171105, ENSG00000166949, ENSG00000120149, ENSG00000104826, ENSG00000166313, ENSG00000163359, ENSG00000144659, ENSG00000177606, ENSG00000196689, ENSG00000142192, ENSG00000157557, ENSG00000123191, ENSG00000095002, ENSG00000140262, ENSG00000136574, ENSG00000141736, ENSG00000132383, ENSG00000213341, ENSG00000164050, ENSG00000073578, ENSG00000153563, ENSG00000128052, ENSG00000068024, ENSG00000072506, ENSG00000189056, ENSG00000107404, ENSG00000040608, ENSG00000025708, ENSG00000105402, ENSG00000122180, ENSG00000120332, ENSG00000137090, ENSG00000159556, ENSG00000170345, ENSG00000146648, ENSG00000168036, ENSG00000118702, ENSG00000185920, ENSG00000100030, ENSG00000072832, ENSG00000165887, ENSG00000115641, ENSG00000110799, ENSG00000157168, ENSG00000107223, ENSG00000105664, ENSG00000111361, ENSG00000134086, ENSG00000155090, ENSG00000134363, ENSG00000104267, ENSG00000163659, ENSG00000140416, ENSG00000037965, ENSG00000092295, ENSG00000136997, ENSG00000109471, ENSG00000161800, ENSG00000100292, ENSG00000134057, ENSG00000106799, ENSG00000133216, ENSG00000148516, ENSG00000101846, ENSG00000114861, ENSG00000110092, ENSG00000164690, ENSG00000104964, ENSG00000120659, ENSG00000010278, ENSG00000175832, ENSG00000174600, ENSG00000107643, ENSG00000110107, ENSG00000196839, ENSG00000185630, ENSG00000115561, ENSG00000154342, ENSG00000069399, ENSG00000075213, ENSG00000187098, ENSG00000162676, ENSG00000198947, ENSG00000139970, ENSG00000168487, ENSG00000112769, ENSG00000120885, ENSG00000102119, ENSG00000061337, ENSG00000138193, ENSG00000105974, ENSG00000158669, ENSG00000105976, ENSG00000131808, ENSG00000072080, ENSG00000069667, ENSG00000198851, ENSG00000187266, ENSG00000221829, ENSG00000168610, ENSG00000074319, ENSG00000117595, ENSG00000112062, ENSG00000178573, ENSG00000078018, ENSG00000113916, ENSG00000180176, ENSG00000039068, ENSG00000007168, ENSG00000167768, ENSG00000087258, ENSG00000111275, ENSG00000165512, ENSG00000185559, ENSG00000121075, ENSG00000088256, ENSG00000112715, ENSG00000117707, ENSG00000120742, ENSG00000090539, ENSG00000135046, ENSG00000142319, ENSG00000087245, ENSG00000204843, ENSG00000147889, ENSG00000137285, ENSG00000115956, ENSG00000049540, ENSG00000159307, ENSG00000135341, ENSG00000101680, ENSG00000108576, ENSG00000008394, ENSG00000173402, ENSG00000001617, ENSG00000091583, ENSG00000020426, ENSG00000118137, ENSG00000138083, ENSG00000110400, ENSG00000181449, ENSG00000116711, ENSG00000102531, ENSG00000170315, ENSG00000096717, ENSG00000019991, ENSG00000125378, ENSG00000021574, ENSG00000109846, ENSG00000140009, ENSG00000149311, ENSG00000138686, ENSG00000132911, ENSG00000001626, ENSG00000112333, ENSG00000160007, ENSG00000142731, ENSG00000138798, ENSG00000138795, ENSG00000118260, ENSG00000081189, ENSG00000065320, ENSG00000181104, ENSG00000036828, ENSG00000186847, ENSG00000179588, ENSG00000132170, ENSG00000116688, ENSG00000164035, ENSG00000221983, ENSG00000104332, ENSG00000117407, ENSG00000164885, ENSG00000144381, ENSG00000178919, ENSG00000127603, ENSG00000012061, ENSG00000110697, ENSG00000112294, ENSG00000010810, ENSG00000138623, ENSG00000143631, ENSG00000151617, ENSG00000162992, ENSG00000142208, ENSG00000032444, ENSG00000075891, ENSG00000134982, ENSG00000106331, ENSG00000124733, ENSG00000143632, ENSG00000104368, ENSG00000198728, ENSG00000105329, ENSG00000084674, ENSG00000146038, ENSG00000131196, ENSG00000111424, ENSG00000026508, ENSG00000007171, ENSG00000010610, ENSG00000136244, ENSG00000186868, ENSG00000090776, ENSG00000124762, ENSG00000126861, ENSG00000129152, ENSG00000150991, ENSG00000174775, ENSG00000173153, ENSG00000116062, ENSG00000178403, ENSG00000164867, ENSG00000167601, ENSG00000186951, ENSG00000108840, ENSG00000085276, ENSG00000169258, ENSG00000139687, ENSG00000100393, ENSG00000151702	1121	2330	14116	1.3835347807942786	4.4443336775890074E-5	1.0840073249029913E-6	1.9053027966453584E-5
GOTERM_CC_ALL	GO:0044433~cytoplasmic vesicle part	39	3.0927835051546393	1.0250793597160991E-8	ENSG00000006116, ENSG00000138798, ENSG00000006114, ENSG00000008056, ENSG00000105329, ENSG00000112715, ENSG00000159164, ENSG00000084674, ENSG00000005243, ENSG00000111481, ENSG00000146648, ENSG00000171557, ENSG00000130402, ENSG00000138802, ENSG00000142192, ENSG00000136750, ENSG00000129083, ENSG00000058404, ENSG00000054523, ENSG00000101438, ENSG00000010278, ENSG00000119699, ENSG00000122705, ENSG00000135679, ENSG00000142186, ENSG00000066455, ENSG00000102003, ENSG00000105669, ENSG00000106089, ENSG00000180176, ENSG00000163631, ENSG00000019991, ENSG00000130164, ENSG00000124491, ENSG00000120885, ENSG00000091140, ENSG00000001626, ENSG00000104490, ENSG00000141367	1184	187	15908	2.802120971238618	6.304218192254574E-6	2.626765515101326E-7	1.5190801960773825E-5
GOTERM_BP_ALL	GO:0031328~positive regulation of cellular biosynthetic process	98	7.7716098334655035	1.039089973230313E-8	ENSG00000119729, ENSG00000163995, ENSG00000069667, ENSG00000126778, ENSG00000198851, ENSG00000170485, ENSG00000124788, ENSG00000168610, ENSG00000130726, ENSG00000117595, ENSG00000119699, ENSG00000112062, ENSG00000178573, ENSG00000073614, ENSG00000141510, ENSG00000138379, ENSG00000073282, ENSG00000067182, ENSG00000196290, ENSG00000148400, ENSG00000129965, ENSG00000171105, ENSG00000100906, ENSG00000166949, ENSG00000112715, ENSG00000117707, ENSG00000111875, ENSG00000166313, ENSG00000177606, ENSG00000142192, ENSG00000157557, ENSG00000136574, ENSG00000137413, ENSG00000020426, ENSG00000111537, ENSG00000068024, ENSG00000138083, ENSG00000116711, ENSG00000181449, ENSG00000170315, ENSG00000125378, ENSG00000140009, ENSG00000174332, ENSG00000107249, ENSG00000085231, ENSG00000138795, ENSG00000122180, ENSG00000118260, ENSG00000081189, ENSG00000170345, ENSG00000146648, ENSG00000168036, ENSG00000118702, ENSG00000114013, ENSG00000100030, ENSG00000173273, ENSG00000181104, ENSG00000132170, ENSG00000049768, ENSG00000115641, ENSG00000221983, ENSG00000147044, ENSG00000178919, ENSG00000105663, ENSG00000134086, ENSG00000197579, ENSG00000130700, ENSG00000162992, ENSG00000142208, ENSG00000075891, ENSG00000080824, ENSG00000136997, ENSG00000101076, ENSG00000109471, ENSG00000105329, ENSG00000100292, ENSG00000106799, ENSG00000148516, ENSG00000164690, ENSG00000010610, ENSG00000136244, ENSG00000129152, ENSG00000150991, ENSG00000173153, ENSG00000174775, ENSG00000175832, ENSG00000169252, ENSG00000177425, ENSG00000134480, ENSG00000178403, ENSG00000185630, ENSG00000069399, ENSG00000186951, ENSG00000187098, ENSG00000108840, ENSG00000085276, ENSG00000139687, ENSG00000100393	1121	685	14116	1.8015301770447398	4.547993396319949E-5	1.0828796090933679E-6	1.949743119178393E-5
GOTERM_BP_ALL	GO:0009891~positive regulation of biosynthetic process	99	7.8509119746233145	1.106588378612818E-8	ENSG00000119729, ENSG00000163995, ENSG00000069667, ENSG00000126778, ENSG00000198851, ENSG00000170485, ENSG00000124788, ENSG00000168610, ENSG00000130726, ENSG00000117595, ENSG00000112062, ENSG00000119699, ENSG00000178573, ENSG00000073614, ENSG00000141510, ENSG00000138379, ENSG00000073282, ENSG00000067182, ENSG00000196290, ENSG00000148400, ENSG00000129965, ENSG00000171105, ENSG00000100906, ENSG00000166949, ENSG00000112715, ENSG00000117707, ENSG00000111875, ENSG00000166313, ENSG00000177606, ENSG00000142192, ENSG00000157557, ENSG00000136574, ENSG00000137413, ENSG00000020426, ENSG00000111537, ENSG00000068024, ENSG00000138083, ENSG00000116711, ENSG00000181449, ENSG00000170315, ENSG00000125378, ENSG00000094631, ENSG00000140009, ENSG00000174332, ENSG00000107249, ENSG00000085231, ENSG00000138795, ENSG00000122180, ENSG00000118260, ENSG00000081189, ENSG00000170345, ENSG00000146648, ENSG00000168036, ENSG00000118702, ENSG00000114013, ENSG00000100030, ENSG00000173273, ENSG00000181104, ENSG00000132170, ENSG00000049768, ENSG00000115641, ENSG00000221983, ENSG00000147044, ENSG00000178919, ENSG00000105663, ENSG00000134086, ENSG00000197579, ENSG00000130700, ENSG00000162992, ENSG00000142208, ENSG00000075891, ENSG00000080824, ENSG00000136997, ENSG00000101076, ENSG00000109471, ENSG00000105329, ENSG00000100292, ENSG00000106799, ENSG00000148516, ENSG00000164690, ENSG00000010610, ENSG00000136244, ENSG00000129152, ENSG00000150991, ENSG00000173153, ENSG00000174775, ENSG00000175832, ENSG00000169252, ENSG00000177425, ENSG00000134480, ENSG00000178403, ENSG00000185630, ENSG00000069399, ENSG00000186951, ENSG00000187098, ENSG00000108840, ENSG00000085276, ENSG00000139687, ENSG00000100393	1121	695	14116	1.793727337487726	4.843420053302072E-5	1.1264034006641666E-6	2.076396773409428E-5
GOTERM_CC_ALL	GO:0043232~intracellular non-membrane-bounded organelle	265	21.015067406819984	1.4496763781282474E-8	ENSG00000175110, ENSG00000167470, ENSG00000113643, ENSG00000076242, ENSG00000090889, ENSG00000163995, ENSG00000166432, ENSG00000156482, ENSG00000126778, ENSG00000115415, ENSG00000121957, ENSG00000188694, ENSG00000163682, ENSG00000130726, ENSG00000102384, ENSG00000173898, ENSG00000113580, ENSG00000198707, ENSG00000104833, ENSG00000087302, ENSG00000087086, ENSG00000170892, ENSG00000071626, ENSG00000100348, ENSG00000111615, ENSG00000116544, ENSG00000177791, ENSG00000141510, ENSG00000116251, ENSG00000036672, ENSG00000065183, ENSG00000035403, ENSG00000108264, ENSG00000134323, ENSG00000008988, ENSG00000124721, ENSG00000165733, ENSG00000177606, ENSG00000142192, ENSG00000113368, ENSG00000137804, ENSG00000166851, ENSG00000143933, ENSG00000132383, ENSG00000136286, ENSG00000107815, ENSG00000109534, ENSG00000147601, ENSG00000110066, ENSG00000100162, ENSG00000094631, ENSG00000076770, ENSG00000089048, ENSG00000132475, ENSG00000107404, ENSG00000066422, ENSG00000174332, ENSG00000188581, ENSG00000152208, ENSG00000100823, ENSG00000106299, ENSG00000162910, ENSG00000183640, ENSG00000147679, ENSG00000135338, ENSG00000170345, ENSG00000141141, ENSG00000135596, ENSG00000168036, ENSG00000094804, ENSG00000178685, ENSG00000143799, ENSG00000100030, ENSG00000083845, ENSG00000072832, ENSG00000106631, ENSG00000085733, ENSG00000118193, ENSG00000115641, ENSG00000168564, ENSG00000142186, ENSG00000111229, ENSG00000123810, ENSG00000002834, ENSG00000115648, ENSG00000141696, ENSG00000109062, ENSG00000109061, ENSG00000140416, ENSG00000078053, ENSG00000075426, ENSG00000121058, ENSG00000092295, ENSG00000136997, ENSG00000161800, ENSG00000176732, ENSG00000131018, ENSG00000100292, ENSG00000134057, ENSG00000122565, ENSG00000152969, ENSG00000052749, ENSG00000101558, ENSG00000136718, ENSG00000136717, ENSG00000114861, ENSG00000115368, ENSG00000175832, ENSG00000142684, ENSG00000137845, ENSG00000147649, ENSG00000094916, ENSG00000100028, ENSG00000103313, ENSG00000185630, ENSG00000117395, ENSG00000101856, ENSG00000073536, ENSG00000092140, ENSG00000086189, ENSG00000131725, ENSG00000110108, ENSG00000198947, ENSG00000079805, ENSG00000164924, ENSG00000102119, ENSG00000061337, ENSG00000112739, ENSG00000119729, ENSG00000125445, ENSG00000154099, ENSG00000130826, ENSG00000086827, ENSG00000124788, ENSG00000179041, ENSG00000168610, ENSG00000101266, ENSG00000178028, ENSG00000074319, ENSG00000112062, ENSG00000131966, ENSG00000100401, ENSG00000010244, ENSG00000122735, ENSG00000178573, ENSG00000073614, ENSG00000078018, ENSG00000112742, ENSG00000113916, ENSG00000039068, ENSG00000007168, ENSG00000167768, ENSG00000179051, ENSG00000180370, ENSG00000198668, ENSG00000086504, ENSG00000175084, ENSG00000165512, ENSG00000130935, ENSG00000186416, ENSG00000118245, ENSG00000162434, ENSG00000188976, ENSG00000136813, ENSG00000088256, ENSG00000120742, ENSG00000074201, ENSG00000049541, ENSG00000129116, ENSG00000095574, ENSG00000135046, ENSG00000204843, ENSG00000147889, ENSG00000137285, ENSG00000133107, ENSG00000105364, ENSG00000144451, ENSG00000136108, ENSG00000173402, ENSG00000102931, ENSG00000159921, ENSG00000136824, ENSG00000188612, ENSG00000079308, ENSG00000105058, ENSG00000162772, ENSG00000138180, ENSG00000093009, ENSG00000075089, ENSG00000170315, ENSG00000096717, ENSG00000158062, ENSG00000021574, ENSG00000082074, ENSG00000165280, ENSG00000109846, ENSG00000178691, ENSG00000115841, ENSG00000149311, ENSG00000152240, ENSG00000160007, ENSG00000115942, ENSG00000120729, ENSG00000142731, ENSG00000138795, ENSG00000118260, ENSG00000105202, ENSG00000187456, ENSG00000147050, ENSG00000054523, ENSG00000160208, ENSG00000173273, ENSG00000186847, ENSG00000118503, ENSG00000001631, ENSG00000010017, ENSG00000164754, ENSG00000116688, ENSG00000165417, ENSG00000221983, ENSG00000003756, ENSG00000164885, ENSG00000147044, ENSG00000004478, ENSG00000090060, ENSG00000127603, ENSG00000012061, ENSG00000139083, ENSG00000143631, ENSG00000106591, ENSG00000132002, ENSG00000142208, ENSG00000187239, ENSG00000169375, ENSG00000075891, ENSG00000134982, ENSG00000023516, ENSG00000091651, ENSG00000112984, ENSG00000092330, ENSG00000143632, ENSG00000008056, ENSG00000181026, ENSG00000145335, ENSG00000130402, ENSG00000092201, ENSG00000111424, ENSG00000007171, ENSG00000026025, ENSG00000186868, ENSG00000150991, ENSG00000116062, ENSG00000169252, ENSG00000135679, ENSG00000108244, ENSG00000163072, ENSG00000164867, ENSG00000125733, ENSG00000106089, ENSG00000120802, ENSG00000011243, ENSG00000146192, ENSG00000164114, ENSG00000139687, ENSG00000108443, ENSG00000100393	1184	2596	15908	1.3715292237538002	8.915470052106578E-6	3.5662032826788703E-7	2.1482967182961943E-5
GOTERM_CC_ALL	GO:0043228~non-membrane-bounded organelle	265	21.015067406819984	1.4496763781282474E-8	ENSG00000175110, ENSG00000167470, ENSG00000113643, ENSG00000076242, ENSG00000090889, ENSG00000163995, ENSG00000166432, ENSG00000156482, ENSG00000126778, ENSG00000115415, ENSG00000121957, ENSG00000188694, ENSG00000163682, ENSG00000130726, ENSG00000102384, ENSG00000173898, ENSG00000113580, ENSG00000198707, ENSG00000104833, ENSG00000087302, ENSG00000087086, ENSG00000170892, ENSG00000071626, ENSG00000100348, ENSG00000111615, ENSG00000116544, ENSG00000177791, ENSG00000141510, ENSG00000116251, ENSG00000036672, ENSG00000065183, ENSG00000035403, ENSG00000108264, ENSG00000134323, ENSG00000008988, ENSG00000124721, ENSG00000165733, ENSG00000177606, ENSG00000142192, ENSG00000113368, ENSG00000137804, ENSG00000166851, ENSG00000143933, ENSG00000132383, ENSG00000136286, ENSG00000107815, ENSG00000109534, ENSG00000147601, ENSG00000110066, ENSG00000100162, ENSG00000094631, ENSG00000076770, ENSG00000089048, ENSG00000132475, ENSG00000107404, ENSG00000066422, ENSG00000174332, ENSG00000188581, ENSG00000152208, ENSG00000100823, ENSG00000106299, ENSG00000162910, ENSG00000183640, ENSG00000147679, ENSG00000135338, ENSG00000170345, ENSG00000141141, ENSG00000135596, ENSG00000168036, ENSG00000094804, ENSG00000178685, ENSG00000143799, ENSG00000100030, ENSG00000083845, ENSG00000072832, ENSG00000106631, ENSG00000085733, ENSG00000118193, ENSG00000115641, ENSG00000168564, ENSG00000142186, ENSG00000111229, ENSG00000123810, ENSG00000002834, ENSG00000115648, ENSG00000141696, ENSG00000109062, ENSG00000109061, ENSG00000140416, ENSG00000078053, ENSG00000075426, ENSG00000121058, ENSG00000092295, ENSG00000136997, ENSG00000161800, ENSG00000176732, ENSG00000131018, ENSG00000100292, ENSG00000134057, ENSG00000122565, ENSG00000152969, ENSG00000052749, ENSG00000101558, ENSG00000136718, ENSG00000136717, ENSG00000114861, ENSG00000115368, ENSG00000175832, ENSG00000142684, ENSG00000137845, ENSG00000147649, ENSG00000094916, ENSG00000100028, ENSG00000103313, ENSG00000185630, ENSG00000117395, ENSG00000101856, ENSG00000073536, ENSG00000092140, ENSG00000086189, ENSG00000131725, ENSG00000110108, ENSG00000198947, ENSG00000079805, ENSG00000164924, ENSG00000102119, ENSG00000061337, ENSG00000112739, ENSG00000119729, ENSG00000125445, ENSG00000154099, ENSG00000130826, ENSG00000086827, ENSG00000124788, ENSG00000179041, ENSG00000168610, ENSG00000101266, ENSG00000178028, ENSG00000074319, ENSG00000112062, ENSG00000131966, ENSG00000100401, ENSG00000010244, ENSG00000122735, ENSG00000178573, ENSG00000073614, ENSG00000078018, ENSG00000112742, ENSG00000113916, ENSG00000039068, ENSG00000007168, ENSG00000167768, ENSG00000179051, ENSG00000180370, ENSG00000198668, ENSG00000086504, ENSG00000175084, ENSG00000165512, ENSG00000130935, ENSG00000186416, ENSG00000118245, ENSG00000162434, ENSG00000188976, ENSG00000136813, ENSG00000088256, ENSG00000120742, ENSG00000074201, ENSG00000049541, ENSG00000129116, ENSG00000095574, ENSG00000135046, ENSG00000204843, ENSG00000147889, ENSG00000137285, ENSG00000133107, ENSG00000105364, ENSG00000144451, ENSG00000136108, ENSG00000173402, ENSG00000102931, ENSG00000159921, ENSG00000136824, ENSG00000188612, ENSG00000079308, ENSG00000105058, ENSG00000162772, ENSG00000138180, ENSG00000093009, ENSG00000075089, ENSG00000170315, ENSG00000096717, ENSG00000158062, ENSG00000021574, ENSG00000082074, ENSG00000165280, ENSG00000109846, ENSG00000178691, ENSG00000115841, ENSG00000149311, ENSG00000152240, ENSG00000160007, ENSG00000115942, ENSG00000120729, ENSG00000142731, ENSG00000138795, ENSG00000118260, ENSG00000105202, ENSG00000187456, ENSG00000147050, ENSG00000054523, ENSG00000160208, ENSG00000173273, ENSG00000186847, ENSG00000118503, ENSG00000001631, ENSG00000010017, ENSG00000164754, ENSG00000116688, ENSG00000165417, ENSG00000221983, ENSG00000003756, ENSG00000164885, ENSG00000147044, ENSG00000004478, ENSG00000090060, ENSG00000127603, ENSG00000012061, ENSG00000139083, ENSG00000143631, ENSG00000106591, ENSG00000132002, ENSG00000142208, ENSG00000187239, ENSG00000169375, ENSG00000075891, ENSG00000134982, ENSG00000023516, ENSG00000091651, ENSG00000112984, ENSG00000092330, ENSG00000143632, ENSG00000008056, ENSG00000181026, ENSG00000145335, ENSG00000130402, ENSG00000092201, ENSG00000111424, ENSG00000007171, ENSG00000026025, ENSG00000186868, ENSG00000150991, ENSG00000116062, ENSG00000169252, ENSG00000135679, ENSG00000108244, ENSG00000163072, ENSG00000164867, ENSG00000125733, ENSG00000106089, ENSG00000120802, ENSG00000011243, ENSG00000146192, ENSG00000164114, ENSG00000139687, ENSG00000108443, ENSG00000100393	1184	2596	15908	1.3715292237538002	8.915470052106578E-6	3.5662032826788703E-7	2.1482967182961943E-5
GOTERM_BP_ALL	GO:0031327~negative regulation of cellular biosynthetic process	83	6.582077716098335	3.764004603119646E-8	ENSG00000105974, ENSG00000138795, ENSG00000138386, ENSG00000081189, ENSG00000168036, ENSG00000094804, ENSG00000168610, ENSG00000124788, ENSG00000178028, ENSG00000130726, ENSG00000175550, ENSG00000074319, ENSG00000074266, ENSG00000119699, ENSG00000049768, ENSG00000132170, ENSG00000157168, ENSG00000074800, ENSG00000178919, ENSG00000113916, ENSG00000141837, ENSG00000111361, ENSG00000019549, ENSG00000155090, ENSG00000134086, ENSG00000151617, ENSG00000134363, ENSG00000169375, ENSG00000141510, ENSG00000165156, ENSG00000075891, ENSG00000106331, ENSG00000073282, ENSG00000037965, ENSG00000154229, ENSG00000092330, ENSG00000129965, ENSG00000186416, ENSG00000118245, ENSG00000198728, ENSG00000116001, ENSG00000105329, ENSG00000166949, ENSG00000117707, ENSG00000122565, ENSG00000105993, ENSG00000148516, ENSG00000114861, ENSG00000111424, ENSG00000115956, ENSG00000197114, ENSG00000069812, ENSG00000104964, ENSG00000136244, ENSG00000142684, ENSG00000147649, ENSG00000188986, ENSG00000124374, ENSG00000136231, ENSG00000135679, ENSG00000147601, ENSG00000177425, ENSG00000094916, ENSG00000163072, ENSG00000110245, ENSG00000138083, ENSG00000093009, ENSG00000068024, ENSG00000181449, ENSG00000134107, ENSG00000069399, ENSG00000096717, ENSG00000186951, ENSG00000134308, ENSG00000162676, ENSG00000108840, ENSG00000178691, ENSG00000112333, ENSG00000174332, ENSG00000107249, ENSG00000115942, ENSG00000160007, ENSG00000139687	1121	561	14116	1.8630360910887753	1.64736914176844E-4	3.744322189858096E-6	7.06275734008166E-5
GOTERM_CC_ALL	GO:0005624~membrane fraction	104	8.24742268041237	3.835032726704273E-8	ENSG00000138193, ENSG00000008300, ENSG00000158669, ENSG00000105974, ENSG00000105976, ENSG00000114771, ENSG00000000419, ENSG00000103222, ENSG00000139193, ENSG00000062282, ENSG00000196296, ENSG00000078018, ENSG00000102003, ENSG00000077585, ENSG00000108960, ENSG00000007168, ENSG00000116544, ENSG00000106688, ENSG00000135454, ENSG00000073282, ENSG00000115966, ENSG00000087258, ENSG00000174106, ENSG00000154229, ENSG00000168394, ENSG00000171105, ENSG00000186919, ENSG00000088256, ENSG00000108479, ENSG00000074695, ENSG00000148943, ENSG00000145782, ENSG00000142319, ENSG00000115956, ENSG00000142192, ENSG00000103415, ENSG00000123191, ENSG00000099365, ENSG00000034713, ENSG00000076864, ENSG00000008394, ENSG00000108576, ENSG00000173402, ENSG00000127564, ENSG00000172500, ENSG00000100739, ENSG00000085563, ENSG00000115275, ENSG00000167580, ENSG00000110400, ENSG00000102531, ENSG00000116711, ENSG00000111674, ENSG00000165280, ENSG00000107404, ENSG00000173762, ENSG00000131042, ENSG00000152208, ENSG00000128340, ENSG00000170345, ENSG00000068366, ENSG00000118640, ENSG00000112499, ENSG00000168036, ENSG00000065135, ENSG00000173273, ENSG00000086205, ENSG00000130270, ENSG00000197888, ENSG00000147044, ENSG00000011083, ENSG00000156222, ENSG00000130783, ENSG00000130340, ENSG00000110697, ENSG00000111361, ENSG00000130304, ENSG00000049245, ENSG00000084674, ENSG00000100292, ENSG00000130204, ENSG00000130706, ENSG00000145335, ENSG00000144285, ENSG00000152969, ENSG00000135318, ENSG00000101846, ENSG00000101558, ENSG00000157103, ENSG00000114554, ENSG00000145740, ENSG00000156709, ENSG00000103043, ENSG00000112759, ENSG00000174775, ENSG00000169252, ENSG00000101850, ENSG00000157500, ENSG00000133703, ENSG00000117395, ENSG00000101856, ENSG00000106089, ENSG00000198947, ENSG00000108443	1184	809	15908	1.7272241338990413	2.35851735747028E-5	9.071323465725811E-7	5.683190384964121E-5
GOTERM_BP_ALL	GO:0009890~negative regulation of biosynthetic process	84	6.661379857256146	4.654199378213872E-8	ENSG00000105974, ENSG00000138795, ENSG00000138386, ENSG00000081189, ENSG00000168036, ENSG00000094804, ENSG00000168610, ENSG00000124788, ENSG00000178028, ENSG00000130726, ENSG00000175550, ENSG00000074319, ENSG00000074266, ENSG00000119699, ENSG00000049768, ENSG00000132170, ENSG00000157168, ENSG00000074800, ENSG00000178919, ENSG00000113916, ENSG00000141837, ENSG00000111361, ENSG00000019549, ENSG00000155090, ENSG00000134086, ENSG00000151617, ENSG00000134363, ENSG00000169375, ENSG00000141510, ENSG00000165156, ENSG00000075891, ENSG00000106331, ENSG00000073282, ENSG00000037965, ENSG00000154229, ENSG00000092330, ENSG00000129965, ENSG00000186416, ENSG00000118245, ENSG00000198728, ENSG00000116001, ENSG00000105329, ENSG00000166949, ENSG00000117707, ENSG00000122565, ENSG00000105993, ENSG00000166313, ENSG00000148516, ENSG00000114861, ENSG00000111424, ENSG00000115956, ENSG00000197114, ENSG00000069812, ENSG00000104964, ENSG00000136244, ENSG00000142684, ENSG00000147649, ENSG00000188986, ENSG00000124374, ENSG00000136231, ENSG00000135679, ENSG00000147601, ENSG00000177425, ENSG00000094916, ENSG00000163072, ENSG00000110245, ENSG00000138083, ENSG00000093009, ENSG00000068024, ENSG00000181449, ENSG00000134107, ENSG00000069399, ENSG00000096717, ENSG00000186951, ENSG00000134308, ENSG00000162676, ENSG00000108840, ENSG00000178691, ENSG00000112333, ENSG00000174332, ENSG00000107249, ENSG00000115942, ENSG00000160007, ENSG00000139687	1121	573	14116	1.8459957685499577	2.0369356331517707E-4	4.526974456964261E-6	8.733113178172047E-5
GOTERM_BP_ALL	GO:0051179~localization	311	24.662965900079303	4.921761787731303E-8	ENSG00000100075, ENSG00000008300, ENSG00000163479, ENSG00000090889, ENSG00000076242, ENSG00000184743, ENSG00000103222, ENSG00000126778, ENSG00000102078, ENSG00000173898, ENSG00000081051, ENSG00000127928, ENSG00000119699, ENSG00000144674, ENSG00000198707, ENSG00000117118, ENSG00000091137, ENSG00000187730, ENSG00000188428, ENSG00000081237, ENSG00000196296, ENSG00000141837, ENSG00000087086, ENSG00000099624, ENSG00000204536, ENSG00000100348, ENSG00000174358, ENSG00000086065, ENSG00000141510, ENSG00000106688, ENSG00000053918, ENSG00000154229, ENSG00000100083, ENSG00000129965, ENSG00000124721, ENSG00000074695, ENSG00000167863, ENSG00000132612, ENSG00000123570, ENSG00000166313, ENSG00000213619, ENSG00000113569, ENSG00000138802, ENSG00000144659, ENSG00000177606, ENSG00000196689, ENSG00000142192, ENSG00000099365, ENSG00000123191, ENSG00000137804, ENSG00000151690, ENSG00000122705, ENSG00000164050, ENSG00000073578, ENSG00000128052, ENSG00000111537, ENSG00000167580, ENSG00000128311, ENSG00000171503, ENSG00000154309, ENSG00000094631, ENSG00000134308, ENSG00000189056, ENSG00000107404, ENSG00000152208, ENSG00000105402, ENSG00000105401, ENSG00000152092, ENSG00000120332, ENSG00000159164, ENSG00000145817, ENSG00000135338, ENSG00000105679, ENSG00000146648, ENSG00000168036, ENSG00000112499, ENSG00000118702, ENSG00000065135, ENSG00000058404, ENSG00000100030, ENSG00000113889, ENSG00000101438, ENSG00000130270, ENSG00000146955, ENSG00000106631, ENSG00000042832, ENSG00000006071, ENSG00000102962, ENSG00000142186, ENSG00000125810, ENSG00000101187, ENSG00000105669, ENSG00000002834, ENSG00000130340, ENSG00000115648, ENSG00000099795, ENSG00000134086, ENSG00000197579, ENSG00000129219, ENSG00000104267, ENSG00000100300, ENSG00000068615, ENSG00000140416, ENSG00000122012, ENSG00000078053, ENSG00000126545, ENSG00000080824, ENSG00000161800, ENSG00000111254, ENSG00000152705, ENSG00000100292, ENSG00000144285, ENSG00000106799, ENSG00000152969, ENSG00000136717, ENSG00000108669, ENSG00000102128, ENSG00000164690, ENSG00000197969, ENSG00000185518, ENSG00000155465, ENSG00000112759, ENSG00000163528, ENSG00000110245, ENSG00000115561, ENSG00000069399, ENSG00000197818, ENSG00000130164, ENSG00000091164, ENSG00000169446, ENSG00000198947, ENSG00000184908, ENSG00000079805, ENSG00000120885, ENSG00000143761, ENSG00000164924, ENSG00000116824, ENSG00000138449, ENSG00000105974, ENSG00000105976, ENSG00000125447, ENSG00000111481, ENSG00000065609, ENSG00000138750, ENSG00000086827, ENSG00000124788, ENSG00000179041, ENSG00000070718, ENSG00000166664, ENSG00000074319, ENSG00000053770, ENSG00000114573, ENSG00000108599, ENSG00000107593, ENSG00000102003, ENSG00000113916, ENSG00000108961, ENSG00000105355, ENSG00000072756, ENSG00000007168, ENSG00000072954, ENSG00000135454, ENSG00000125255, ENSG00000168394, ENSG00000100906, ENSG00000118245, ENSG00000108878, ENSG00000068650, ENSG00000186919, ENSG00000120742, ENSG00000074201, ENSG00000166257, ENSG00000061987, ENSG00000148943, ENSG00000135046, ENSG00000142319, ENSG00000133107, ENSG00000152234, ENSG00000115956, ENSG00000099800, ENSG00000157916, ENSG00000162231, ENSG00000101680, ENSG00000034713, ENSG00000108576, ENSG00000001617, ENSG00000166501, ENSG00000091583, ENSG00000104497, ENSG00000085563, ENSG00000079308, ENSG00000118137, ENSG00000138083, ENSG00000087916, ENSG00000130821, ENSG00000105379, ENSG00000137491, ENSG00000163631, ENSG00000141480, ENSG00000167114, ENSG00000021574, ENSG00000110719, ENSG00000082074, ENSG00000105641, ENSG00000165280, ENSG00000140009, ENSG00000138686, ENSG00000132911, ENSG00000006283, ENSG00000001626, ENSG00000112333, ENSG00000104490, ENSG00000006116, ENSG00000006114, ENSG00000116675, ENSG00000140374, ENSG00000005243, ENSG00000091513, ENSG00000072041, ENSG00000117620, ENSG00000177556, ENSG00000118640, ENSG00000006210, ENSG00000050438, ENSG00000065320, ENSG00000173273, ENSG00000181104, ENSG00000054523, ENSG00000132170, ENSG00000141232, ENSG00000154269, ENSG00000116688, ENSG00000149575, ENSG00000118777, ENSG00000164885, ENSG00000117408, ENSG00000004478, ENSG00000029725, ENSG00000178919, ENSG00000011083, ENSG00000156222, ENSG00000019505, ENSG00000127603, ENSG00000110697, ENSG00000010810, ENSG00000151617, ENSG00000162992, ENSG00000089327, ENSG00000163393, ENSG00000142208, ENSG00000135413, ENSG00000187239, ENSG00000134982, ENSG00000112984, ENSG00000025772, ENSG00000092330, ENSG00000141367, ENSG00000004779, ENSG00000104368, ENSG00000215699, ENSG00000130304, ENSG00000008056, ENSG00000105329, ENSG00000124207, ENSG00000049245, ENSG00000142494, ENSG00000084674, ENSG00000130204, ENSG00000068697, ENSG00000145335, ENSG00000146038, ENSG00000153956, ENSG00000198216, ENSG00000164647, ENSG00000174502, ENSG00000130402, ENSG00000131196, ENSG00000157103, ENSG00000105711, ENSG00000139174, ENSG00000111424, ENSG00000145740, ENSG00000026508, ENSG00000129083, ENSG00000184999, ENSG00000162337, ENSG00000141252, ENSG00000090776, ENSG00000136244, ENSG00000174775, ENSG00000131389, ENSG00000169252, ENSG00000118271, ENSG00000163072, ENSG00000133703, ENSG00000178403, ENSG00000164867, ENSG00000066455, ENSG00000125733, ENSG00000106089, ENSG00000108849, ENSG00000162341, ENSG00000100528, ENSG00000186951, ENSG00000105605, ENSG00000069329, ENSG00000022355, ENSG00000108443, ENSG00000102900, ENSG00000213380, ENSG00000197208	1121	2993	14116	1.3084577663075276	2.15402316308011E-4	4.683152484363795E-6	9.235165531196188E-5
GOTERM_BP_ALL	GO:0051172~negative regulation of nitrogen compound metabolic process	78	6.185567010309279	5.286606379854237E-8	ENSG00000105974, ENSG00000138795, ENSG00000076242, ENSG00000138386, ENSG00000081189, ENSG00000168036, ENSG00000094804, ENSG00000168610, ENSG00000124788, ENSG00000178028, ENSG00000130726, ENSG00000175550, ENSG00000074319, ENSG00000074266, ENSG00000119699, ENSG00000049768, ENSG00000132170, ENSG00000157168, ENSG00000074800, ENSG00000178919, ENSG00000113916, ENSG00000012061, ENSG00000019549, ENSG00000155090, ENSG00000134086, ENSG00000151617, ENSG00000134363, ENSG00000169375, ENSG00000141510, ENSG00000165156, ENSG00000075891, ENSG00000106331, ENSG00000073282, ENSG00000037965, ENSG00000092330, ENSG00000186416, ENSG00000118245, ENSG00000215699, ENSG00000198728, ENSG00000105329, ENSG00000166949, ENSG00000117707, ENSG00000122565, ENSG00000105993, ENSG00000148516, ENSG00000114861, ENSG00000111424, ENSG00000197114, ENSG00000069812, ENSG00000095002, ENSG00000104964, ENSG00000142684, ENSG00000116062, ENSG00000147649, ENSG00000188986, ENSG00000135679, ENSG00000147601, ENSG00000177425, ENSG00000094916, ENSG00000163072, ENSG00000138083, ENSG00000093009, ENSG00000068024, ENSG00000181449, ENSG00000069399, ENSG00000096717, ENSG00000134107, ENSG00000186951, ENSG00000134308, ENSG00000162676, ENSG00000108840, ENSG00000178691, ENSG00000112333, ENSG00000174332, ENSG00000107249, ENSG00000115942, ENSG00000160007, ENSG00000139687	1121	519	14116	1.8924886429849483	2.3136799744105652E-4	4.923280798596608E-6	9.919757497645065E-5
GOTERM_BP_ALL	GO:0009987~cellular process	910	72.16494845360825	5.345976921274888E-8	ENSG00000008300, ENSG00000166337, ENSG00000000419, ENSG00000087074, ENSG00000126778, ENSG00000167986, ENSG00000136878, ENSG00000163682, ENSG00000130726, ENSG00000102078, ENSG00000078140, ENSG00000127928, ENSG00000119699, ENSG00000198707, ENSG00000196296, ENSG00000087301, ENSG00000087086, ENSG00000087303, ENSG00000170892, ENSG00000071626, ENSG00000109103, ENSG00000141510, ENSG00000104129, ENSG00000053918, ENSG00000067182, ENSG00000170571, ENSG00000108264, ENSG00000165733, ENSG00000196284, ENSG00000101210, ENSG00000004799, ENSG00000165060, ENSG00000166313, ENSG00000145782, ENSG00000142192, ENSG00000065057, ENSG00000137804, ENSG00000166851, ENSG00000127947, ENSG00000141736, ENSG00000116661, ENSG00000109534, ENSG00000100739, ENSG00000128052, ENSG00000171448, ENSG00000128310, ENSG00000128311, ENSG00000110066, ENSG00000169972, ENSG00000005955, ENSG00000094631, ENSG00000040608, ENSG00000066422, ENSG00000066827, ENSG00000102218, ENSG00000121716, ENSG00000177888, ENSG00000105402, ENSG00000128340, ENSG00000106299, ENSG00000105401, ENSG00000120332, ENSG00000087338, ENSG00000170345, ENSG00000177885, ENSG00000094804, ENSG00000060642, ENSG00000152953, ENSG00000136450, ENSG00000130270, ENSG00000118193, ENSG00000139726, ENSG00000102962, ENSG00000074800, ENSG00000152332, ENSG00000138279, ENSG00000142186, ENSG00000102967, ENSG00000169918, ENSG00000205155, ENSG00000111361, ENSG00000163659, ENSG00000037965, ENSG00000075426, ENSG00000169710, ENSG00000080824, ENSG00000152705, ENSG00000176732, ENSG00000136048, ENSG00000156709, ENSG00000110092, ENSG00000104964, ENSG00000155465, ENSG00000137845, ENSG00000110245, ENSG00000185630, ENSG00000197818, ENSG00000147364, ENSG00000198947, ENSG00000184908, ENSG00000164190, ENSG00000138449, ENSG00000048471, ENSG00000131808, ENSG00000125445, ENSG00000112667, ENSG00000125447, ENSG00000155256, ENSG00000145725, ENSG00000163286, ENSG00000154582, ENSG00000074319, ENSG00000053770, ENSG00000114573, ENSG00000178573, ENSG00000125458, ENSG00000114784, ENSG00000102003, ENSG00000075856, ENSG00000178982, ENSG00000155959, ENSG00000165512, ENSG00000136813, ENSG00000068650, ENSG00000117707, ENSG00000108479, ENSG00000061987, ENSG00000129116, ENSG00000142319, ENSG00000095574, ENSG00000204843, ENSG00000108474, ENSG00000135341, ENSG00000101680, ENSG00000182578, ENSG00000162374, ENSG00000164163, ENSG00000091583, ENSG00000011485, ENSG00000136824, ENSG00000079308, ENSG00000162772, ENSG00000101695, ENSG00000118137, ENSG00000163636, ENSG00000110400, ENSG00000102531, ENSG00000181449, ENSG00000163631, ENSG00000161981, ENSG00000178177, ENSG00000132911, ENSG00000061273, ENSG00000109323, ENSG00000185670, ENSG00000102290, ENSG00000069943, ENSG00000116675, ENSG00000006114, ENSG00000140374, ENSG00000103363, ENSG00000135913, ENSG00000122884, ENSG00000091513, ENSG00000105202, ENSG00000197894, ENSG00000181104, ENSG00000143624, ENSG00000132170, ENSG00000116688, ENSG00000221983, ENSG00000172000, ENSG00000012061, ENSG00000110697, ENSG00000143631, ENSG00000162992, ENSG00000130700, ENSG00000134905, ENSG00000075891, ENSG00000134982, ENSG00000122482, ENSG00000143632, ENSG00000198728, ENSG00000215699, ENSG00000173548, ENSG00000187474, ENSG00000130706, ENSG00000063244, ENSG00000145740, ENSG00000183473, ENSG00000115816, ENSG00000148840, ENSG00000162337, ENSG00000136244, ENSG00000129152, ENSG00000173153, ENSG00000100395, ENSG00000169252, ENSG00000181408, ENSG00000147162, ENSG00000136231, ENSG00000163072, ENSG00000177425, ENSG00000173559, ENSG00000142623, ENSG00000108849, ENSG00000106089, ENSG00000162341, ENSG00000041357, ENSG00000108840, ENSG00000146192, ENSG00000169258, ENSG00000164114, ENSG00000100393, ENSG00000102900, ENSG00000108443, ENSG00000076242, ENSG00000113643, ENSG00000124701, ENSG00000076248, ENSG00000184743, ENSG00000120063, ENSG00000111704, ENSG00000151576, ENSG00000144674, ENSG00000066044, ENSG00000117118, ENSG00000187730, ENSG00000188428, ENSG00000117115, ENSG00000127588, ENSG00000127314, ENSG00000019549, ENSG00000100348, ENSG00000122966, ENSG00000116251, ENSG00000036672, ENSG00000129455, ENSG00000088035, ENSG00000111716, ENSG00000148400, ENSG00000008988, ENSG00000134013, ENSG00000173064, ENSG00000124721, ENSG00000163359, ENSG00000213619, ENSG00000132879, ENSG00000144659, ENSG00000143127, ENSG00000105398, ENSG00000151552, ENSG00000122971, ENSG00000104325, ENSG00000100350, ENSG00000068976, ENSG00000137413, ENSG00000107815, ENSG00000127564, ENSG00000122705, ENSG00000157005, ENSG00000111537, ENSG00000160087, ENSG00000167580, ENSG00000104517, ENSG00000068024, ENSG00000072506, ENSG00000132470, ENSG00000009830, ENSG00000132475, ENSG00000107404, ENSG00000173762, ENSG00000107249, ENSG00000160282, ENSG00000025708, ENSG00000162910, ENSG00000152092, ENSG00000145817, ENSG00000105679, ENSG00000173083, ENSG00000135596, ENSG00000112499, ENSG00000143799, ENSG00000123411, ENSG00000188784, ENSG00000113889, ENSG00000042832, ENSG00000006071, ENSG00000146535, ENSG00000123810, ENSG00000125810, ENSG00000105669, ENSG00000107223, ENSG00000105664, ENSG00000105663, ENSG00000006074, ENSG00000068912, ENSG00000099795, ENSG00000134086, ENSG00000155090, ENSG00000129219, ENSG00000100300, ENSG00000140416, ENSG00000122012, ENSG00000116001, ENSG00000143368, ENSG00000103502, ENSG00000105697, ENSG00000134057, ENSG00000106799, ENSG00000135318, ENSG00000100591, ENSG00000143774, ENSG00000119953, ENSG00000010278, ENSG00000164919, ENSG00000107643, ENSG00000134480, ENSG00000115561, ENSG00000154342, ENSG00000086189, ENSG00000092140, ENSG00000075213, ENSG00000168487, ENSG00000120885, ENSG00000164924, ENSG00000143761, ENSG00000116824, ENSG00000138193, ENSG00000119729, ENSG00000106305, ENSG00000106100, ENSG00000069667, ENSG00000138750, ENSG00000126261, ENSG00000124788, ENSG00000179041, ENSG00000168610, ENSG00000101266, ENSG00000070718, ENSG00000175550, ENSG00000117595, ENSG00000112062, ENSG00000073614, ENSG00000128268, ENSG00000204308, ENSG00000072756, ENSG00000180176, ENSG00000007168, ENSG00000179051, ENSG00000180370, ENSG00000076043, ENSG00000087258, ENSG00000196345, ENSG00000186416, ENSG00000119912, ENSG00000088256, ENSG00000119705, ENSG00000090054, ENSG00000137285, ENSG00000114204, ENSG00000152234, ENSG00000133107, ENSG00000144451, ENSG00000001617, ENSG00000149308, ENSG00000124380, ENSG00000020426, ENSG00000138180, ENSG00000087916, ENSG00000093009, ENSG00000170315, ENSG00000141480, ENSG00000019991, ENSG00000021574, ENSG00000167114, ENSG00000110719, ENSG00000082074, ENSG00000105641, ENSG00000165280, ENSG00000140009, ENSG00000109846, ENSG00000149311, ENSG00000006283, ENSG00000001626, ENSG00000006282, ENSG00000152240, ENSG00000160007, ENSG00000138798, ENSG00000138795, ENSG00000091831, ENSG00000071894, ENSG00000081189, ENSG00000118640, ENSG00000005381, ENSG00000073849, ENSG00000114013, ENSG00000065320, ENSG00000160208, ENSG00000036828, ENSG00000054523, ENSG00000179085, ENSG00000127554, ENSG00000123610, ENSG00000186847, ENSG00000010017, ENSG00000141232, ENSG00000070770, ENSG00000146731, ENSG00000149575, ENSG00000104332, ENSG00000107872, ENSG00000156222, ENSG00000176083, ENSG00000019505, ENSG00000090060, ENSG00000121879, ENSG00000073861, ENSG00000139083, ENSG00000112294, ENSG00000100504, ENSG00000093072, ENSG00000114026, ENSG00000089327, ENSG00000176678, ENSG00000106331, ENSG00000025772, ENSG00000137275, ENSG00000092330, ENSG00000004779, ENSG00000124733, ENSG00000104368, ENSG00000130304, ENSG00000008056, ENSG00000109618, ENSG00000138777, ENSG00000049247, ENSG00000049245, ENSG00000111144, ENSG00000114956, ENSG00000198216, ENSG00000164647, ENSG00000131196, ENSG00000090487, ENSG00000007171, ENSG00000176293, ENSG00000184999, ENSG00000026025, ENSG00000177000, ENSG00000186868, ENSG00000124762, ENSG00000131389, ENSG00000133703, ENSG00000153944, ENSG00000186469, ENSG00000100528, ENSG00000131791, ENSG00000121691, ENSG00000151702, ENSG00000197208, ENSG00000100075, ENSG00000091128, ENSG00000113384, ENSG00000090889, ENSG00000176890, ENSG00000163995, ENSG00000138386, ENSG00000156482, ENSG00000103222, ENSG00000197757, ENSG00000170485, ENSG00000102384, ENSG00000081051, ENSG00000074266, ENSG00000113580, ENSG00000204366, ENSG00000121211, ENSG00000113595, ENSG00000006451, ENSG00000104833, ENSG00000091137, ENSG00000081237, ENSG00000139626, ENSG00000126088, ENSG00000141837, ENSG00000104835, ENSG00000186298, ENSG00000204536, ENSG00000177791, ENSG00000116544, ENSG00000141655, ENSG00000065183, ENSG00000130638, ENSG00000091140, ENSG00000129038, ENSG00000100083, ENSG00000129965, ENSG00000171105, ENSG00000166949, ENSG00000074695, ENSG00000104826, ENSG00000167863, ENSG00000101901, ENSG00000167862, ENSG00000132612, ENSG00000173486, ENSG00000113569, ENSG00000100889, ENSG00000138802, ENSG00000196689, ENSG00000136750, ENSG00000069812, ENSG00000099365, ENSG00000103490, ENSG00000095002, ENSG00000140262, ENSG00000136574, ENSG00000137757, ENSG00000111206, ENSG00000160791, ENSG00000164050, ENSG00000073578, ENSG00000147601, ENSG00000153563, ENSG00000078070, ENSG00000066926, ENSG00000179361, ENSG00000141429, ENSG00000152208, ENSG00000100823, ENSG00000137090, ENSG00000159556, ENSG00000147679, ENSG00000158417, ENSG00000163541, ENSG00000109072, ENSG00000185920, ENSG00000065135, ENSG00000100030, ENSG00000008405, ENSG00000172346, ENSG00000110799, ENSG00000111229, ENSG00000130340, ENSG00000108924, ENSG00000141696, ENSG00000104267, ENSG00000183549, ENSG00000165156, ENSG00000109062, ENSG00000078053, ENSG00000092295, ENSG00000136997, ENSG00000109471, ENSG00000111254, ENSG00000100292, ENSG00000122565, ENSG00000144285, ENSG00000101558, ENSG00000129910, ENSG00000136718, ENSG00000136717, ENSG00000162688, ENSG00000102128, ENSG00000164690, ENSG00000197969, ENSG00000185518, ENSG00000120659, ENSG00000127191, ENSG00000163528, ENSG00000139211, ENSG00000100028, ENSG00000094916, ENSG00000196839, ENSG00000110107, ENSG00000117395, ENSG00000073536, ENSG00000130164, ENSG00000163914, ENSG00000162676, ENSG00000101546, ENSG00000091164, ENSG00000139970, ENSG00000079805, ENSG00000140299, ENSG00000102119, ENSG00000014919, ENSG00000061337, ENSG00000168209, ENSG00000158669, ENSG00000103024, ENSG00000143727, ENSG00000154099, ENSG00000177595, ENSG00000198851, ENSG00000130826, ENSG00000221829, ENSG00000086827, ENSG00000122735, ENSG00000078018, ENSG00000105355, ENSG00000108960, ENSG00000039068, ENSG00000108963, ENSG00000198668, ENSG00000135454, ENSG00000086504, ENSG00000115966, ENSG00000168394, ENSG00000185559, ENSG00000118245, ENSG00000162434, ENSG00000132254, ENSG00000101782, ENSG00000074201, ENSG00000049541, ENSG00000135624, ENSG00000148943, ENSG00000135046, ENSG00000134186, ENSG00000147889, ENSG00000115956, ENSG00000049540, ENSG00000157916, ENSG00000105364, ENSG00000103415, ENSG00000162231, ENSG00000136108, ENSG00000148153, ENSG00000108576, ENSG00000079435, ENSG00000172354, ENSG00000135828, ENSG00000188986, ENSG00000004455, ENSG00000085563, ENSG00000188612, ENSG00000105379, ENSG00000116711, ENSG00000096717, ENSG00000125378, ENSG00000178691, ENSG00000182446, ENSG00000112333, ENSG00000115942, ENSG00000142731, ENSG00000164045, ENSG00000118260, ENSG00000068366, ENSG00000117620, ENSG00000177556, ENSG00000147050, ENSG00000006210, ENSG00000188404, ENSG00000103266, ENSG00000006606, ENSG00000173273, ENSG00000174915, ENSG00000179588, ENSG00000049768, ENSG00000164035, ENSG00000165417, ENSG00000174282, ENSG00000003756, ENSG00000147044, ENSG00000004478, ENSG00000116586, ENSG00000132002, ENSG00000106591, ENSG00000122386, ENSG00000162227, ENSG00000163393, ENSG00000142208, ENSG00000135413, ENSG00000032444, ENSG00000169375, ENSG00000129467, ENSG00000100890, ENSG00000091651, ENSG00000162604, ENSG00000181026, ENSG00000105329, ENSG00000124207, ENSG00000142494, ENSG00000084674, ENSG00000036473, ENSG00000197774, ENSG00000171557, ENSG00000124201, ENSG00000157103, ENSG00000129083, ENSG00000145649, ENSG00000010610, ENSG00000116761, ENSG00000100097, ENSG00000116062, ENSG00000157500, ENSG00000135679, ENSG00000069329, ENSG00000163735, ENSG00000060558, ENSG00000136929, ENSG00000139687, ENSG00000154415, ENSG00000163479, ENSG00000188313, ENSG00000168078, ENSG00000175806, ENSG00000115415, ENSG00000124215, ENSG00000173898, ENSG00000116120, ENSG00000168283, ENSG00000107938, ENSG00000157851, ENSG00000133265, ENSG00000127445, ENSG00000146678, ENSG00000099624, ENSG00000070669, ENSG00000013297, ENSG00000151665, ENSG00000111615, ENSG00000086065, ENSG00000106688, ENSG00000073282, ENSG00000154229, ENSG00000035403, ENSG00000099889, ENSG00000123570, ENSG00000119041, ENSG00000177606, ENSG00000100453, ENSG00000123191, ENSG00000137103, ENSG00000143933, ENSG00000132383, ENSG00000151690, ENSG00000187855, ENSG00000213341, ENSG00000031698, ENSG00000115275, ENSG00000171503, ENSG00000134107, ENSG00000134308, ENSG00000089048, ENSG00000189056, ENSG00000132376, ENSG00000174332, ENSG00000188581, ENSG00000037757, ENSG00000122180, ENSG00000159164, ENSG00000115241, ENSG00000146648, ENSG00000168036, ENSG00000111640, ENSG00000118702, ENSG00000214160, ENSG00000058404, ENSG00000083845, ENSG00000072832, ENSG00000120992, ENSG00000106631, ENSG00000131931, ENSG00000115641, ENSG00000157168, ENSG00000125910, ENSG00000002834, ENSG00000115648, ENSG00000077232, ENSG00000197579, ENSG00000161281, ENSG00000134363, ENSG00000068615, ENSG00000149100, ENSG00000101076, ENSG00000161800, ENSG00000131018, ENSG00000168291, ENSG00000134748, ENSG00000133216, ENSG00000148516, ENSG00000114861, ENSG00000108669, ENSG00000100412, ENSG00000112759, ENSG00000142684, ENSG00000175832, ENSG00000149124, ENSG00000006194, ENSG00000069399, ENSG00000145526, ENSG00000187098, ENSG00000125520, ENSG00000171747, ENSG00000112769, ENSG00000080603, ENSG00000131203, ENSG00000176340, ENSG00000112739, ENSG00000105974, ENSG00000105976, ENSG00000105771, ENSG00000125743, ENSG00000175093, ENSG00000111481, ENSG00000065609, ENSG00000099817, ENSG00000187266, ENSG00000139193, ENSG00000062282, ENSG00000178028, ENSG00000166664, ENSG00000126803, ENSG00000071994, ENSG00000131966, ENSG00000101057, ENSG00000112742, ENSG00000113916, ENSG00000051825, ENSG00000124491, ENSG00000106804, ENSG00000175084, ENSG00000111275, ENSG00000100906, ENSG00000105953, ENSG00000121075, ENSG00000151093, ENSG00000053371, ENSG00000112715, ENSG00000120742, ENSG00000106617, ENSG00000111875, ENSG00000090539, ENSG00000156136, ENSG00000188372, ENSG00000099800, ENSG00000159307, ENSG00000064547, ENSG00000034713, ENSG00000166501, ENSG00000008394, ENSG00000100911, ENSG00000130584, ENSG00000152137, ENSG00000179163, ENSG00000159921, ENSG00000104497, ENSG00000204220, ENSG00000138083, ENSG00000111674, ENSG00000131042, ENSG00000138686, ENSG00000140105, ENSG00000213918, ENSG00000104490, ENSG00000085231, ENSG00000005243, ENSG00000104879, ENSG00000157881, ENSG00000118503, ENSG00000005884, ENSG00000164754, ENSG00000154269, ENSG00000117407, ENSG00000164885, ENSG00000117408, ENSG00000178919, ENSG00000029725, ENSG00000144381, ENSG00000127603, ENSG00000138623, ENSG00000175643, ENSG00000010810, ENSG00000151617, ENSG00000125995, ENSG00000187239, ENSG00000112984, ENSG00000138629, ENSG00000141367, ENSG00000100220, ENSG00000130204, ENSG00000145335, ENSG00000146038, ENSG00000105993, ENSG00000077498, ENSG00000174502, ENSG00000092201, ENSG00000130402, ENSG00000111424, ENSG00000139174, ENSG00000105711, ENSG00000026508, ENSG00000183729, ENSG00000090776, ENSG00000126861, ENSG00000150991, ENSG00000104852, ENSG00000101349, ENSG00000174775, ENSG00000164867, ENSG00000178403, ENSG00000066455, ENSG00000125733, ENSG00000178700, ENSG00000167601, ENSG00000186951, ENSG00000090382, ENSG00000073009, ENSG00000213380	1121	10541	14116	1.087090288708269	2.3396604157455148E-4	4.8748509491325365E-6	1.0031159984880134E-4
GOTERM_CC_ALL	GO:0005829~cytosol	152	12.053925455987311	5.5574787240700063E-8	ENSG00000138193, ENSG00000105974, ENSG00000106305, ENSG00000125445, ENSG00000176890, ENSG00000103024, ENSG00000113384, ENSG00000113643, ENSG00000125743, ENSG00000111481, ENSG00000156482, ENSG00000145725, ENSG00000163682, ENSG00000154582, ENSG00000173898, ENSG00000112062, ENSG00000116120, ENSG00000113580, ENSG00000198707, ENSG00000114573, ENSG00000104833, ENSG00000125458, ENSG00000126088, ENSG00000087086, ENSG00000180176, ENSG00000127314, ENSG00000070669, ENSG00000007168, ENSG00000109103, ENSG00000178982, ENSG00000086065, ENSG00000141510, ENSG00000116251, ENSG00000180370, ENSG00000198668, ENSG00000155959, ENSG00000115966, ENSG00000154229, ENSG00000035403, ENSG00000100906, ENSG00000171105, ENSG00000008988, ENSG00000119912, ENSG00000166949, ENSG00000106617, ENSG00000108479, ENSG00000074201, ENSG00000165060, ENSG00000135624, ENSG00000156136, ENSG00000204843, ENSG00000115956, ENSG00000177606, ENSG00000105398, ENSG00000136750, ENSG00000100453, ENSG00000135341, ENSG00000103490, ENSG00000034713, ENSG00000076864, ENSG00000166501, ENSG00000108576, ENSG00000079435, ENSG00000166851, ENSG00000143933, ENSG00000127947, ENSG00000011485, ENSG00000213341, ENSG00000159921, ENSG00000031698, ENSG00000204220, ENSG00000163636, ENSG00000187758, ENSG00000102531, ENSG00000116711, ENSG00000170315, ENSG00000111674, ENSG00000165280, ENSG00000182446, ENSG00000132376, ENSG00000066827, ENSG00000104490, ENSG00000160007, ENSG00000142731, ENSG00000139531, ENSG00000025708, ENSG00000105401, ENSG00000103363, ENSG00000177556, ENSG00000177885, ENSG00000168036, ENSG00000094804, ENSG00000104879, ENSG00000160208, ENSG00000100030, ENSG00000083845, ENSG00000132170, ENSG00000146731, ENSG00000116688, ENSG00000074800, ENSG00000221983, ENSG00000138279, ENSG00000164885, ENSG00000147044, ENSG00000144381, ENSG00000105669, ENSG00000121879, ENSG00000010810, ENSG00000134086, ENSG00000142208, ENSG00000134982, ENSG00000137275, ENSG00000169710, ENSG00000080824, ENSG00000100292, ENSG00000134057, ENSG00000145335, ENSG00000114956, ENSG00000100591, ENSG00000139174, ENSG00000090487, ENSG00000007171, ENSG00000088002, ENSG00000162688, ENSG00000129083, ENSG00000026025, ENSG00000110092, ENSG00000177000, ENSG00000186868, ENSG00000143774, ENSG00000124762, ENSG00000150991, ENSG00000127191, ENSG00000147162, ENSG00000157500, ENSG00000135679, ENSG00000107643, ENSG00000164867, ENSG00000100028, ENSG00000196839, ENSG00000115561, ENSG00000131725, ENSG00000143179, ENSG00000041357, ENSG00000069329, ENSG00000146192, ENSG00000171747, ENSG00000131791, ENSG00000143761, ENSG00000121691, ENSG00000108443, ENSG00000131203, ENSG00000073009	1184	1330	15908	1.5355212355212355	3.417791100990275E-5	1.2658693872014126E-6	8.235707005255222E-5
GOTERM_CC_ALL	GO:0031410~cytoplasmic vesicle	87	6.89928628072958	5.6869651623413586E-8	ENSG00000006116, ENSG00000138798, ENSG00000138449, ENSG00000006114, ENSG00000105974, ENSG00000105404, ENSG00000159164, ENSG00000005243, ENSG00000145817, ENSG00000091513, ENSG00000111481, ENSG00000146648, ENSG00000065135, ENSG00000058404, ENSG00000054523, ENSG00000101438, ENSG00000120063, ENSG00000130270, ENSG00000119699, ENSG00000110799, ENSG00000142186, ENSG00000125810, ENSG00000144381, ENSG00000102003, ENSG00000019505, ENSG00000105669, ENSG00000180176, ENSG00000143631, ENSG00000124491, ENSG00000135413, ENSG00000187239, ENSG00000053918, ENSG00000091140, ENSG00000078053, ENSG00000122012, ENSG00000162896, ENSG00000141367, ENSG00000169710, ENSG00000148400, ENSG00000104368, ENSG00000080824, ENSG00000161800, ENSG00000008056, ENSG00000136813, ENSG00000105329, ENSG00000111254, ENSG00000112715, ENSG00000152705, ENSG00000084674, ENSG00000171557, ENSG00000077498, ENSG00000130402, ENSG00000136717, ENSG00000138802, ENSG00000109133, ENSG00000090487, ENSG00000145740, ENSG00000142192, ENSG00000136750, ENSG00000129083, ENSG00000123191, ENSG00000164690, ENSG00000185518, ENSG00000010278, ENSG00000137845, ENSG00000122705, ENSG00000135679, ENSG00000163072, ENSG00000118137, ENSG00000028203, ENSG00000167580, ENSG00000066455, ENSG00000102531, ENSG00000106089, ENSG00000116711, ENSG00000163631, ENSG00000141480, ENSG00000019991, ENSG00000130164, ENSG00000005955, ENSG00000107404, ENSG00000149311, ENSG00000120885, ENSG00000001626, ENSG00000164924, ENSG00000104490, ENSG00000133636	1184	642	15908	1.8207407173528667	3.497422514953108E-5	1.2491005327852633E-6	8.427594738735777E-5
GOTERM_BP_ALL	GO:0043085~positive regulation of catalytic activity	78	6.185567010309279	5.725981272956377E-8	ENSG00000138193, ENSG00000121716, ENSG00000138798, ENSG00000105974, ENSG00000105976, ENSG00000106100, ENSG00000146648, ENSG00000141404, ENSG00000115415, ENSG00000118702, ENSG00000181104, ENSG00000036828, ENSG00000166664, ENSG00000120063, ENSG00000119699, ENSG00000157168, ENSG00000221983, ENSG00000125910, ENSG00000081237, ENSG00000127588, ENSG00000164885, ENSG00000144381, ENSG00000127445, ENSG00000116586, ENSG00000205155, ENSG00000151617, ENSG00000142208, ENSG00000141510, ENSG00000129467, ENSG00000106804, ENSG00000140416, ENSG00000087258, ENSG00000137275, ENSG00000129965, ENSG00000171105, ENSG00000136997, ENSG00000109471, ENSG00000088256, ENSG00000105329, ENSG00000166949, ENSG00000106617, ENSG00000134057, ENSG00000165060, ENSG00000106799, ENSG00000147889, ENSG00000111424, ENSG00000115956, ENSG00000064547, ENSG00000103490, ENSG00000135341, ENSG00000034713, ENSG00000095002, ENSG00000110092, ENSG00000010610, ENSG00000105137, ENSG00000100911, ENSG00000091583, ENSG00000150991, ENSG00000166851, ENSG00000141736, ENSG00000127191, ENSG00000116062, ENSG00000169252, ENSG00000100739, ENSG00000133703, ENSG00000147601, ENSG00000111537, ENSG00000164867, ENSG00000118137, ENSG00000163636, ENSG00000170315, ENSG00000019991, ENSG00000041357, ENSG00000165280, ENSG00000189056, ENSG00000132911, ENSG00000060558, ENSG00000073009	1121	520	14116	1.8888492417484388	2.505948035897987E-4	5.11480748488502E-6	1.074419759494738E-4
GOTERM_BP_ALL	GO:0045934~negative regulation of nucleobase, nucleoside, nucleotide and nucleic acid metabolic process	77	6.106264869151467	6.383422389168499E-8	ENSG00000138795, ENSG00000076242, ENSG00000138386, ENSG00000081189, ENSG00000168036, ENSG00000094804, ENSG00000168610, ENSG00000124788, ENSG00000178028, ENSG00000130726, ENSG00000175550, ENSG00000074319, ENSG00000074266, ENSG00000119699, ENSG00000049768, ENSG00000132170, ENSG00000157168, ENSG00000074800, ENSG00000178919, ENSG00000113916, ENSG00000012061, ENSG00000019549, ENSG00000155090, ENSG00000134086, ENSG00000134363, ENSG00000151617, ENSG00000169375, ENSG00000141510, ENSG00000165156, ENSG00000075891, ENSG00000106331, ENSG00000073282, ENSG00000037965, ENSG00000092330, ENSG00000186416, ENSG00000118245, ENSG00000215699, ENSG00000198728, ENSG00000105329, ENSG00000166949, ENSG00000117707, ENSG00000122565, ENSG00000105993, ENSG00000148516, ENSG00000114861, ENSG00000111424, ENSG00000197114, ENSG00000069812, ENSG00000095002, ENSG00000104964, ENSG00000142684, ENSG00000116062, ENSG00000147649, ENSG00000188986, ENSG00000135679, ENSG00000147601, ENSG00000177425, ENSG00000094916, ENSG00000163072, ENSG00000138083, ENSG00000093009, ENSG00000068024, ENSG00000181449, ENSG00000069399, ENSG00000096717, ENSG00000134107, ENSG00000186951, ENSG00000134308, ENSG00000162676, ENSG00000108840, ENSG00000178691, ENSG00000112333, ENSG00000174332, ENSG00000107249, ENSG00000115942, ENSG00000160007, ENSG00000139687	1121	512	14116	1.8937681199821585	2.793633777401494E-4	5.5880325260382335E-6	1.1977815532748792E-4
GOTERM_BP_ALL	GO:0048878~chemical homeostasis	77	6.106264869151467	6.383422389168499E-8	ENSG00000152208, ENSG00000138193, ENSG00000138449, ENSG00000105974, ENSG00000159164, ENSG00000138386, ENSG00000091513, ENSG00000177556, ENSG00000187266, ENSG00000118702, ENSG00000185920, ENSG00000168610, ENSG00000124788, ENSG00000181104, ENSG00000036828, ENSG00000166664, ENSG00000113889, ENSG00000120063, ENSG00000132170, ENSG00000091137, ENSG00000125910, ENSG00000081237, ENSG00000164885, ENSG00000196296, ENSG00000138279, ENSG00000087086, ENSG00000141837, ENSG00000013297, ENSG00000100504, ENSG00000151617, ENSG00000162992, ENSG00000141510, ENSG00000109062, ENSG00000053918, ENSG00000091140, ENSG00000154229, ENSG00000129965, ENSG00000171105, ENSG00000136997, ENSG00000101076, ENSG00000109471, ENSG00000105329, ENSG00000088256, ENSG00000112715, ENSG00000084674, ENSG00000036473, ENSG00000100292, ENSG00000105697, ENSG00000145335, ENSG00000165060, ENSG00000144285, ENSG00000198216, ENSG00000174502, ENSG00000111424, ENSG00000145740, ENSG00000177606, ENSG00000064547, ENSG00000142192, ENSG00000123191, ENSG00000166501, ENSG00000010278, ENSG00000141736, ENSG00000068976, ENSG00000181408, ENSG00000160791, ENSG00000100739, ENSG00000128052, ENSG00000110245, ENSG00000118137, ENSG00000116711, ENSG00000130528, ENSG00000197818, ENSG00000130164, ENSG00000162009, ENSG00000132911, ENSG00000006283, ENSG00000060558	1121	512	14116	1.8937681199821585	2.793633777401494E-4	5.5880325260382335E-6	1.1977815532748792E-4
GOTERM_MF_ALL	GO:0042802~identical protein binding	87	6.89928628072958	6.45556582065338E-8	ENSG00000105974, ENSG00000120332, ENSG00000105404, ENSG00000106100, ENSG00000143727, ENSG00000146648, ENSG00000184743, ENSG00000197894, ENSG00000121957, ENSG00000143799, ENSG00000124788, ENSG00000103266, ENSG00000166664, ENSG00000074266, ENSG00000119699, ENSG00000049768, ENSG00000066044, ENSG00000118777, ENSG00000110799, ENSG00000115641, ENSG00000139626, ENSG00000196296, ENSG00000087302, ENSG00000087086, ENSG00000112294, ENSG00000186298, ENSG00000013297, ENSG00000070669, ENSG00000100504, ENSG00000010810, ENSG00000007168, ENSG00000142208, ENSG00000187239, ENSG00000180370, ENSG00000073282, ENSG00000111275, ENSG00000168394, ENSG00000111716, ENSG00000100906, ENSG00000080824, ENSG00000198728, ENSG00000119912, ENSG00000101076, ENSG00000105329, ENSG00000166949, ENSG00000112715, ENSG00000074695, ENSG00000145335, ENSG00000135624, ENSG00000077498, ENSG00000130402, ENSG00000114861, ENSG00000115956, ENSG00000007171, ENSG00000159307, ENSG00000142192, ENSG00000145649, ENSG00000103490, ENSG00000182578, ENSG00000095002, ENSG00000008394, ENSG00000108576, ENSG00000010610, ENSG00000186868, ENSG00000152137, ENSG00000141736, ENSG00000100097, ENSG00000137845, ENSG00000213341, ENSG00000169252, ENSG00000135679, ENSG00000147601, ENSG00000153563, ENSG00000162772, ENSG00000118137, ENSG00000066455, ENSG00000125733, ENSG00000110400, ENSG00000111674, ENSG00000096717, ENSG00000072506, ENSG00000125378, ENSG00000041357, ENSG00000107404, ENSG00000121691, ENSG00000037757, ENSG00000116824	1135	640	15143	1.8136577643171805	8.282148219462826E-5	4.141159855752807E-5	1.0523346390955979E-4
GOTERM_BP_ALL	GO:0045944~positive regulation of transcription from RNA polymerase II promoter	61	4.8374306106264875	7.903156224445216E-8	ENSG00000119729, ENSG00000138795, ENSG00000122180, ENSG00000118260, ENSG00000163995, ENSG00000081189, ENSG00000170345, ENSG00000069667, ENSG00000168036, ENSG00000126778, ENSG00000170485, ENSG00000168610, ENSG00000124788, ENSG00000112062, ENSG00000119699, ENSG00000049768, ENSG00000132170, ENSG00000178573, ENSG00000147044, ENSG00000162992, ENSG00000141510, ENSG00000075891, ENSG00000073282, ENSG00000067182, ENSG00000148400, ENSG00000100906, ENSG00000101076, ENSG00000136997, ENSG00000109471, ENSG00000105329, ENSG00000166949, ENSG00000112715, ENSG00000166313, ENSG00000148516, ENSG00000177606, ENSG00000142192, ENSG00000164690, ENSG00000136244, ENSG00000136574, ENSG00000129152, ENSG00000173153, ENSG00000169252, ENSG00000020426, ENSG00000134480, ENSG00000178403, ENSG00000138083, ENSG00000185630, ENSG00000068024, ENSG00000181449, ENSG00000069399, ENSG00000125378, ENSG00000186951, ENSG00000187098, ENSG00000140009, ENSG00000108840, ENSG00000085276, ENSG00000174332, ENSG00000107249, ENSG00000085231, ENSG00000139687, ENSG00000100393	1121	371	14116	2.0704367250072737	3.4586133800551533E-4	6.7827448761992315E-6	1.4829433001573022E-4
GOTERM_BP_ALL	GO:0010035~response to inorganic substance	41	3.251387787470262	8.080710952270706E-8	ENSG00000171105, ENSG00000105974, ENSG00000138795, ENSG00000186919, ENSG00000101210, ENSG00000084674, ENSG00000100292, ENSG00000170345, ENSG00000145335, ENSG00000146648, ENSG00000171557, ENSG00000165060, ENSG00000168036, ENSG00000005381, ENSG00000142319, ENSG00000157103, ENSG00000115415, ENSG00000177606, ENSG00000145740, ENSG00000036828, ENSG00000123191, ENSG00000110092, ENSG00000124762, ENSG00000143933, ENSG00000186847, ENSG00000020426, ENSG00000164867, ENSG00000107643, ENSG00000196839, ENSG00000116711, ENSG00000099624, ENSG00000094631, ENSG00000125995, ENSG00000109846, ENSG00000104267, ENSG00000198668, ENSG00000006283, ENSG00000140416, ENSG00000087258, ENSG00000121691, ENSG00000154229, ENSG00000100393	1121	205	14116	2.518465655664585	3.536301909304873E-4	6.801760191632589E-6	1.5162595342621543E-4
GOTERM_BP_ALL	GO:0007568~aging	28	2.2204599524187154	8.54488845099079E-8	ENSG00000134013, ENSG00000105329, ENSG00000170345, ENSG00000177885, ENSG00000106799, ENSG00000142319, ENSG00000147889, ENSG00000177606, ENSG00000095002, ENSG00000174775, ENSG00000119699, ENSG00000116062, ENSG00000164867, ENSG00000147601, ENSG00000133703, ENSG00000196839, ENSG00000116711, ENSG00000012061, ENSG00000096717, ENSG00000072506, ENSG00000125995, ENSG00000109846, ENSG00000141510, ENSG00000073282, ENSG00000091140, ENSG00000087258, ENSG00000154229, ENSG00000108443	1121	110	14116	3.20531992539129	3.73939850599192E-4	7.056763469570626E-6	1.603357442370168E-4
GOTERM_BP_ALL	GO:0051094~positive regulation of developmental process	50	3.9651070578905627	8.558498679431589E-8	ENSG00000168036, ENSG00000139193, ENSG00000114013, ENSG00000065320, ENSG00000166664, ENSG00000119699, ENSG00000112062, ENSG00000132170, ENSG00000157168, ENSG00000081237, ENSG00000134086, ENSG00000155090, ENSG00000134363, ENSG00000162992, ENSG00000142208, ENSG00000104267, ENSG00000134982, ENSG00000106331, ENSG00000067182, ENSG00000154229, ENSG00000148400, ENSG00000129965, ENSG00000171105, ENSG00000109471, ENSG00000105329, ENSG00000166949, ENSG00000084674, ENSG00000117707, ENSG00000133216, ENSG00000177606, ENSG00000164690, ENSG00000186868, ENSG00000136244, ENSG00000136574, ENSG00000129152, ENSG00000120659, ENSG00000169252, ENSG00000181408, ENSG00000164050, ENSG00000164867, ENSG00000110107, ENSG00000196839, ENSG00000116711, ENSG00000181449, ENSG00000125378, ENSG00000162676, ENSG00000061273, ENSG00000120885, ENSG00000139687, ENSG00000108443	1121	278	14116	2.2648072443026845	3.7453534721654247E-4	6.937114884308926E-6	1.605911254198844E-4
GOTERM_BP_ALL	GO:0008361~regulation of cell size	41	3.251387787470262	9.277343875386204E-8	ENSG00000101076, ENSG00000109471, ENSG00000112667, ENSG00000120332, ENSG00000118260, ENSG00000105329, ENSG00000166949, ENSG00000165060, ENSG00000213619, ENSG00000166313, ENSG00000106799, ENSG00000147889, ENSG00000115956, ENSG00000142192, ENSG00000065320, ENSG00000001617, ENSG00000186868, ENSG00000124762, ENSG00000116761, ENSG00000119699, ENSG00000137845, ENSG00000132170, ENSG00000181408, ENSG00000157168, ENSG00000100739, ENSG00000074800, ENSG00000168564, ENSG00000113916, ENSG00000141837, ENSG00000146678, ENSG00000075213, ENSG00000109846, ENSG00000140009, ENSG00000142208, ENSG00000141510, ENSG00000073282, ENSG00000085231, ENSG00000139687, ENSG00000100393, ENSG00000129965, ENSG00000143632	1121	206	14116	2.5062400942293204	4.0598692506166323E-4	7.3830520190831805E-6	1.7407947986436412E-4
GOTERM_CC_ALL	GO:0012505~endomembrane system	100	7.9302141157811255	9.366611772642772E-8	ENSG00000138193, ENSG00000105974, ENSG00000163479, ENSG00000125744, ENSG00000114771, ENSG00000000419, ENSG00000111481, ENSG00000065609, ENSG00000138750, ENSG00000100401, ENSG00000113595, ENSG00000196296, ENSG00000102003, ENSG00000180176, ENSG00000151665, ENSG00000007168, ENSG00000072954, ENSG00000128266, ENSG00000135454, ENSG00000088035, ENSG00000174106, ENSG00000129965, ENSG00000166949, ENSG00000074695, ENSG00000090054, ENSG00000162430, ENSG00000113569, ENSG00000138802, ENSG00000157916, ENSG00000142192, ENSG00000136750, ENSG00000162231, ENSG00000034713, ENSG00000113368, ENSG00000122705, ENSG00000102531, ENSG00000130528, ENSG00000096717, ENSG00000182446, ENSG00000001626, ENSG00000213918, ENSG00000104490, ENSG00000006116, ENSG00000128340, ENSG00000069943, ENSG00000006114, ENSG00000106299, ENSG00000087338, ENSG00000159164, ENSG00000005243, ENSG00000146648, ENSG00000067798, ENSG00000177885, ENSG00000117620, ENSG00000118640, ENSG00000073849, ENSG00000143799, ENSG00000214160, ENSG00000060642, ENSG00000058404, ENSG00000173273, ENSG00000054523, ENSG00000101438, ENSG00000179085, ENSG00000138279, ENSG00000142186, ENSG00000117408, ENSG00000144381, ENSG00000105669, ENSG00000151617, ENSG00000032444, ENSG00000167925, ENSG00000141367, ENSG00000008056, ENSG00000124207, ENSG00000084674, ENSG00000131018, ENSG00000122565, ENSG00000101846, ENSG00000101558, ENSG00000139174, ENSG00000129083, ENSG00000010610, ENSG00000010278, ENSG00000147649, ENSG00000157500, ENSG00000135679, ENSG00000164867, ENSG00000094916, ENSG00000066455, ENSG00000106089, ENSG00000110108, ENSG00000120802, ENSG00000130164, ENSG00000100528, ENSG00000139970, ENSG00000102119, ENSG00000143761, ENSG00000140299, ENSG00000102900	1184	782	15908	1.7181343747839912	5.760300599766399E-5	1.986365789741207E-6	1.3880511968711318E-4
GOTERM_BP_ALL	GO:0006357~regulation of transcription from RNA polymerase II promoter	99	7.8509119746233145	1.045149628488794E-7	ENSG00000119729, ENSG00000163995, ENSG00000069667, ENSG00000126778, ENSG00000170485, ENSG00000197757, ENSG00000124788, ENSG00000168610, ENSG00000130726, ENSG00000154582, ENSG00000175550, ENSG00000119699, ENSG00000112062, ENSG00000178573, ENSG00000113916, ENSG00000019549, ENSG00000148677, ENSG00000141510, ENSG00000073282, ENSG00000067182, ENSG00000148400, ENSG00000134323, ENSG00000100906, ENSG00000196284, ENSG00000166949, ENSG00000112715, ENSG00000117707, ENSG00000166313, ENSG00000177606, ENSG00000142192, ENSG00000140262, ENSG00000136574, ENSG00000149308, ENSG00000020426, ENSG00000068024, ENSG00000138083, ENSG00000181449, ENSG00000096717, ENSG00000125378, ENSG00000140009, ENSG00000178691, ENSG00000112333, ENSG00000174332, ENSG00000107249, ENSG00000115942, ENSG00000085231, ENSG00000138795, ENSG00000122180, ENSG00000118260, ENSG00000081189, ENSG00000170345, ENSG00000168036, ENSG00000132170, ENSG00000049768, ENSG00000115641, ENSG00000074800, ENSG00000147044, ENSG00000178919, ENSG00000155090, ENSG00000134086, ENSG00000162227, ENSG00000134363, ENSG00000162992, ENSG00000169375, ENSG00000075891, ENSG00000106331, ENSG00000037965, ENSG00000075426, ENSG00000136997, ENSG00000101076, ENSG00000109471, ENSG00000105329, ENSG00000100292, ENSG00000063515, ENSG00000148516, ENSG00000114861, ENSG00000111424, ENSG00000164690, ENSG00000104964, ENSG00000136244, ENSG00000129152, ENSG00000173153, ENSG00000142684, ENSG00000169252, ENSG00000147649, ENSG00000135679, ENSG00000177425, ENSG00000134480, ENSG00000178403, ENSG00000185630, ENSG00000069399, ENSG00000186951, ENSG00000187098, ENSG00000162676, ENSG00000108840, ENSG00000085276, ENSG00000080603, ENSG00000139687, ENSG00000100393	1121	727	14116	1.714773727034346	4.5735739626695526E-4	8.168931206586905E-6	1.961111792070369E-4
GOTERM_BP_ALL	GO:0048545~response to steroid hormone stimulus	39	3.0927835051546393	1.1542018397923985E-7	ENSG00000171105, ENSG00000105974, ENSG00000091831, ENSG00000105329, ENSG00000100292, ENSG00000170345, ENSG00000106799, ENSG00000168036, ENSG00000101846, ENSG00000157103, ENSG00000185920, ENSG00000168610, ENSG00000100030, ENSG00000164690, ENSG00000110092, ENSG00000122971, ENSG00000136244, ENSG00000124762, ENSG00000141736, ENSG00000119699, ENSG00000132170, ENSG00000157005, ENSG00000164867, ENSG00000133703, ENSG00000116711, ENSG00000180176, ENSG00000111674, ENSG00000130164, ENSG00000125378, ENSG00000104267, ENSG00000109846, ENSG00000140009, ENSG00000138379, ENSG00000001626, ENSG00000111275, ENSG00000154229, ENSG00000108443, ENSG00000100393, ENSG00000143632	1121	192	14116	2.557816681534344	5.050665852833758E-4	8.863016414006886E-6	2.1657364250859956E-4
GOTERM_BP_ALL	GO:0030154~cell differentiation	187	14.829500396510706	1.222370379460275E-7	ENSG00000008300, ENSG00000158669, ENSG00000105974, ENSG00000106305, ENSG00000105976, ENSG00000138386, ENSG00000069667, ENSG00000126778, ENSG00000198851, ENSG00000221829, ENSG00000168610, ENSG00000130726, ENSG00000126803, ENSG00000074319, ENSG00000117595, ENSG00000120063, ENSG00000127928, ENSG00000112062, ENSG00000111704, ENSG00000198707, ENSG00000178573, ENSG00000081237, ENSG00000078018, ENSG00000113916, ENSG00000157851, ENSG00000141837, ENSG00000180176, ENSG00000071626, ENSG00000204536, ENSG00000039068, ENSG00000007168, ENSG00000122966, ENSG00000177791, ENSG00000141510, ENSG00000116251, ENSG00000129455, ENSG00000130638, ENSG00000091140, ENSG00000073282, ENSG00000087258, ENSG00000154229, ENSG00000129965, ENSG00000185559, ENSG00000148400, ENSG00000171105, ENSG00000118245, ENSG00000112715, ENSG00000166949, ENSG00000117707, ENSG00000166313, ENSG00000090539, ENSG00000135046, ENSG00000137285, ENSG00000144659, ENSG00000115956, ENSG00000177606, ENSG00000159307, ENSG00000142192, ENSG00000101680, ENSG00000095002, ENSG00000001617, ENSG00000008394, ENSG00000141736, ENSG00000137413, ENSG00000213341, ENSG00000164050, ENSG00000153563, ENSG00000128052, ENSG00000138083, ENSG00000068024, ENSG00000110400, ENSG00000181449, ENSG00000102531, ENSG00000170315, ENSG00000096717, ENSG00000019991, ENSG00000021574, ENSG00000125378, ENSG00000005955, ENSG00000072506, ENSG00000189056, ENSG00000107404, ENSG00000140009, ENSG00000040608, ENSG00000138686, ENSG00000006282, ENSG00000112333, ENSG00000142731, ENSG00000025708, ENSG00000105402, ENSG00000138795, ENSG00000137090, ENSG00000120332, ENSG00000122180, ENSG00000118260, ENSG00000087338, ENSG00000081189, ENSG00000159556, ENSG00000105679, ENSG00000146648, ENSG00000177885, ENSG00000168036, ENSG00000065320, ENSG00000181104, ENSG00000186847, ENSG00000132170, ENSG00000115641, ENSG00000157168, ENSG00000221983, ENSG00000104332, ENSG00000117407, ENSG00000164885, ENSG00000146535, ENSG00000107223, ENSG00000127603, ENSG00000115648, ENSG00000012061, ENSG00000111361, ENSG00000139083, ENSG00000010810, ENSG00000138623, ENSG00000143631, ENSG00000151617, ENSG00000162992, ENSG00000142208, ENSG00000163659, ENSG00000075891, ENSG00000134982, ENSG00000106331, ENSG00000140416, ENSG00000037965, ENSG00000124733, ENSG00000143632, ENSG00000198728, ENSG00000092295, ENSG00000100220, ENSG00000101076, ENSG00000161800, ENSG00000109471, ENSG00000105329, ENSG00000152705, ENSG00000131018, ENSG00000146038, ENSG00000134057, ENSG00000106799, ENSG00000133216, ENSG00000131196, ENSG00000136717, ENSG00000114861, ENSG00000026508, ENSG00000110092, ENSG00000164690, ENSG00000010610, ENSG00000136244, ENSG00000186868, ENSG00000090776, ENSG00000126861, ENSG00000150991, ENSG00000129152, ENSG00000120659, ENSG00000174775, ENSG00000100097, ENSG00000175832, ENSG00000169252, ENSG00000178403, ENSG00000133703, ENSG00000110107, ENSG00000196839, ENSG00000185630, ENSG00000153944, ENSG00000154342, ENSG00000073536, ENSG00000069399, ENSG00000162676, ENSG00000075213, ENSG00000187098, ENSG00000108840, ENSG00000198947, ENSG00000139970, ENSG00000168487, ENSG00000112769, ENSG00000169258, ENSG00000120885, ENSG00000136929, ENSG00000139687, ENSG00000108443, ENSG00000061337	1121	1637	14116	1.4384638900710978	5.348884438910462E-4	9.224639310412286E-6	2.2936472671153396E-4
GOTERM_BP_ALL	GO:0044085~cellular component biogenesis	126	9.992069785884219	1.4542511697914348E-7	ENSG00000105974, ENSG00000106100, ENSG00000076242, ENSG00000072080, ENSG00000125743, ENSG00000166337, ENSG00000184743, ENSG00000099817, ENSG00000065609, ENSG00000198851, ENSG00000130826, ENSG00000086827, ENSG00000179041, ENSG00000104833, ENSG00000141837, ENSG00000039068, ENSG00000111615, ENSG00000007168, ENSG00000177791, ENSG00000106688, ENSG00000141510, ENSG00000180370, ENSG00000065183, ENSG00000073282, ENSG00000067182, ENSG00000035403, ENSG00000171105, ENSG00000118245, ENSG00000119912, ENSG00000165733, ENSG00000132254, ENSG00000166949, ENSG00000117707, ENSG00000111875, ENSG00000074201, ENSG00000145782, ENSG00000137285, ENSG00000147889, ENSG00000049540, ENSG00000159307, ENSG00000142192, ENSG00000173402, ENSG00000104325, ENSG00000011485, ENSG00000135828, ENSG00000107815, ENSG00000020426, ENSG00000109534, ENSG00000079308, ENSG00000147601, ENSG00000204220, ENSG00000118137, ENSG00000021574, ENSG00000072506, ENSG00000132470, ENSG00000094631, ENSG00000165280, ENSG00000132475, ENSG00000109846, ENSG00000107404, ENSG00000152240, ENSG00000085231, ENSG00000121716, ENSG00000128340, ENSG00000106299, ENSG00000103363, ENSG00000147679, ENSG00000105202, ENSG00000177885, ENSG00000118640, ENSG00000168036, ENSG00000160208, ENSG00000173273, ENSG00000136450, ENSG00000186847, ENSG00000010017, ENSG00000157168, ENSG00000110799, ENSG00000165417, ENSG00000003756, ENSG00000164885, ENSG00000117408, ENSG00000144381, ENSG00000004478, ENSG00000112294, ENSG00000134086, ENSG00000141696, ENSG00000162227, ENSG00000089327, ENSG00000109062, ENSG00000134982, ENSG00000140416, ENSG00000092330, ENSG00000143632, ENSG00000080824, ENSG00000215699, ENSG00000136997, ENSG00000161800, ENSG00000124207, ENSG00000105329, ENSG00000049245, ENSG00000084674, ENSG00000036473, ENSG00000130706, ENSG00000171557, ENSG00000136718, ENSG00000130402, ENSG00000157103, ENSG00000155465, ENSG00000119953, ENSG00000120659, ENSG00000010278, ENSG00000116761, ENSG00000174775, ENSG00000127191, ENSG00000169252, ENSG00000135679, ENSG00000134480, ENSG00000100028, ENSG00000110245, ENSG00000117395, ENSG00000086189, ENSG00000101546, ENSG00000146192, ENSG00000121691, ENSG00000014919	1121	1001	14116	1.5850483147539347	6.363232436072952E-4	1.078851439961781E-5	2.728746204883059E-4
GOTERM_BP_ALL	GO:0001558~regulation of cell growth	39	3.0927835051546393	1.5298811336197988E-7	ENSG00000138193, ENSG00000101076, ENSG00000109471, ENSG00000112667, ENSG00000105329, ENSG00000166949, ENSG00000165060, ENSG00000213619, ENSG00000166313, ENSG00000106799, ENSG00000147889, ENSG00000026508, ENSG00000065320, ENSG00000001617, ENSG00000074319, ENSG00000186868, ENSG00000124762, ENSG00000116761, ENSG00000137845, ENSG00000132170, ENSG00000181408, ENSG00000157168, ENSG00000111206, ENSG00000100739, ENSG00000074800, ENSG00000168564, ENSG00000113916, ENSG00000146678, ENSG00000109084, ENSG00000075213, ENSG00000109846, ENSG00000140009, ENSG00000142208, ENSG00000141510, ENSG00000073282, ENSG00000085231, ENSG00000139687, ENSG00000100393, ENSG00000129965	1121	194	14116	2.5314474373948146	6.694048720951029E-4	1.1160421448219715E-5	2.870657521469866E-4
GOTERM_BP_ALL	GO:0045893~positive regulation of transcription, DNA-dependent	72	5.709754163362411	1.5461264486628975E-7	ENSG00000119729, ENSG00000138795, ENSG00000122180, ENSG00000118260, ENSG00000163995, ENSG00000081189, ENSG00000170345, ENSG00000069667, ENSG00000168036, ENSG00000126778, ENSG00000170485, ENSG00000168610, ENSG00000124788, ENSG00000130726, ENSG00000181104, ENSG00000112062, ENSG00000119699, ENSG00000049768, ENSG00000132170, ENSG00000178573, ENSG00000115641, ENSG00000147044, ENSG00000178919, ENSG00000105663, ENSG00000162992, ENSG00000141510, ENSG00000075891, ENSG00000073282, ENSG00000067182, ENSG00000196290, ENSG00000148400, ENSG00000100906, ENSG00000101076, ENSG00000136997, ENSG00000109471, ENSG00000105329, ENSG00000166949, ENSG00000112715, ENSG00000117707, ENSG00000111875, ENSG00000166313, ENSG00000148516, ENSG00000177606, ENSG00000142192, ENSG00000157557, ENSG00000164690, ENSG00000136244, ENSG00000136574, ENSG00000129152, ENSG00000173153, ENSG00000137413, ENSG00000169252, ENSG00000020426, ENSG00000111537, ENSG00000134480, ENSG00000178403, ENSG00000138083, ENSG00000185630, ENSG00000068024, ENSG00000181449, ENSG00000069399, ENSG00000125378, ENSG00000186951, ENSG00000187098, ENSG00000140009, ENSG00000108840, ENSG00000085276, ENSG00000174332, ENSG00000107249, ENSG00000085231, ENSG00000139687, ENSG00000100393	1121	477	14116	1.900728796727989	6.765106624878614E-4	1.1094030249014786E-5	2.9011400674017196E-4
GOTERM_BP_ALL	GO:0009605~response to external stimulus	117	9.278350515463918	1.8031091190453902E-7	ENSG00000105974, ENSG00000188313, ENSG00000106100, ENSG00000115415, ENSG00000168610, ENSG00000127928, ENSG00000120063, ENSG00000112062, ENSG00000119699, ENSG00000006451, ENSG00000141837, ENSG00000146678, ENSG00000070669, ENSG00000124491, ENSG00000100348, ENSG00000174358, ENSG00000109103, ENSG00000167768, ENSG00000141510, ENSG00000106804, ENSG00000138379, ENSG00000115718, ENSG00000129455, ENSG00000067182, ENSG00000154229, ENSG00000148400, ENSG00000129965, ENSG00000171105, ENSG00000166949, ENSG00000074695, ENSG00000145782, ENSG00000135046, ENSG00000142319, ENSG00000115956, ENSG00000177606, ENSG00000196689, ENSG00000159307, ENSG00000001617, ENSG00000122971, ENSG00000091583, ENSG00000141736, ENSG00000157005, ENSG00000160791, ENSG00000100739, ENSG00000111537, ENSG00000167580, ENSG00000068024, ENSG00000181449, ENSG00000116711, ENSG00000163631, ENSG00000134107, ENSG00000096717, ENSG00000066926, ENSG00000125378, ENSG00000094631, ENSG00000152208, ENSG00000139531, ENSG00000025708, ENSG00000128340, ENSG00000091513, ENSG00000170345, ENSG00000006210, ENSG00000118702, ENSG00000185920, ENSG00000006606, ENSG00000100030, ENSG00000181104, ENSG00000113889, ENSG00000188784, ENSG00000123610, ENSG00000132170, ENSG00000102962, ENSG00000157168, ENSG00000110799, ENSG00000164885, ENSG00000146535, ENSG00000006074, ENSG00000110697, ENSG00000010810, ENSG00000142208, ENSG00000140416, ENSG00000143632, ENSG00000104368, ENSG00000136997, ENSG00000101076, ENSG00000105329, ENSG00000187474, ENSG00000111144, ENSG00000100292, ENSG00000171557, ENSG00000134057, ENSG00000111424, ENSG00000026508, ENSG00000110092, ENSG00000164690, ENSG00000104964, ENSG00000136244, ENSG00000124762, ENSG00000010278, ENSG00000174775, ENSG00000147162, ENSG00000174600, ENSG00000103313, ENSG00000167601, ENSG00000090382, ENSG00000186951, ENSG00000163914, ENSG00000162676, ENSG00000075213, ENSG00000108840, ENSG00000085276, ENSG00000163735, ENSG00000009724, ENSG00000120885, ENSG00000164924, ENSG00000108443, ENSG00000131203	1121	914	14116	1.6119282369406807	7.88909579473307E-4	1.2729288859314458E-5	3.3833396481108835E-4
GOTERM_BP_ALL	GO:0032502~developmental process	321	25.455987311657413	1.834816059973388E-7	ENSG00000008300, ENSG00000076242, ENSG00000138386, ENSG00000076248, ENSG00000126778, ENSG00000170485, ENSG00000124216, ENSG00000197757, ENSG00000130726, ENSG00000102384, ENSG00000081051, ENSG00000120063, ENSG00000127928, ENSG00000113580, ENSG00000119699, ENSG00000111704, ENSG00000198707, ENSG00000066044, ENSG00000168283, ENSG00000081237, ENSG00000141837, ENSG00000157851, ENSG00000146678, ENSG00000071626, ENSG00000013297, ENSG00000204536, ENSG00000019549, ENSG00000122966, ENSG00000177791, ENSG00000141510, ENSG00000116251, ENSG00000141655, ENSG00000138379, ENSG00000130638, ENSG00000129455, ENSG00000073282, ENSG00000091140, ENSG00000154229, ENSG00000134323, ENSG00000148400, ENSG00000129965, ENSG00000171105, ENSG00000134013, ENSG00000166949, ENSG00000099889, ENSG00000120149, ENSG00000104826, ENSG00000165060, ENSG00000166313, ENSG00000163359, ENSG00000144659, ENSG00000177606, ENSG00000196689, ENSG00000142192, ENSG00000123191, ENSG00000157557, ENSG00000095002, ENSG00000140262, ENSG00000136574, ENSG00000141736, ENSG00000132383, ENSG00000137413, ENSG00000213341, ENSG00000164050, ENSG00000073578, ENSG00000147601, ENSG00000128052, ENSG00000153563, ENSG00000068024, ENSG00000154309, ENSG00000072506, ENSG00000005955, ENSG00000076770, ENSG00000189056, ENSG00000107404, ENSG00000040608, ENSG00000025708, ENSG00000105402, ENSG00000122180, ENSG00000120332, ENSG00000137090, ENSG00000087338, ENSG00000159556, ENSG00000170345, ENSG00000105679, ENSG00000146648, ENSG00000177885, ENSG00000168036, ENSG00000118702, ENSG00000185920, ENSG00000100030, ENSG00000072832, ENSG00000165887, ENSG00000157168, ENSG00000110799, ENSG00000115641, ENSG00000146535, ENSG00000107223, ENSG00000105664, ENSG00000115648, ENSG00000108924, ENSG00000111361, ENSG00000134086, ENSG00000155090, ENSG00000134363, ENSG00000104267, ENSG00000163659, ENSG00000140416, ENSG00000037965, ENSG00000092295, ENSG00000101076, ENSG00000136997, ENSG00000109471, ENSG00000161800, ENSG00000152705, ENSG00000131018, ENSG00000100292, ENSG00000134057, ENSG00000106799, ENSG00000133216, ENSG00000148516, ENSG00000101846, ENSG00000136717, ENSG00000114861, ENSG00000110092, ENSG00000164690, ENSG00000104964, ENSG00000120659, ENSG00000010278, ENSG00000137845, ENSG00000175832, ENSG00000101850, ENSG00000174600, ENSG00000107643, ENSG00000196839, ENSG00000110107, ENSG00000185630, ENSG00000115561, ENSG00000073536, ENSG00000154342, ENSG00000092140, ENSG00000069399, ENSG00000075213, ENSG00000187098, ENSG00000162676, ENSG00000109163, ENSG00000198947, ENSG00000139970, ENSG00000168487, ENSG00000112769, ENSG00000120885, ENSG00000102119, ENSG00000061337, ENSG00000138193, ENSG00000138449, ENSG00000105974, ENSG00000158669, ENSG00000105976, ENSG00000131808, ENSG00000106305, ENSG00000072080, ENSG00000069667, ENSG00000154099, ENSG00000198851, ENSG00000187266, ENSG00000221829, ENSG00000086827, ENSG00000168610, ENSG00000126803, ENSG00000074319, ENSG00000117595, ENSG00000112062, ENSG00000178573, ENSG00000073614, ENSG00000078018, ENSG00000102003, ENSG00000113916, ENSG00000180176, ENSG00000039068, ENSG00000007168, ENSG00000167768, ENSG00000106804, ENSG00000099949, ENSG00000165512, ENSG00000087258, ENSG00000111275, ENSG00000185559, ENSG00000118245, ENSG00000119912, ENSG00000121075, ENSG00000088256, ENSG00000112715, ENSG00000120742, ENSG00000117707, ENSG00000090539, ENSG00000135046, ENSG00000142319, ENSG00000087245, ENSG00000204843, ENSG00000147889, ENSG00000137285, ENSG00000152234, ENSG00000049540, ENSG00000115956, ENSG00000159307, ENSG00000135341, ENSG00000101680, ENSG00000182578, ENSG00000030582, ENSG00000108576, ENSG00000008394, ENSG00000173402, ENSG00000001617, ENSG00000091583, ENSG00000020426, ENSG00000118137, ENSG00000138083, ENSG00000110400, ENSG00000181449, ENSG00000116711, ENSG00000102531, ENSG00000096717, ENSG00000170315, ENSG00000019991, ENSG00000021574, ENSG00000125378, ENSG00000140009, ENSG00000109846, ENSG00000149311, ENSG00000138686, ENSG00000132911, ENSG00000006282, ENSG00000001626, ENSG00000112333, ENSG00000160007, ENSG00000142731, ENSG00000138798, ENSG00000138795, ENSG00000118260, ENSG00000081189, ENSG00000152670, ENSG00000065320, ENSG00000181104, ENSG00000036828, ENSG00000186847, ENSG00000179588, ENSG00000132170, ENSG00000116688, ENSG00000164035, ENSG00000104332, ENSG00000221983, ENSG00000117407, ENSG00000164885, ENSG00000004478, ENSG00000144381, ENSG00000178919, ENSG00000073861, ENSG00000127603, ENSG00000110697, ENSG00000012061, ENSG00000112294, ENSG00000139083, ENSG00000010810, ENSG00000093072, ENSG00000143631, ENSG00000138623, ENSG00000151617, ENSG00000162992, ENSG00000125995, ENSG00000142208, ENSG00000032444, ENSG00000176678, ENSG00000075891, ENSG00000134982, ENSG00000106331, ENSG00000124733, ENSG00000143632, ENSG00000104368, ENSG00000198728, ENSG00000100220, ENSG00000105329, ENSG00000084674, ENSG00000146038, ENSG00000077498, ENSG00000168229, ENSG00000063515, ENSG00000131196, ENSG00000111424, ENSG00000114554, ENSG00000026508, ENSG00000007171, ENSG00000162337, ENSG00000010610, ENSG00000090776, ENSG00000136244, ENSG00000186868, ENSG00000126861, ENSG00000124762, ENSG00000129152, ENSG00000150991, ENSG00000174775, ENSG00000173153, ENSG00000100097, ENSG00000116062, ENSG00000169252, ENSG00000136231, ENSG00000164867, ENSG00000133703, ENSG00000178403, ENSG00000153944, ENSG00000167601, ENSG00000186951, ENSG00000108840, ENSG00000085276, ENSG00000169258, ENSG00000136929, ENSG00000139687, ENSG00000108443, ENSG00000100393, ENSG00000111432, ENSG00000151702	1121	3148	14116	1.2840334743779094	8.027766654843393E-4	1.2747522927791799E-5	3.4428342047254645E-4
GOTERM_BP_ALL	GO:0050790~regulation of catalytic activity	110	8.723235527359238	2.0591936366512013E-7	ENSG00000138193, ENSG00000105974, ENSG00000105976, ENSG00000106100, ENSG00000115415, ENSG00000166664, ENSG00000120063, ENSG00000119699, ENSG00000115839, ENSG00000081237, ENSG00000127588, ENSG00000113916, ENSG00000127445, ENSG00000039068, ENSG00000007168, ENSG00000141510, ENSG00000106804, ENSG00000128266, ENSG00000180370, ENSG00000087258, ENSG00000154229, ENSG00000129965, ENSG00000171105, ENSG00000088256, ENSG00000166949, ENSG00000106617, ENSG00000165060, ENSG00000147889, ENSG00000115956, ENSG00000064547, ENSG00000142192, ENSG00000103490, ENSG00000135341, ENSG00000034713, ENSG00000095002, ENSG00000100911, ENSG00000091583, ENSG00000166851, ENSG00000141736, ENSG00000127564, ENSG00000020426, ENSG00000100739, ENSG00000111537, ENSG00000147601, ENSG00000128310, ENSG00000118137, ENSG00000163636, ENSG00000096717, ENSG00000170315, ENSG00000019991, ENSG00000094631, ENSG00000165280, ENSG00000189056, ENSG00000107404, ENSG00000162009, ENSG00000132911, ENSG00000121716, ENSG00000138798, ENSG00000105401, ENSG00000164045, ENSG00000146648, ENSG00000141404, ENSG00000094804, ENSG00000118702, ENSG00000065135, ENSG00000036828, ENSG00000181104, ENSG00000132170, ENSG00000152689, ENSG00000157168, ENSG00000125910, ENSG00000221983, ENSG00000164885, ENSG00000144381, ENSG00000116586, ENSG00000205155, ENSG00000151617, ENSG00000142208, ENSG00000129467, ENSG00000134982, ENSG00000140416, ENSG00000078053, ENSG00000137275, ENSG00000136997, ENSG00000109471, ENSG00000105329, ENSG00000145335, ENSG00000134057, ENSG00000105993, ENSG00000106799, ENSG00000111424, ENSG00000197114, ENSG00000110092, ENSG00000105137, ENSG00000010610, ENSG00000124762, ENSG00000150991, ENSG00000127191, ENSG00000116062, ENSG00000169252, ENSG00000164867, ENSG00000133703, ENSG00000110245, ENSG00000041357, ENSG00000162676, ENSG00000146192, ENSG00000175220, ENSG00000060558, ENSG00000139687, ENSG00000073009	1121	846	14116	1.6373003671578272	9.00903090503058E-4	1.4082856266695032E-5	3.863853727636979E-4
GOTERM_BP_ALL	GO:0051254~positive regulation of RNA metabolic process	72	5.709754163362411	2.1628592772814386E-7	ENSG00000119729, ENSG00000138795, ENSG00000122180, ENSG00000118260, ENSG00000163995, ENSG00000081189, ENSG00000170345, ENSG00000069667, ENSG00000168036, ENSG00000126778, ENSG00000170485, ENSG00000168610, ENSG00000124788, ENSG00000130726, ENSG00000181104, ENSG00000112062, ENSG00000119699, ENSG00000049768, ENSG00000132170, ENSG00000178573, ENSG00000115641, ENSG00000147044, ENSG00000178919, ENSG00000105663, ENSG00000162992, ENSG00000141510, ENSG00000075891, ENSG00000073282, ENSG00000067182, ENSG00000196290, ENSG00000148400, ENSG00000100906, ENSG00000101076, ENSG00000136997, ENSG00000109471, ENSG00000105329, ENSG00000166949, ENSG00000112715, ENSG00000117707, ENSG00000111875, ENSG00000166313, ENSG00000148516, ENSG00000177606, ENSG00000142192, ENSG00000157557, ENSG00000164690, ENSG00000136244, ENSG00000136574, ENSG00000129152, ENSG00000173153, ENSG00000137413, ENSG00000169252, ENSG00000020426, ENSG00000111537, ENSG00000134480, ENSG00000178403, ENSG00000138083, ENSG00000185630, ENSG00000068024, ENSG00000181449, ENSG00000069399, ENSG00000125378, ENSG00000186951, ENSG00000187098, ENSG00000140009, ENSG00000108840, ENSG00000085276, ENSG00000174332, ENSG00000107249, ENSG00000085231, ENSG00000139687, ENSG00000100393	1121	481	14116	1.8849223202479224	9.462356444661646E-4	1.4564257140525783E-5	4.058370695281255E-4
GOTERM_BP_ALL	GO:0048869~cellular developmental process	192	15.226011102299761	2.432418135367628E-7	ENSG00000008300, ENSG00000158669, ENSG00000105974, ENSG00000106305, ENSG00000105976, ENSG00000138386, ENSG00000069667, ENSG00000154099, ENSG00000126778, ENSG00000198851, ENSG00000221829, ENSG00000086827, ENSG00000168610, ENSG00000130726, ENSG00000126803, ENSG00000074319, ENSG00000117595, ENSG00000120063, ENSG00000127928, ENSG00000112062, ENSG00000111704, ENSG00000198707, ENSG00000178573, ENSG00000081237, ENSG00000078018, ENSG00000113916, ENSG00000157851, ENSG00000141837, ENSG00000180176, ENSG00000071626, ENSG00000204536, ENSG00000039068, ENSG00000007168, ENSG00000122966, ENSG00000177791, ENSG00000141510, ENSG00000116251, ENSG00000129455, ENSG00000130638, ENSG00000091140, ENSG00000073282, ENSG00000087258, ENSG00000154229, ENSG00000129965, ENSG00000185559, ENSG00000148400, ENSG00000171105, ENSG00000118245, ENSG00000112715, ENSG00000166949, ENSG00000117707, ENSG00000166313, ENSG00000090539, ENSG00000135046, ENSG00000137285, ENSG00000144659, ENSG00000115956, ENSG00000177606, ENSG00000159307, ENSG00000142192, ENSG00000101680, ENSG00000095002, ENSG00000001617, ENSG00000008394, ENSG00000141736, ENSG00000137413, ENSG00000213341, ENSG00000164050, ENSG00000153563, ENSG00000128052, ENSG00000138083, ENSG00000068024, ENSG00000110400, ENSG00000181449, ENSG00000102531, ENSG00000170315, ENSG00000096717, ENSG00000019991, ENSG00000021574, ENSG00000125378, ENSG00000005955, ENSG00000072506, ENSG00000189056, ENSG00000107404, ENSG00000140009, ENSG00000040608, ENSG00000138686, ENSG00000006282, ENSG00000112333, ENSG00000142731, ENSG00000025708, ENSG00000105402, ENSG00000138795, ENSG00000137090, ENSG00000120332, ENSG00000122180, ENSG00000118260, ENSG00000087338, ENSG00000081189, ENSG00000159556, ENSG00000105679, ENSG00000146648, ENSG00000177885, ENSG00000168036, ENSG00000065320, ENSG00000181104, ENSG00000186847, ENSG00000132170, ENSG00000116688, ENSG00000115641, ENSG00000157168, ENSG00000221983, ENSG00000104332, ENSG00000117407, ENSG00000164885, ENSG00000146535, ENSG00000107223, ENSG00000127603, ENSG00000115648, ENSG00000012061, ENSG00000111361, ENSG00000139083, ENSG00000010810, ENSG00000134086, ENSG00000138623, ENSG00000143631, ENSG00000151617, ENSG00000162992, ENSG00000142208, ENSG00000163659, ENSG00000075891, ENSG00000134982, ENSG00000106331, ENSG00000140416, ENSG00000037965, ENSG00000124733, ENSG00000143632, ENSG00000198728, ENSG00000092295, ENSG00000100220, ENSG00000101076, ENSG00000161800, ENSG00000109471, ENSG00000105329, ENSG00000152705, ENSG00000131018, ENSG00000146038, ENSG00000134057, ENSG00000106799, ENSG00000133216, ENSG00000131196, ENSG00000136717, ENSG00000114861, ENSG00000026508, ENSG00000110092, ENSG00000164690, ENSG00000010610, ENSG00000136244, ENSG00000186868, ENSG00000090776, ENSG00000126861, ENSG00000150991, ENSG00000129152, ENSG00000010278, ENSG00000120659, ENSG00000174775, ENSG00000100097, ENSG00000175832, ENSG00000169252, ENSG00000178403, ENSG00000133703, ENSG00000110107, ENSG00000196839, ENSG00000185630, ENSG00000153944, ENSG00000154342, ENSG00000073536, ENSG00000069399, ENSG00000162676, ENSG00000075213, ENSG00000187098, ENSG00000108840, ENSG00000198947, ENSG00000139970, ENSG00000168487, ENSG00000112769, ENSG00000169258, ENSG00000120885, ENSG00000136929, ENSG00000139687, ENSG00000108443, ENSG00000061337	1121	1706	14116	1.4171905213587348	0.0010641029879873143	1.6131226671101118E-5	4.564167545018094E-4
GOTERM_CC_ALL	GO:0005654~nucleoplasm	108	8.564631245043616	2.4860099525707063E-7	ENSG00000215301, ENSG00000166337, ENSG00000125743, ENSG00000099817, ENSG00000126778, ENSG00000167986, ENSG00000130826, ENSG00000170485, ENSG00000138750, ENSG00000124788, ENSG00000178028, ENSG00000101266, ENSG00000130726, ENSG00000154582, ENSG00000112062, ENSG00000186298, ENSG00000148677, ENSG00000075856, ENSG00000141510, ENSG00000198668, ENSG00000108264, ENSG00000196284, ENSG00000166949, ENSG00000106617, ENSG00000049541, ENSG00000119041, ENSG00000147889, ENSG00000177606, ENSG00000065057, ENSG00000162231, ENSG00000140262, ENSG00000149308, ENSG00000143933, ENSG00000166851, ENSG00000132383, ENSG00000137413, ENSG00000127564, ENSG00000188986, ENSG00000020426, ENSG00000109534, ENSG00000147601, ENSG00000093009, ENSG00000068024, ENSG00000181449, ENSG00000096717, ENSG00000170315, ENSG00000094631, ENSG00000089048, ENSG00000178691, ENSG00000149311, ENSG00000061273, ENSG00000115942, ENSG00000085231, ENSG00000100823, ENSG00000138795, ENSG00000164045, ENSG00000118260, ENSG00000103363, ENSG00000071894, ENSG00000081189, ENSG00000170345, ENSG00000168036, ENSG00000094804, ENSG00000143799, ENSG00000100030, ENSG00000136450, ENSG00000143624, ENSG00000131931, ENSG00000165417, ENSG00000221983, ENSG00000168564, ENSG00000107223, ENSG00000105663, ENSG00000012061, ENSG00000197579, ENSG00000162227, ENSG00000114026, ENSG00000142208, ENSG00000169375, ENSG00000091651, ENSG00000112984, ENSG00000092330, ENSG00000121058, ENSG00000215699, ENSG00000136997, ENSG00000101076, ENSG00000181026, ENSG00000134057, ENSG00000148516, ENSG00000092201, ENSG00000110092, ENSG00000119953, ENSG00000124762, ENSG00000150991, ENSG00000129152, ENSG00000157500, ENSG00000147162, ENSG00000135679, ENSG00000094916, ENSG00000134480, ENSG00000100028, ENSG00000107643, ENSG00000110107, ENSG00000185630, ENSG00000108840, ENSG00000136929, ENSG00000131791, ENSG00000139687, ENSG00000100393	1184	882	15908	1.6452013237727523	1.5287794404916788E-4	5.096308049568066E-6	3.6840487024347723E-4
GOTERM_BP_ALL	GO:0006461~protein complex assembly	74	5.868358445678033	3.348837387864807E-7	ENSG00000121716, ENSG00000105974, ENSG00000106299, ENSG00000106100, ENSG00000076242, ENSG00000103363, ENSG00000072080, ENSG00000166337, ENSG00000099817, ENSG00000184743, ENSG00000065609, ENSG00000177885, ENSG00000168036, ENSG00000118640, ENSG00000198851, ENSG00000086827, ENSG00000010017, ENSG00000104833, ENSG00000165417, ENSG00000110799, ENSG00000157168, ENSG00000164885, ENSG00000117408, ENSG00000144381, ENSG00000004478, ENSG00000141837, ENSG00000112294, ENSG00000134086, ENSG00000039068, ENSG00000162227, ENSG00000141510, ENSG00000109062, ENSG00000106688, ENSG00000134982, ENSG00000180370, ENSG00000073282, ENSG00000067182, ENSG00000171105, ENSG00000080824, ENSG00000119912, ENSG00000136997, ENSG00000105329, ENSG00000124207, ENSG00000166949, ENSG00000049245, ENSG00000036473, ENSG00000130706, ENSG00000171557, ENSG00000157103, ENSG00000137285, ENSG00000159307, ENSG00000173402, ENSG00000104325, ENSG00000155465, ENSG00000116761, ENSG00000120659, ENSG00000174775, ENSG00000127191, ENSG00000011485, ENSG00000107815, ENSG00000169252, ENSG00000020426, ENSG00000135679, ENSG00000147601, ENSG00000134480, ENSG00000204220, ENSG00000072506, ENSG00000021574, ENSG00000165280, ENSG00000109846, ENSG00000107404, ENSG00000121691, ENSG00000085231, ENSG00000014919	1121	505	14116	1.8452124605859341	0.00146471262974468	2.1877169197215274E-5	6.283723283817544E-4
GOTERM_BP_ALL	GO:0070271~protein complex biogenesis	74	5.868358445678033	3.348837387864807E-7	ENSG00000121716, ENSG00000105974, ENSG00000106299, ENSG00000106100, ENSG00000076242, ENSG00000103363, ENSG00000072080, ENSG00000166337, ENSG00000099817, ENSG00000184743, ENSG00000065609, ENSG00000177885, ENSG00000168036, ENSG00000118640, ENSG00000198851, ENSG00000086827, ENSG00000010017, ENSG00000104833, ENSG00000165417, ENSG00000110799, ENSG00000157168, ENSG00000164885, ENSG00000117408, ENSG00000144381, ENSG00000004478, ENSG00000141837, ENSG00000112294, ENSG00000134086, ENSG00000039068, ENSG00000162227, ENSG00000141510, ENSG00000109062, ENSG00000106688, ENSG00000134982, ENSG00000180370, ENSG00000073282, ENSG00000067182, ENSG00000171105, ENSG00000080824, ENSG00000119912, ENSG00000136997, ENSG00000105329, ENSG00000124207, ENSG00000166949, ENSG00000049245, ENSG00000036473, ENSG00000130706, ENSG00000171557, ENSG00000157103, ENSG00000137285, ENSG00000159307, ENSG00000173402, ENSG00000104325, ENSG00000155465, ENSG00000116761, ENSG00000120659, ENSG00000174775, ENSG00000127191, ENSG00000011485, ENSG00000107815, ENSG00000169252, ENSG00000020426, ENSG00000135679, ENSG00000147601, ENSG00000134480, ENSG00000204220, ENSG00000072506, ENSG00000021574, ENSG00000165280, ENSG00000109846, ENSG00000107404, ENSG00000121691, ENSG00000085231, ENSG00000014919	1121	505	14116	1.8452124605859341	0.00146471262974468	2.1877169197215274E-5	6.283723283817544E-4
GOTERM_BP_ALL	GO:0007275~multicellular organismal development	294	23.31482950039651	4.630169666756626E-7	ENSG00000008300, ENSG00000076242, ENSG00000138386, ENSG00000076248, ENSG00000126778, ENSG00000170485, ENSG00000124216, ENSG00000197757, ENSG00000130726, ENSG00000102384, ENSG00000081051, ENSG00000120063, ENSG00000127928, ENSG00000113580, ENSG00000119699, ENSG00000111704, ENSG00000198707, ENSG00000066044, ENSG00000168283, ENSG00000081237, ENSG00000141837, ENSG00000157851, ENSG00000146678, ENSG00000071626, ENSG00000013297, ENSG00000204536, ENSG00000019549, ENSG00000122966, ENSG00000141510, ENSG00000116251, ENSG00000141655, ENSG00000138379, ENSG00000130638, ENSG00000129455, ENSG00000073282, ENSG00000091140, ENSG00000154229, ENSG00000129965, ENSG00000134323, ENSG00000148400, ENSG00000171105, ENSG00000166949, ENSG00000099889, ENSG00000120149, ENSG00000104826, ENSG00000165060, ENSG00000166313, ENSG00000163359, ENSG00000144659, ENSG00000177606, ENSG00000196689, ENSG00000142192, ENSG00000157557, ENSG00000123191, ENSG00000095002, ENSG00000140262, ENSG00000136574, ENSG00000141736, ENSG00000132383, ENSG00000137413, ENSG00000213341, ENSG00000164050, ENSG00000073578, ENSG00000128052, ENSG00000153563, ENSG00000068024, ENSG00000154309, ENSG00000072506, ENSG00000005955, ENSG00000076770, ENSG00000189056, ENSG00000107404, ENSG00000040608, ENSG00000025708, ENSG00000105402, ENSG00000122180, ENSG00000120332, ENSG00000137090, ENSG00000087338, ENSG00000159556, ENSG00000170345, ENSG00000146648, ENSG00000168036, ENSG00000118702, ENSG00000185920, ENSG00000100030, ENSG00000072832, ENSG00000165887, ENSG00000115641, ENSG00000110799, ENSG00000157168, ENSG00000146535, ENSG00000107223, ENSG00000105664, ENSG00000108924, ENSG00000111361, ENSG00000134086, ENSG00000155090, ENSG00000134363, ENSG00000104267, ENSG00000163659, ENSG00000140416, ENSG00000037965, ENSG00000092295, ENSG00000136997, ENSG00000109471, ENSG00000161800, ENSG00000152705, ENSG00000100292, ENSG00000134057, ENSG00000106799, ENSG00000133216, ENSG00000148516, ENSG00000101846, ENSG00000136717, ENSG00000114861, ENSG00000110092, ENSG00000164690, ENSG00000104964, ENSG00000120659, ENSG00000010278, ENSG00000175832, ENSG00000137845, ENSG00000174600, ENSG00000107643, ENSG00000110107, ENSG00000196839, ENSG00000185630, ENSG00000115561, ENSG00000073536, ENSG00000154342, ENSG00000092140, ENSG00000069399, ENSG00000075213, ENSG00000187098, ENSG00000162676, ENSG00000109163, ENSG00000198947, ENSG00000139970, ENSG00000168487, ENSG00000112769, ENSG00000120885, ENSG00000102119, ENSG00000061337, ENSG00000138193, ENSG00000105974, ENSG00000158669, ENSG00000105976, ENSG00000131808, ENSG00000106305, ENSG00000072080, ENSG00000069667, ENSG00000198851, ENSG00000187266, ENSG00000221829, ENSG00000168610, ENSG00000074319, ENSG00000117595, ENSG00000112062, ENSG00000178573, ENSG00000073614, ENSG00000078018, ENSG00000113916, ENSG00000180176, ENSG00000039068, ENSG00000007168, ENSG00000167768, ENSG00000106804, ENSG00000165512, ENSG00000087258, ENSG00000111275, ENSG00000185559, ENSG00000118245, ENSG00000121075, ENSG00000088256, ENSG00000112715, ENSG00000120742, ENSG00000117707, ENSG00000090539, ENSG00000135046, ENSG00000142319, ENSG00000087245, ENSG00000204843, ENSG00000147889, ENSG00000137285, ENSG00000152234, ENSG00000049540, ENSG00000115956, ENSG00000159307, ENSG00000135341, ENSG00000101680, ENSG00000182578, ENSG00000030582, ENSG00000108576, ENSG00000008394, ENSG00000173402, ENSG00000001617, ENSG00000091583, ENSG00000020426, ENSG00000118137, ENSG00000138083, ENSG00000110400, ENSG00000181449, ENSG00000116711, ENSG00000102531, ENSG00000170315, ENSG00000096717, ENSG00000019991, ENSG00000125378, ENSG00000021574, ENSG00000140009, ENSG00000109846, ENSG00000149311, ENSG00000138686, ENSG00000132911, ENSG00000006282, ENSG00000001626, ENSG00000112333, ENSG00000160007, ENSG00000142731, ENSG00000138798, ENSG00000138795, ENSG00000118260, ENSG00000081189, ENSG00000152670, ENSG00000065320, ENSG00000181104, ENSG00000036828, ENSG00000186847, ENSG00000179588, ENSG00000132170, ENSG00000116688, ENSG00000164035, ENSG00000104332, ENSG00000221983, ENSG00000117407, ENSG00000164885, ENSG00000004478, ENSG00000144381, ENSG00000178919, ENSG00000073861, ENSG00000127603, ENSG00000110697, ENSG00000012061, ENSG00000112294, ENSG00000010810, ENSG00000093072, ENSG00000138623, ENSG00000143631, ENSG00000151617, ENSG00000162992, ENSG00000142208, ENSG00000032444, ENSG00000176678, ENSG00000075891, ENSG00000134982, ENSG00000106331, ENSG00000124733, ENSG00000143632, ENSG00000104368, ENSG00000198728, ENSG00000105329, ENSG00000084674, ENSG00000146038, ENSG00000168229, ENSG00000131196, ENSG00000111424, ENSG00000114554, ENSG00000026508, ENSG00000007171, ENSG00000162337, ENSG00000010610, ENSG00000090776, ENSG00000136244, ENSG00000186868, ENSG00000126861, ENSG00000124762, ENSG00000129152, ENSG00000150991, ENSG00000174775, ENSG00000173153, ENSG00000116062, ENSG00000178403, ENSG00000164867, ENSG00000167601, ENSG00000186951, ENSG00000108840, ENSG00000085276, ENSG00000169258, ENSG00000136929, ENSG00000139687, ENSG00000100393, ENSG00000111432, ENSG00000151702	1121	2865	14116	1.2921970379849705	0.0020245735129011955	2.980287547715843E-5	8.687991820521823E-4
GOTERM_BP_ALL	GO:0010558~negative regulation of macromolecule biosynthetic process	78	6.185567010309279	4.7081254780497415E-7	ENSG00000138795, ENSG00000138386, ENSG00000081189, ENSG00000168036, ENSG00000094804, ENSG00000168610, ENSG00000124788, ENSG00000178028, ENSG00000130726, ENSG00000175550, ENSG00000074319, ENSG00000074266, ENSG00000119699, ENSG00000049768, ENSG00000132170, ENSG00000157168, ENSG00000074800, ENSG00000178919, ENSG00000113916, ENSG00000111361, ENSG00000019549, ENSG00000155090, ENSG00000134086, ENSG00000134363, ENSG00000169375, ENSG00000141510, ENSG00000165156, ENSG00000075891, ENSG00000106331, ENSG00000073282, ENSG00000037965, ENSG00000154229, ENSG00000092330, ENSG00000186416, ENSG00000118245, ENSG00000198728, ENSG00000116001, ENSG00000105329, ENSG00000166949, ENSG00000117707, ENSG00000122565, ENSG00000105993, ENSG00000166313, ENSG00000148516, ENSG00000114861, ENSG00000111424, ENSG00000197114, ENSG00000069812, ENSG00000104964, ENSG00000136244, ENSG00000142684, ENSG00000147649, ENSG00000188986, ENSG00000124374, ENSG00000136231, ENSG00000135679, ENSG00000147601, ENSG00000177425, ENSG00000094916, ENSG00000163072, ENSG00000138083, ENSG00000093009, ENSG00000068024, ENSG00000181449, ENSG00000134107, ENSG00000069399, ENSG00000096717, ENSG00000186951, ENSG00000134308, ENSG00000162676, ENSG00000108840, ENSG00000178691, ENSG00000112333, ENSG00000174332, ENSG00000107249, ENSG00000115942, ENSG00000160007, ENSG00000139687	1121	547	14116	1.795615366927218	0.0020586251256856647	2.986545267058549E-5	8.834266508439548E-4
GOTERM_BP_ALL	GO:0006928~cell motion	70	5.551149881046788	5.885516662059535E-7	ENSG00000106299, ENSG00000152092, ENSG00000105976, ENSG00000120332, ENSG00000159556, ENSG00000105679, ENSG00000126778, ENSG00000006210, ENSG00000168610, ENSG00000065320, ENSG00000120063, ENSG00000112062, ENSG00000102962, ENSG00000221983, ENSG00000164885, ENSG00000111229, ENSG00000178919, ENSG00000157851, ENSG00000127603, ENSG00000010810, ENSG00000134086, ENSG00000007168, ENSG00000134982, ENSG00000140416, ENSG00000154229, ENSG00000035403, ENSG00000104368, ENSG00000118245, ENSG00000124721, ENSG00000187474, ENSG00000105329, ENSG00000111254, ENSG00000132254, ENSG00000152705, ENSG00000084674, ENSG00000146038, ENSG00000106799, ENSG00000166313, ENSG00000133216, ENSG00000135046, ENSG00000114204, ENSG00000026508, ENSG00000142192, ENSG00000162337, ENSG00000101680, ENSG00000095002, ENSG00000164690, ENSG00000026025, ENSG00000001617, ENSG00000136244, ENSG00000090776, ENSG00000150991, ENSG00000010278, ENSG00000141736, ENSG00000175832, ENSG00000164050, ENSG00000079308, ENSG00000128052, ENSG00000111537, ENSG00000178403, ENSG00000164867, ENSG00000107643, ENSG00000118137, ENSG00000110400, ENSG00000170315, ENSG00000075213, ENSG00000189056, ENSG00000140009, ENSG00000112333, ENSG00000108443	1121	475	14116	1.8557115357528522	0.0025727761249307868	3.680062856814548E-5	0.0011043496736973246
GOTERM_CC_ALL	GO:0030135~coated vesicle	32	2.53766851704996	5.994291286335279E-7	ENSG00000138449, ENSG00000006114, ENSG00000136813, ENSG00000008056, ENSG00000105404, ENSG00000159164, ENSG00000084674, ENSG00000005243, ENSG00000145817, ENSG00000111481, ENSG00000146648, ENSG00000138802, ENSG00000136717, ENSG00000090487, ENSG00000136750, ENSG00000129083, ENSG00000101438, ENSG00000185518, ENSG00000122705, ENSG00000110799, ENSG00000142186, ENSG00000144381, ENSG00000066455, ENSG00000102003, ENSG00000105669, ENSG00000106089, ENSG00000180176, ENSG00000130164, ENSG00000122012, ENSG00000078053, ENSG00000104490, ENSG00000141367	1184	159	15908	2.704062553119157	3.685810819172852E-4	1.189183331162802E-5	8.882992396985756E-4
GOTERM_MF_ALL	GO:0046983~protein dimerization activity	74	5.868358445678033	6.047910054976628E-7	ENSG00000131808, ENSG00000118260, ENSG00000170345, ENSG00000173662, ENSG00000146648, ENSG00000198851, ENSG00000197894, ENSG00000163541, ENSG00000168610, ENSG00000103266, ENSG00000166664, ENSG00000119699, ENSG00000049768, ENSG00000132170, ENSG00000165417, ENSG00000110799, ENSG00000118777, ENSG00000196296, ENSG00000108924, ENSG00000112294, ENSG00000070669, ENSG00000100504, ENSG00000007168, ENSG00000162992, ENSG00000141510, ENSG00000078053, ENSG00000115966, ENSG00000075426, ENSG00000168394, ENSG00000080824, ENSG00000198728, ENSG00000119912, ENSG00000101076, ENSG00000105329, ENSG00000166949, ENSG00000112715, ENSG00000084674, ENSG00000126247, ENSG00000106799, ENSG00000077498, ENSG00000101558, ENSG00000130402, ENSG00000114861, ENSG00000136717, ENSG00000115956, ENSG00000177606, ENSG00000007171, ENSG00000159307, ENSG00000145649, ENSG00000103490, ENSG00000182578, ENSG00000095002, ENSG00000008394, ENSG00000108576, ENSG00000010610, ENSG00000141736, ENSG00000100097, ENSG00000137845, ENSG00000136824, ENSG00000169252, ENSG00000147601, ENSG00000162772, ENSG00000153563, ENSG00000204220, ENSG00000185630, ENSG00000066455, ENSG00000110400, ENSG00000106089, ENSG00000111674, ENSG00000019991, ENSG00000125378, ENSG00000121691, ENSG00000116824, ENSG00000073009	1135	542	15143	1.821581026382951	7.756461256009928E-4	2.5861558478879054E-4	9.85877787029743E-4
GOTERM_BP_ALL	GO:0007154~cell communication	103	8.16812053925456	6.299316377328567E-7	ENSG00000048471, ENSG00000105974, ENSG00000138386, ENSG00000126778, ENSG00000124788, ENSG00000187730, ENSG00000141837, ENSG00000180176, ENSG00000013297, ENSG00000070669, ENSG00000019549, ENSG00000100348, ENSG00000109103, ENSG00000007168, ENSG00000116544, ENSG00000141510, ENSG00000106688, ENSG00000141655, ENSG00000129455, ENSG00000073282, ENSG00000154229, ENSG00000129965, ENSG00000104826, ENSG00000148943, ENSG00000145782, ENSG00000177606, ENSG00000142192, ENSG00000136750, ENSG00000099365, ENSG00000108576, ENSG00000136574, ENSG00000141736, ENSG00000157005, ENSG00000104497, ENSG00000160791, ENSG00000128310, ENSG00000167580, ENSG00000138083, ENSG00000110400, ENSG00000181449, ENSG00000163631, ENSG00000096717, ENSG00000170315, ENSG00000019991, ENSG00000125378, ENSG00000132470, ENSG00000094631, ENSG00000140009, ENSG00000107404, ENSG00000131042, ENSG00000132911, ENSG00000152208, ENSG00000170345, ENSG00000177885, ENSG00000168036, ENSG00000118702, ENSG00000114013, ENSG00000100030, ENSG00000054523, ENSG00000006606, ENSG00000123610, ENSG00000149575, ENSG00000102962, ENSG00000157168, ENSG00000221983, ENSG00000164885, ENSG00000130340, ENSG00000006074, ENSG00000112294, ENSG00000155090, ENSG00000129219, ENSG00000162992, ENSG00000078053, ENSG00000104368, ENSG00000008056, ENSG00000109471, ENSG00000049247, ENSG00000105329, ENSG00000173548, ENSG00000100292, ENSG00000145335, ENSG00000144285, ENSG00000198216, ENSG00000157103, ENSG00000105711, ENSG00000111424, ENSG00000183473, ENSG00000164690, ENSG00000104964, ENSG00000090776, ENSG00000136244, ENSG00000183729, ENSG00000124762, ENSG00000150991, ENSG00000010278, ENSG00000137845, ENSG00000125733, ENSG00000106089, ENSG00000154342, ENSG00000167601, ENSG00000163735, ENSG00000198947, ENSG00000164924	1121	795	14116	1.6314588838581905	0.002753414029867618	3.8833212827937835E-5	0.0011819940081370106
GOTERM_BP_ALL	GO:0051128~regulation of cellular component organization	68	5.392545598731166	6.644040766013586E-7	ENSG00000142731, ENSG00000138798, ENSG00000105974, ENSG00000119729, ENSG00000113384, ENSG00000175756, ENSG00000168036, ENSG00000065320, ENSG00000173273, ENSG00000173898, ENSG00000120063, ENSG00000119699, ENSG00000049768, ENSG00000006451, ENSG00000221983, ENSG00000138279, ENSG00000146535, ENSG00000111229, ENSG00000078018, ENSG00000112742, ENSG00000141837, ENSG00000127445, ENSG00000127603, ENSG00000012061, ENSG00000010810, ENSG00000142208, ENSG00000134982, ENSG00000129455, ENSG00000140416, ENSG00000154229, ENSG00000092330, ENSG00000129965, ENSG00000171105, ENSG00000136997, ENSG00000105329, ENSG00000166949, ENSG00000112715, ENSG00000117707, ENSG00000145335, ENSG00000106799, ENSG00000133216, ENSG00000130402, ENSG00000136717, ENSG00000115956, ENSG00000049540, ENSG00000001617, ENSG00000137804, ENSG00000186868, ENSG00000126861, ENSG00000150991, ENSG00000127564, ENSG00000157500, ENSG00000164050, ENSG00000147601, ENSG00000128052, ENSG00000110245, ENSG00000118137, ENSG00000110400, ENSG00000116711, ENSG00000170315, ENSG00000094631, ENSG00000075213, ENSG00000040608, ENSG00000146192, ENSG00000149311, ENSG00000120885, ENSG00000160007, ENSG00000061337	1121	458	14116	1.869603325165849	0.0029038731896967596	4.038942890216557E-5	0.0012466771790342612
GOTERM_BP_ALL	GO:0032844~regulation of homeostatic process	27	2.141157811260904	6.924643833027213E-7	ENSG00000198728, ENSG00000105974, ENSG00000136997, ENSG00000109471, ENSG00000105329, ENSG00000112715, ENSG00000091513, ENSG00000026508, ENSG00000181104, ENSG00000173273, ENSG00000143933, ENSG00000120659, ENSG00000112062, ENSG00000181408, ENSG00000100739, ENSG00000081237, ENSG00000111537, ENSG00000147601, ENSG00000196839, ENSG00000116711, ENSG00000012061, ENSG00000151617, ENSG00000104267, ENSG00000135413, ENSG00000198668, ENSG00000129455, ENSG00000006283, ENSG00000092330	1121	114	14116	2.9823935396027985	0.003026329061149302	4.1518558012487716E-5	0.001299328765613783
GOTERM_BP_ALL	GO:0045927~positive regulation of growth	22	1.7446471054718478	6.984189860914353E-7	ENSG00000171105, ENSG00000181408, ENSG00000169252, ENSG00000109471, ENSG00000112667, ENSG00000157168, ENSG00000118260, ENSG00000117707, ENSG00000165060, ENSG00000146678, ENSG00000106799, ENSG00000142319, ENSG00000118702, ENSG00000142208, ENSG00000065320, ENSG00000186868, ENSG00000129152, ENSG00000085231, ENSG00000100393, ENSG00000108443, ENSG00000137845, ENSG00000129965	1121	80	14116	3.462890276538805	0.003052313160993969	4.130970037463655E-5	0.0013105018149550673
GOTERM_BP_ALL	GO:0022607~cellular component assembly	112	8.881839809674862	7.009524549494284E-7	ENSG00000105974, ENSG00000106100, ENSG00000076242, ENSG00000072080, ENSG00000125743, ENSG00000166337, ENSG00000184743, ENSG00000099817, ENSG00000065609, ENSG00000198851, ENSG00000086827, ENSG00000104833, ENSG00000141837, ENSG00000039068, ENSG00000007168, ENSG00000177791, ENSG00000141510, ENSG00000106688, ENSG00000180370, ENSG00000073282, ENSG00000067182, ENSG00000035403, ENSG00000171105, ENSG00000118245, ENSG00000119912, ENSG00000165733, ENSG00000132254, ENSG00000166949, ENSG00000117707, ENSG00000111875, ENSG00000074201, ENSG00000145782, ENSG00000137285, ENSG00000049540, ENSG00000142192, ENSG00000159307, ENSG00000173402, ENSG00000104325, ENSG00000011485, ENSG00000107815, ENSG00000020426, ENSG00000079308, ENSG00000147601, ENSG00000204220, ENSG00000118137, ENSG00000021574, ENSG00000072506, ENSG00000132470, ENSG00000094631, ENSG00000165280, ENSG00000109846, ENSG00000107404, ENSG00000132475, ENSG00000152240, ENSG00000085231, ENSG00000121716, ENSG00000128340, ENSG00000106299, ENSG00000103363, ENSG00000177885, ENSG00000118640, ENSG00000168036, ENSG00000173273, ENSG00000136450, ENSG00000186847, ENSG00000010017, ENSG00000157168, ENSG00000110799, ENSG00000165417, ENSG00000003756, ENSG00000164885, ENSG00000117408, ENSG00000144381, ENSG00000004478, ENSG00000112294, ENSG00000134086, ENSG00000162227, ENSG00000141696, ENSG00000089327, ENSG00000109062, ENSG00000134982, ENSG00000140416, ENSG00000092330, ENSG00000143632, ENSG00000080824, ENSG00000215699, ENSG00000136997, ENSG00000161800, ENSG00000124207, ENSG00000105329, ENSG00000049245, ENSG00000084674, ENSG00000036473, ENSG00000130706, ENSG00000171557, ENSG00000130402, ENSG00000157103, ENSG00000119953, ENSG00000155465, ENSG00000116761, ENSG00000120659, ENSG00000010278, ENSG00000174775, ENSG00000127191, ENSG00000169252, ENSG00000135679, ENSG00000134480, ENSG00000100028, ENSG00000110245, ENSG00000146192, ENSG00000121691, ENSG00000014919	1121	887	14116	1.590012138863774	0.0030633682536378437	4.0906762904691085E-5	0.001315255544398486
GOTERM_BP_ALL	GO:0030030~cell projection organization	58	4.599524187153054	7.208771152898933E-7	ENSG00000008300, ENSG00000128340, ENSG00000120332, ENSG00000118260, ENSG00000159556, ENSG00000146648, ENSG00000154099, ENSG00000065320, ENSG00000198707, ENSG00000122735, ENSG00000221983, ENSG00000164885, ENSG00000123810, ENSG00000078018, ENSG00000141837, ENSG00000157851, ENSG00000127603, ENSG00000039068, ENSG00000007168, ENSG00000089327, ENSG00000142208, ENSG00000075891, ENSG00000134982, ENSG00000130638, ENSG00000129455, ENSG00000140416, ENSG00000087258, ENSG00000154229, ENSG00000035403, ENSG00000148400, ENSG00000132254, ENSG00000166313, ENSG00000133216, ENSG00000115956, ENSG00000026508, ENSG00000142192, ENSG00000144451, ENSG00000164690, ENSG00000136244, ENSG00000090776, ENSG00000150991, ENSG00000141736, ENSG00000175832, ENSG00000178403, ENSG00000110400, ENSG00000154342, ENSG00000170315, ENSG00000132470, ENSG00000075213, ENSG00000189056, ENSG00000107404, ENSG00000040608, ENSG00000146192, ENSG00000198947, ENSG00000138686, ENSG00000169258, ENSG00000120885, ENSG00000112333	1121	368	14116	1.9846604351704613	0.00315030760573487	4.1515983860151984E-5	0.0013526416067999314
GOTERM_BP_ALL	GO:0032101~regulation of response to external stimulus	33	2.6169706582077716	7.72212756697658E-7	ENSG00000152208, ENSG00000105974, ENSG00000109471, ENSG00000105329, ENSG00000166949, ENSG00000112715, ENSG00000142319, ENSG00000135318, ENSG00000006210, ENSG00000115956, ENSG00000181104, ENSG00000166664, ENSG00000113889, ENSG00000136244, ENSG00000091583, ENSG00000129152, ENSG00000137845, ENSG00000132170, ENSG00000169252, ENSG00000164867, ENSG00000128052, ENSG00000196839, ENSG00000113916, ENSG00000116711, ENSG00000186951, ENSG00000151617, ENSG00000167768, ENSG00000115718, ENSG00000129455, ENSG00000067182, ENSG00000154229, ENSG00000131203, ENSG00000129965	1121	159	14116	2.6135020955009844	0.0033742708507439323	4.3894835830893264E-5	0.001448966273975838
GOTERM_BP_ALL	GO:0009719~response to endogenous stimulus	62	4.9167327517842985	7.846263140349135E-7	ENSG00000105974, ENSG00000119729, ENSG00000091831, ENSG00000170345, ENSG00000141404, ENSG00000177885, ENSG00000168036, ENSG00000115415, ENSG00000143799, ENSG00000185920, ENSG00000168610, ENSG00000100030, ENSG00000119699, ENSG00000132170, ENSG00000115641, ENSG00000127588, ENSG00000180176, ENSG00000146678, ENSG00000070669, ENSG00000111361, ENSG00000100348, ENSG00000142208, ENSG00000104267, ENSG00000129467, ENSG00000138379, ENSG00000087258, ENSG00000111275, ENSG00000154229, ENSG00000143632, ENSG00000129965, ENSG00000171105, ENSG00000105329, ENSG00000100292, ENSG00000106799, ENSG00000101846, ENSG00000157103, ENSG00000095002, ENSG00000110092, ENSG00000164690, ENSG00000008394, ENSG00000122971, ENSG00000136244, ENSG00000172354, ENSG00000124762, ENSG00000141736, ENSG00000157500, ENSG00000157005, ENSG00000133703, ENSG00000164867, ENSG00000116711, ENSG00000186469, ENSG00000111674, ENSG00000130164, ENSG00000125378, ENSG00000094631, ENSG00000186951, ENSG00000109846, ENSG00000108840, ENSG00000140009, ENSG00000001626, ENSG00000108443, ENSG00000100393	1121	405	14116	1.9277144524840035	0.003428420223968387	4.4028655375005776E-5	0.001472258689638739
GOTERM_BP_ALL	GO:0044419~interspecies interaction between organisms	48	3.8065027755749403	9.359340540991416E-7	ENSG00000100906, ENSG00000171105, ENSG00000215301, ENSG00000105974, ENSG00000118260, ENSG00000105329, ENSG00000166949, ENSG00000076248, ENSG00000099817, ENSG00000177885, ENSG00000168090, ENSG00000167986, ENSG00000115415, ENSG00000136717, ENSG00000114013, ENSG00000136932, ENSG00000104969, ENSG00000168610, ENSG00000162231, ENSG00000129083, ENSG00000103043, ENSG00000100030, ENSG00000154582, ENSG00000026025, ENSG00000115267, ENSG00000010610, ENSG00000074319, ENSG00000164163, ENSG00000006451, ENSG00000160791, ENSG00000135679, ENSG00000128052, ENSG00000125810, ENSG00000144381, ENSG00000110400, ENSG00000163631, ENSG00000096717, ENSG00000130164, ENSG00000010810, ENSG00000108561, ENSG00000141510, ENSG00000180370, ENSG00000080603, ENSG00000067182, ENSG00000139687, ENSG00000168394, ENSG00000100393, ENSG00000073009	1121	283	14116	2.135801262754418	0.004088205713054349	5.18541652992921E-5	0.0017561674489963153
GOTERM_BP_ALL	GO:0051253~negative regulation of RNA metabolic process	57	4.520222045995242	9.415125127316539E-7	ENSG00000138795, ENSG00000081189, ENSG00000168036, ENSG00000168610, ENSG00000178028, ENSG00000130726, ENSG00000074319, ENSG00000175550, ENSG00000132170, ENSG00000049768, ENSG00000074800, ENSG00000178919, ENSG00000113916, ENSG00000019549, ENSG00000134086, ENSG00000155090, ENSG00000134363, ENSG00000169375, ENSG00000075891, ENSG00000165156, ENSG00000141510, ENSG00000106331, ENSG00000073282, ENSG00000037965, ENSG00000198728, ENSG00000118245, ENSG00000215699, ENSG00000166949, ENSG00000117707, ENSG00000122565, ENSG00000105993, ENSG00000148516, ENSG00000114861, ENSG00000111424, ENSG00000197114, ENSG00000104964, ENSG00000142684, ENSG00000147649, ENSG00000135679, ENSG00000163072, ENSG00000094916, ENSG00000177425, ENSG00000138083, ENSG00000068024, ENSG00000181449, ENSG00000096717, ENSG00000134107, ENSG00000134308, ENSG00000186951, ENSG00000162676, ENSG00000108840, ENSG00000178691, ENSG00000174332, ENSG00000112333, ENSG00000107249, ENSG00000115942, ENSG00000139687	1121	362	14116	1.982769922277367	0.004112522530866913	5.1511200855225425E-5	0.0017666346666445065
GOTERM_BP_ALL	GO:0045596~negative regulation of cell differentiation	40	3.1720856463124503	9.460374540088302E-7	ENSG00000100906, ENSG00000198728, ENSG00000105974, ENSG00000105329, ENSG00000166949, ENSG00000159556, ENSG00000106799, ENSG00000168036, ENSG00000090539, ENSG00000133216, ENSG00000148516, ENSG00000065320, ENSG00000100030, ENSG00000164690, ENSG00000110092, ENSG00000001617, ENSG00000126861, ENSG00000132170, ENSG00000141232, ENSG00000110107, ENSG00000068024, ENSG00000185630, ENSG00000113916, ENSG00000181449, ENSG00000096717, ENSG00000125378, ENSG00000076770, ENSG00000186951, ENSG00000134363, ENSG00000162676, ENSG00000075213, ENSG00000108840, ENSG00000040608, ENSG00000141510, ENSG00000134982, ENSG00000129455, ENSG00000061273, ENSG00000073282, ENSG00000112333, ENSG00000148400	1121	216	14116	2.331912644133875	0.004132246571017295	5.1119778463282195E-5	0.0017751251018882641
GOTERM_BP_ALL	GO:0051049~regulation of transport	65	5.154639175257731	9.669815649182092E-7	ENSG00000138798, ENSG00000105974, ENSG00000119729, ENSG00000118260, ENSG00000139193, ENSG00000118702, ENSG00000181104, ENSG00000036828, ENSG00000119699, ENSG00000049768, ENSG00000157168, ENSG00000152332, ENSG00000164885, ENSG00000141837, ENSG00000039068, ENSG00000151617, ENSG00000134363, ENSG00000162992, ENSG00000142208, ENSG00000135413, ENSG00000100300, ENSG00000109062, ENSG00000053918, ENSG00000198668, ENSG00000087258, ENSG00000154229, ENSG00000129965, ENSG00000171105, ENSG00000100906, ENSG00000101076, ENSG00000109471, ENSG00000105329, ENSG00000166949, ENSG00000120742, ENSG00000106617, ENSG00000100292, ENSG00000145335, ENSG00000153956, ENSG00000106799, ENSG00000130402, ENSG00000136717, ENSG00000147889, ENSG00000133107, ENSG00000145740, ENSG00000007171, ENSG00000103490, ENSG00000099365, ENSG00000164690, ENSG00000136244, ENSG00000143933, ENSG00000169252, ENSG00000181408, ENSG00000157500, ENSG00000100739, ENSG00000111537, ENSG00000164867, ENSG00000110245, ENSG00000118137, ENSG00000196839, ENSG00000106089, ENSG00000116711, ENSG00000069399, ENSG00000096717, ENSG00000125378, ENSG00000109846, ENSG00000162009	1121	435	14116	1.8816122714735406	0.0042235360344269335	5.161428203548368E-5	0.001814423860624359
GOTERM_BP_ALL	GO:0010942~positive regulation of cell death	65	5.154639175257731	9.669815649182092E-7	ENSG00000076242, ENSG00000103024, ENSG00000106100, ENSG00000198851, ENSG00000139193, ENSG00000115415, ENSG00000100030, ENSG00000113889, ENSG00000113580, ENSG00000119699, ENSG00000221983, ENSG00000003756, ENSG00000081237, ENSG00000164885, ENSG00000144381, ENSG00000113916, ENSG00000205155, ENSG00000155090, ENSG00000142208, ENSG00000141510, ENSG00000134982, ENSG00000073282, ENSG00000137275, ENSG00000154229, ENSG00000162604, ENSG00000148400, ENSG00000136997, ENSG00000116001, ENSG00000105329, ENSG00000181026, ENSG00000166949, ENSG00000120149, ENSG00000100292, ENSG00000213619, ENSG00000106799, ENSG00000166313, ENSG00000147889, ENSG00000111424, ENSG00000156709, ENSG00000026508, ENSG00000177606, ENSG00000183473, ENSG00000142192, ENSG00000103490, ENSG00000119953, ENSG00000124762, ENSG00000150991, ENSG00000127191, ENSG00000116062, ENSG00000169252, ENSG00000157005, ENSG00000147601, ENSG00000177425, ENSG00000111537, ENSG00000107643, ENSG00000116711, ENSG00000069399, ENSG00000170315, ENSG00000125378, ENSG00000094631, ENSG00000146192, ENSG00000149311, ENSG00000079805, ENSG00000116824, ENSG00000073009	1121	435	14116	1.8816122714735406	0.0042235360344269335	5.161428203548368E-5	0.001814423860624359
GOTERM_CC_ALL	GO:0030662~coated vesicle membrane	20	1.5860428231562251	1.03478299657229E-6	ENSG00000122705, ENSG00000006114, ENSG00000008056, ENSG00000159164, ENSG00000142186, ENSG00000005243, ENSG00000084674, ENSG00000102003, ENSG00000111481, ENSG00000066455, ENSG00000146648, ENSG00000105669, ENSG00000106089, ENSG00000130164, ENSG00000138802, ENSG00000136750, ENSG00000129083, ENSG00000101438, ENSG00000104490, ENSG00000141367	1184	73	15908	3.6810440577563863	6.361894178283922E-4	1.988704825583998E-5	0.0015334493106200497
[truncated: 985,361 more chars]
