# Supplementary material for: A Computational Study Identifies HIV Progression-Related Genes Using mRMR and Shortest Path Tracing
Source: PLoS One. 2013 Nov 11;8(11):e78057. doi: 10.1371/journal.pone.0078057 (PMC3823927; doi:10.1371/journal.pone.0078057)
Supplement: Table S6 — KEGG pathway enrichment of the 1290 shortest path identified genes. (TXT) [file pone.0078057.s006.tex]

Table S6. KEGG pathway enrichment of the 1290 shortest path identified genes.
Category	Term	Count	%	PValue	Genes	List Total	Pop Hits	Pop Total	Fold Enrichment	Bonferroni	Benjamini	FDR
KEGG_PATHWAY	hsa05200:Pathways in cancer	67	5.313243457573354	3.2320429658804606E-8	ENSG00000138798, ENSG00000128340, ENSG00000138795, ENSG00000091128, ENSG00000105976, ENSG00000076242, ENSG00000103363, ENSG00000170345, ENSG00000146648, ENSG00000177885, ENSG00000168036, ENSG00000115415, ENSG00000185920, ENSG00000168610, ENSG00000100030, ENSG00000154582, ENSG00000119699, ENSG00000132170, ENSG00000005884, ENSG00000006451, ENSG00000121879, ENSG00000134086, ENSG00000039068, ENSG00000142208, ENSG00000141510, ENSG00000134982, ENSG00000154229, ENSG00000100906, ENSG00000080824, ENSG00000162434, ENSG00000136997, ENSG00000105329, ENSG00000166949, ENSG00000112715, ENSG00000106799, ENSG00000087245, ENSG00000147889, ENSG00000177606, ENSG00000007171, ENSG00000182578, ENSG00000101680, ENSG00000095002, ENSG00000110092, ENSG00000164690, ENSG00000166501, ENSG00000136244, ENSG00000124762, ENSG00000174775, ENSG00000141736, ENSG00000127191, ENSG00000116062, ENSG00000213341, ENSG00000157500, ENSG00000135679, ENSG00000133703, ENSG00000107643, ENSG00000154342, ENSG00000019991, ENSG00000125378, ENSG00000187098, ENSG00000107404, ENSG00000085276, ENSG00000112769, ENSG00000139687, ENSG00000100393, ENSG00000111432, ENSG00000073009	526	328	5085	1.9747229435222111	5.591418790529268E-6	5.591418790529268E-6	3.9546804175838446E-5
KEGG_PATHWAY	hsa05210:Colorectal cancer	27	2.141157811260904	1.3903485936898652E-7	ENSG00000136997, ENSG00000128340, ENSG00000138795, ENSG00000105976, ENSG00000076242, ENSG00000105329, ENSG00000166949, ENSG00000170345, ENSG00000146648, ENSG00000177885, ENSG00000168036, ENSG00000106799, ENSG00000177606, ENSG00000100030, ENSG00000110092, ENSG00000095002, ENSG00000119699, ENSG00000116062, ENSG00000157500, ENSG00000107643, ENSG00000133703, ENSG00000121879, ENSG00000142208, ENSG00000107404, ENSG00000141510, ENSG00000134982, ENSG00000111432	526	84	5085	3.1073465507876157	2.4052743077040972E-5	1.2026443856227864E-5	1.701209147997318E-4
KEGG_PATHWAY	hsa05212:Pancreatic cancer	24	1.9032513877874702	3.932906202745584E-7	ENSG00000138798, ENSG00000213341, ENSG00000162434, ENSG00000128340, ENSG00000006451, ENSG00000105329, ENSG00000166949, ENSG00000112715, ENSG00000107643, ENSG00000133703, ENSG00000146648, ENSG00000106799, ENSG00000121879, ENSG00000147889, ENSG00000115415, ENSG00000142208, ENSG00000168610, ENSG00000141510, ENSG00000100030, ENSG00000110092, ENSG00000139687, ENSG00000119699, ENSG00000141736, ENSG00000073009	526	72	5085	3.222433460076046	6.80369760702737E-5	2.2679506379574832E-5	4.812236645279633E-4
KEGG_PATHWAY	hsa05219:Bladder cancer	17	1.3481363996827915	1.7197632991836272E-6	ENSG00000138798, ENSG00000025708, ENSG00000136997, ENSG00000135679, ENSG00000112715, ENSG00000133703, ENSG00000146648, ENSG00000087245, ENSG00000147889, ENSG00000039068, ENSG00000141510, ENSG00000100030, ENSG00000110092, ENSG00000124762, ENSG00000139687, ENSG00000174775, ENSG00000141736	526	42	5085	3.9129549158066266	2.9747505211530356E-4	7.437706053814441E-5	0.0021042572262541803
KEGG_PATHWAY	hsa04520:Adherens junction	23	1.8239492466296592	5.710410185049762E-6	ENSG00000171105, ENSG00000070770, ENSG00000106299, ENSG00000128340, ENSG00000138795, ENSG00000105976, ENSG00000166949, ENSG00000143727, ENSG00000146648, ENSG00000110400, ENSG00000168036, ENSG00000106799, ENSG00000010810, ENSG00000019549, ENSG00000130402, ENSG00000039068, ENSG00000124216, ENSG00000101266, ENSG00000100030, ENSG00000135341, ENSG00000100393, ENSG00000035403, ENSG00000141736	526	77	5085	2.8876351785097034	9.874159663931792E-4	1.975612387444814E-4	0.0069869513519393855
KEGG_PATHWAY	hsa04510:Focal adhesion	42	3.330689928628073	1.1101438694822064E-5	ENSG00000138798, ENSG00000128340, ENSG00000105974, ENSG00000091128, ENSG00000105976, ENSG00000120332, ENSG00000112715, ENSG00000146648, ENSG00000177885, ENSG00000163359, ENSG00000168036, ENSG00000130402, ENSG00000177606, ENSG00000143127, ENSG00000109072, ENSG00000100030, ENSG00000101680, ENSG00000110092, ENSG00000166501, ENSG00000101349, ENSG00000141736, ENSG00000174775, ENSG00000106631, ENSG00000005884, ENSG00000110799, ENSG00000139626, ENSG00000128052, ENSG00000107643, ENSG00000105664, ENSG00000121879, ENSG00000127314, ENSG00000019991, ENSG00000186298, ENSG00000010810, ENSG00000132470, ENSG00000189056, ENSG00000142208, ENSG00000180370, ENSG00000112769, ENSG00000160007, ENSG00000154229, ENSG00000035403	526	201	5085	2.020032915271551	0.001918716460330927	3.200420347383437E-4	0.013582713057702644
KEGG_PATHWAY	hsa05213:Endometrial cancer	17	1.3481363996827915	3.997441683929619E-5	ENSG00000138798, ENSG00000136997, ENSG00000138795, ENSG00000076242, ENSG00000133703, ENSG00000146648, ENSG00000177885, ENSG00000121879, ENSG00000168036, ENSG00000039068, ENSG00000142208, ENSG00000141510, ENSG00000134982, ENSG00000100030, ENSG00000110092, ENSG00000174775, ENSG00000141736	526	52	5085	3.160463585843814	0.00689185383253299	9.87471034980425E-4	0.04890113674892449
KEGG_PATHWAY	hsa05220:Chronic myeloid leukemia	21	1.6653449643140366	4.600070008977025E-5	ENSG00000100906, ENSG00000213341, ENSG00000136997, ENSG00000105329, ENSG00000166949, ENSG00000135679, ENSG00000133703, ENSG00000177885, ENSG00000106799, ENSG00000121879, ENSG00000147889, ENSG00000142208, ENSG00000085276, ENSG00000141510, ENSG00000100030, ENSG00000110092, ENSG00000124762, ENSG00000139687, ENSG00000174775, ENSG00000119699, ENSG00000073009	526	75	5085	2.7068441064638784	0.007926720697293055	9.94293382519995E-4	0.05627124926029792
KEGG_PATHWAY	hsa05215:Prostate cancer	23	1.8239492466296592	6.86073916022967E-5	ENSG00000100906, ENSG00000138798, ENSG00000213341, ENSG00000080824, ENSG00000138795, ENSG00000118260, ENSG00000135679, ENSG00000133703, ENSG00000146648, ENSG00000177885, ENSG00000168036, ENSG00000121879, ENSG00000142208, ENSG00000141510, ENSG00000100030, ENSG00000110092, ENSG00000124762, ENSG00000139687, ENSG00000174775, ENSG00000100393, ENSG00000141736, ENSG00000073009, ENSG00000129965	526	89	5085	2.498291109497159	0.01179932145085505	0.0013179624923556066	0.08391466611539222
KEGG_PATHWAY	hsa05214:Glioma	18	1.4274385408406027	1.451183139393797E-4	ENSG00000138798, ENSG00000135679, ENSG00000133703, ENSG00000146648, ENSG00000177885, ENSG00000121879, ENSG00000147889, ENSG00000142208, ENSG00000141510, ENSG00000058404, ENSG00000100030, ENSG00000198668, ENSG00000110092, ENSG00000166501, ENSG00000124762, ENSG00000154229, ENSG00000143933, ENSG00000139687, ENSG00000174775	526	63	5085	2.762085822922325	0.024794723475284774	0.0025075797680365053	0.17741998439763096
KEGG_PATHWAY	hsa05211:Renal cell carcinoma	19	1.506740681998414	1.8234595996334568E-4	ENSG00000105976, ENSG00000105329, ENSG00000112715, ENSG00000103363, ENSG00000133703, ENSG00000177885, ENSG00000121879, ENSG00000127314, ENSG00000019991, ENSG00000134086, ENSG00000177606, ENSG00000142208, ENSG00000100030, ENSG00000154582, ENSG00000180370, ENSG00000101349, ENSG00000174775, ENSG00000100393, ENSG00000119699	526	70	5085	2.623981531776208	0.031056258953696236	0.0028639571686566168	0.22288746613764454
KEGG_PATHWAY	hsa05223:Non-small cell lung cancer	15	1.189532117367169	8.593603821185211E-4	ENSG00000138798, ENSG00000133703, ENSG00000146648, ENSG00000177885, ENSG00000121879, ENSG00000147889, ENSG00000142208, ENSG00000141510, ENSG00000100030, ENSG00000110092, ENSG00000166501, ENSG00000154229, ENSG00000139687, ENSG00000141736, ENSG00000174775	526	54	5085	2.6853612167300382	0.13820104208810347	0.012317943891891003	1.0464393558812346
KEGG_PATHWAY	hsa04012:ErbB signaling pathway	20	1.5860428231562251	0.0011228163742900755	ENSG00000138798, ENSG00000136997, ENSG00000157168, ENSG00000107643, ENSG00000133703, ENSG00000146648, ENSG00000177885, ENSG00000121879, ENSG00000177606, ENSG00000142208, ENSG00000058404, ENSG00000100030, ENSG00000180370, ENSG00000166501, ENSG00000124762, ENSG00000154229, ENSG00000101349, ENSG00000174775, ENSG00000141736, ENSG00000108443	526	87	5085	2.222367903500721	0.17663556747007791	0.014839286027482967	1.365228842019961
KEGG_PATHWAY	hsa04660:T cell receptor signaling pathway	23	1.8239492466296592	0.0012624850357584308	ENSG00000100906, ENSG00000213341, ENSG00000109471, ENSG00000081237, ENSG00000111537, ENSG00000153563, ENSG00000133703, ENSG00000170345, ENSG00000177885, ENSG00000121879, ENSG00000198851, ENSG00000131196, ENSG00000010810, ENSG00000177606, ENSG00000142208, ENSG00000100030, ENSG00000135341, ENSG00000180370, ENSG00000010610, ENSG00000101349, ENSG00000174775, ENSG00000112062, ENSG00000073009	526	108	5085	2.0587769328263623	0.19631501554265607	0.015489350768765786	1.5338492528541359
KEGG_PATHWAY	hsa04010:MAPK signaling pathway	44	3.4892942109436955	0.0017625165743770114	ENSG00000138798, ENSG00000006116, ENSG00000128340, ENSG00000136997, ENSG00000108878, ENSG00000105329, ENSG00000081189, ENSG00000170345, ENSG00000146648, ENSG00000177885, ENSG00000153956, ENSG00000106799, ENSG00000198216, ENSG00000177606, ENSG00000100030, ENSG00000135341, ENSG00000188784, ENSG00000126803, ENSG00000166501, ENSG00000186868, ENSG00000112062, ENSG00000119699, ENSG00000174775, ENSG00000127191, ENSG00000011485, ENSG00000213341, ENSG00000152689, ENSG00000133703, ENSG00000107643, ENSG00000146535, ENSG00000141837, ENSG00000116711, ENSG00000141480, ENSG00000127314, ENSG00000105605, ENSG00000142208, ENSG00000085276, ENSG00000141510, ENSG00000180370, ENSG00000006283, ENSG00000115966, ENSG00000067182, ENSG00000154229, ENSG00000073009	526	267	5085	1.5931131712735505	0.26301253325870344	0.020140050478099303	2.1353638541343534
KEGG_PATHWAY	hsa04110:Cell cycle	25	1.9825535289452814	0.0018274083588526845	ENSG00000136997, ENSG00000164045, ENSG00000105329, ENSG00000166949, ENSG00000134057, ENSG00000094804, ENSG00000147889, ENSG00000110092, ENSG00000124762, ENSG00000166851, ENSG00000119699, ENSG00000164754, ENSG00000127564, ENSG00000135679, ENSG00000134480, ENSG00000093009, ENSG00000112742, ENSG00000134308, ENSG00000141510, ENSG00000149311, ENSG00000091651, ENSG00000164924, ENSG00000115942, ENSG00000100393, ENSG00000139687	526	125	5085	1.933460076045627	0.27125460357241715	0.01958264806345633	2.2131777890620485
KEGG_PATHWAY	hsa05216:Thyroid cancer	10	0.7930214115781126	0.0018751445884851439	ENSG00000039068, ENSG00000136997, ENSG00000138795, ENSG00000141510, ENSG00000100030, ENSG00000133703, ENSG00000110092, ENSG00000168036, ENSG00000174775, ENSG00000132170	526	29	5085	3.3335518552510814	0.27725913907106214	0.018919012968545146	2.2703836432292457
KEGG_PATHWAY	hsa05218:Melanoma	17	1.3481363996827915	0.001921821184058465	ENSG00000138798, ENSG00000105976, ENSG00000135679, ENSG00000133703, ENSG00000146648, ENSG00000121879, ENSG00000019991, ENSG00000147889, ENSG00000039068, ENSG00000187098, ENSG00000142208, ENSG00000141510, ENSG00000100030, ENSG00000110092, ENSG00000124762, ENSG00000139687, ENSG00000174775	526	71	5085	2.314705724843357	0.28308281960240533	0.018318742680682565	2.3262899429694617
KEGG_PATHWAY	hsa04912:GnRH signaling pathway	21	1.6653449643140366	0.0020233416954840854	ENSG00000131808, ENSG00000088256, ENSG00000133703, ENSG00000107643, ENSG00000104826, ENSG00000146648, ENSG00000116711, ENSG00000177885, ENSG00000087245, ENSG00000129219, ENSG00000177606, ENSG00000109163, ENSG00000058404, ENSG00000129467, ENSG00000100030, ENSG00000198668, ENSG00000188784, ENSG00000166501, ENSG00000154229, ENSG00000143933, ENSG00000174775, ENSG00000112062	526	98	5085	2.0715643671917436	0.29558859758387324	0.018272713821382736	2.447783462209885
KEGG_PATHWAY	hsa04512:ECM-receptor interaction	18	1.4274385408406027	0.004683817004643426	ENSG00000005884, ENSG00000091128, ENSG00000110799, ENSG00000120332, ENSG00000159164, ENSG00000139626, ENSG00000105664, ENSG00000163359, ENSG00000132470, ENSG00000026508, ENSG00000143127, ENSG00000189056, ENSG00000109072, ENSG00000101680, ENSG00000112769, ENSG00000173402, ENSG00000122012, ENSG00000185518	526	84	5085	2.0715643671917436	0.5561212935096074	0.03979665272475186	5.582631888968237
KEGG_PATHWAY	hsa05410:Hypertrophic cardiomyopathy (HCM)	18	1.4274385408406027	0.005311532543246232	ENSG00000005884, ENSG00000006116, ENSG00000108878, ENSG00000105329, ENSG00000139626, ENSG00000106617, ENSG00000153956, ENSG00000132470, ENSG00000105605, ENSG00000143127, ENSG00000198947, ENSG00000175084, ENSG00000173402, ENSG00000140416, ENSG00000131791, ENSG00000102119, ENSG00000136244, ENSG00000119699	526	85	5085	2.0471930216953704	0.6020162790427953	0.042925011032707294	6.30865409972905
KEGG_PATHWAY	hsa04621:NOD-like receptor signaling pathway	14	1.1102299762093577	0.009376953143603773	ENSG00000100906, ENSG00000213341, ENSG00000137757, ENSG00000080824, ENSG00000106100, ENSG00000107643, ENSG00000103313, ENSG00000100030, ENSG00000135341, ENSG00000103490, ENSG00000136244, ENSG00000112062, ENSG00000118503, ENSG00000073009	526	62	5085	2.1829387955353856	0.8040442642890384	0.07140709146941215	10.888016423375046
KEGG_PATHWAY	hsa04730:Long-term depression	15	1.189532117367169	0.009614151311797749	ENSG00000152208, ENSG00000088256, ENSG00000133703, ENSG00000146535, ENSG00000141837, ENSG00000116711, ENSG00000065135, ENSG00000100030, ENSG00000128266, ENSG00000188784, ENSG00000166501, ENSG00000120063, ENSG00000087258, ENSG00000154229, ENSG00000174775	526	69	5085	2.1015870391800298	0.8119965856485124	0.07008770778976325	11.148745365515577
KEGG_PATHWAY	hsa04916:Melanogenesis	19	1.506740681998414	0.011550472033710062	ENSG00000138795, ENSG00000118260, ENSG00000133703, ENSG00000168036, ENSG00000154342, ENSG00000077498, ENSG00000187098, ENSG00000107404, ENSG00000065135, ENSG00000058404, ENSG00000129467, ENSG00000100030, ENSG00000198668, ENSG00000166501, ENSG00000087258, ENSG00000154229, ENSG00000143933, ENSG00000174775, ENSG00000100393, ENSG00000111432	526	99	5085	1.8553404770134807	0.8659927749123061	0.08033355250247498	13.251101331171999
KEGG_PATHWAY	hsa05221:Acute myeloid leukemia	13	1.0309278350515463	0.0136870601535369	ENSG00000213341, ENSG00000136997, ENSG00000138795, ENSG00000133703, ENSG00000177885, ENSG00000121879, ENSG00000142208, ENSG00000168610, ENSG00000100030, ENSG00000110092, ENSG00000108443, ENSG00000174775, ENSG00000073009	526	58	5085	2.166808705913203	0.9078387329319949	0.09096221075538302	15.517820316853326
KEGG_PATHWAY	hsa05010:Alzheimer's disease	27	2.141157811260904	0.015352286059204115	ENSG00000176340, ENSG00000119912, ENSG00000167863, ENSG00000145335, ENSG00000166313, ENSG00000213619, ENSG00000152234, ENSG00000111640, ENSG00000142192, ENSG00000100030, ENSG00000014216, ENSG00000186868, ENSG00000143933, ENSG00000137845, ENSG00000164919, ENSG00000117118, ENSG00000135940, ENSG00000073578, ENSG00000164885, ENSG00000196296, ENSG00000205155, ENSG00000099795, ENSG00000099624, ENSG00000072506, ENSG00000161281, ENSG00000198668, ENSG00000067182, ENSG00000004779	526	163	5085	1.6013319648230655	0.9311994816883681	0.09782250600978215	17.246612659119066
KEGG_PATHWAY	hsa04910:Insulin signaling pathway	23	1.8239492466296592	0.019572795387317456	ENSG00000171105, ENSG00000068976, ENSG00000154415, ENSG00000119729, ENSG00000133703, ENSG00000107643, ENSG00000106617, ENSG00000125733, ENSG00000177885, ENSG00000121879, ENSG00000186298, ENSG00000100889, ENSG00000100504, ENSG00000142208, ENSG00000100030, ENSG00000198668, ENSG00000132376, ENSG00000079435, ENSG00000131791, ENSG00000143933, ENSG00000174775, ENSG00000169710, ENSG00000108443, ENSG00000129965	526	135	5085	1.64702154626109	0.9672767716717834	0.11896193588552162	21.48375829408439
KEGG_PATHWAY	hsa04370:VEGF signaling pathway	15	1.189532117367169	0.019621321512742037	ENSG00000128340, ENSG00000112715, ENSG00000128052, ENSG00000133703, ENSG00000164867, ENSG00000116711, ENSG00000121879, ENSG00000131196, ENSG00000142208, ENSG00000100030, ENSG00000188784, ENSG00000166501, ENSG00000154229, ENSG00000174775, ENSG00000112062	526	75	5085	1.9334600760456275	0.9675557787296297	0.11523825990712966	21.531295467754664
KEGG_PATHWAY	hsa04662:B cell receptor signaling pathway	15	1.189532117367169	0.019621321512742037	ENSG00000100906, ENSG00000213341, ENSG00000128340, ENSG00000152689, ENSG00000133703, ENSG00000170345, ENSG00000177885, ENSG00000121879, ENSG00000131196, ENSG00000177606, ENSG00000142208, ENSG00000100030, ENSG00000166501, ENSG00000174775, ENSG00000073009	526	75	5085	1.9334600760456275	0.9675557787296297	0.11523825990712966	21.531295467754664
KEGG_PATHWAY	hsa05412:Arrhythmogenic right ventricular cardiomyopathy (ARVC)	15	1.189532117367169	0.021860821031085692	ENSG00000005884, ENSG00000006116, ENSG00000108878, ENSG00000138795, ENSG00000139626, ENSG00000168036, ENSG00000153956, ENSG00000130402, ENSG00000132470, ENSG00000105605, ENSG00000143127, ENSG00000198947, ENSG00000175084, ENSG00000173402, ENSG00000102119	526	76	5085	1.9080198118871323	0.9781569504591989	0.1235342687530464	23.696616419210326
KEGG_PATHWAY	hsa04360:Axon guidance	22	1.7446471054718478	0.022483052400895334	ENSG00000128340, ENSG00000105976, ENSG00000164050, ENSG00000164885, ENSG00000163995, ENSG00000133703, ENSG00000157851, ENSG00000133216, ENSG00000131196, ENSG00000138623, ENSG00000010810, ENSG00000114554, ENSG00000075213, ENSG00000173156, ENSG00000065135, ENSG00000065320, ENSG00000100030, ENSG00000180370, ENSG00000001617, ENSG00000090776, ENSG00000101349, ENSG00000174775	526	129	5085	1.6486868865505349	0.9804339503734216	0.12289799248648559	24.288420444990212
KEGG_PATHWAY	hsa04622:RIG-I-like receptor signaling pathway	14	1.1102299762093577	0.027831376833941372	ENSG00000100906, ENSG00000213341, ENSG00000215301, ENSG00000136560, ENSG00000101695, ENSG00000107643, ENSG00000127445, ENSG00000145782, ENSG00000135341, ENSG00000115267, ENSG00000137275, ENSG00000112062, ENSG00000073009, ENSG00000127191	526	71	5085	1.9062282439886467	0.9924264968217809	0.1457397081477999	29.204119528451233
KEGG_PATHWAY	hsa00020:Citrate cycle (TCA cycle)	8	0.63441712926249	0.035123125867836114	ENSG00000105953, ENSG00000117118, ENSG00000163541, ENSG00000073578, ENSG00000168291, ENSG00000091140, ENSG00000100412, ENSG00000100889	526	31	5085	2.494787194897584	0.9979410857179769	0.1757647276114983	35.43452083613767
KEGG_PATHWAY	hsa04310:Wnt signaling pathway	24	1.9032513877874702	0.035385122960831704	ENSG00000070770, ENSG00000128340, ENSG00000136997, ENSG00000138795, ENSG00000104332, ENSG00000166949, ENSG00000107643, ENSG00000168036, ENSG00000154342, ENSG00000131196, ENSG00000139174, ENSG00000177606, ENSG00000107404, ENSG00000101266, ENSG00000141510, ENSG00000058404, ENSG00000134982, ENSG00000162337, ENSG00000135341, ENSG00000110092, ENSG00000166501, ENSG00000154229, ENSG00000100393, ENSG00000111432	526	151	5085	1.5365245637448697	0.9980355800778493	0.1721020678061529	35.648709711218906
KEGG_PATHWAY	hsa04320:Dorso-ventral axis formation	7	0.5551149881046789	0.03788807776265314	ENSG00000100030, ENSG00000133703, ENSG00000157557, ENSG00000146648, ENSG00000177885, ENSG00000139083, ENSG00000148400	526	25	5085	2.7068441064638784	0.998746777545978	0.17842372913734772	37.6622938515909
KEGG_PATHWAY	hsa04920:Adipocytokine signaling pathway	13	1.0309278350515463	0.03935221581881424	ENSG00000100906, ENSG00000213341, ENSG00000107643, ENSG00000106617, ENSG00000068366, ENSG00000100889, ENSG00000186951, ENSG00000142208, ENSG00000168610, ENSG00000131791, ENSG00000067182, ENSG00000073009, ENSG00000127191	526	67	5085	1.8757448498950116	0.9990370492713979	0.1799935678156923	38.81317924768434
KEGG_PATHWAY	hsa04062:Chemokine signaling pathway	28	2.2204599524187154	0.043732582641272486	ENSG00000100906, ENSG00000128340, ENSG00000106299, ENSG00000177885, ENSG00000006210, ENSG00000115415, ENSG00000168610, ENSG00000065135, ENSG00000100030, ENSG00000006606, ENSG00000166501, ENSG00000172354, ENSG00000127928, ENSG00000174775, ENSG00000213341, ENSG00000102962, ENSG00000160791, ENSG00000127588, ENSG00000133703, ENSG00000186469, ENSG00000121879, ENSG00000127314, ENSG00000141480, ENSG00000006074, ENSG00000142208, ENSG00000129467, ENSG00000163735, ENSG00000073009	526	187	5085	1.4475102173603627	0.9995632539273623	0.1933724928060372	42.14087891624389
KEGG_PATHWAY	hsa05222:Small cell lung cancer	15	1.189532117367169	0.04716985218674287	ENSG00000005884, ENSG00000100906, ENSG00000213341, ENSG00000136997, ENSG00000091128, ENSG00000121879, ENSG00000142208, ENSG00000007171, ENSG00000141510, ENSG00000112769, ENSG00000101680, ENSG00000110092, ENSG00000139687, ENSG00000073009, ENSG00000127191	526	84	5085	1.726303639326453	0.9997657499182024	0.20221983102941987	44.634839609155904
KEGG_PATHWAY	hsa05414:Dilated cardiomyopathy	16	1.26883425852498	0.048319789619582	ENSG00000005884, ENSG00000006116, ENSG00000108878, ENSG00000105329, ENSG00000139626, ENSG00000153956, ENSG00000132470, ENSG00000105605, ENSG00000143127, ENSG00000129467, ENSG00000198947, ENSG00000175084, ENSG00000173402, ENSG00000140416, ENSG00000102119, ENSG00000119699	526	92	5085	1.6812696313440236	0.9998099142054148	0.2018626721049126	45.44689793767189
KEGG_PATHWAY	hsa04664:Fc epsilon RI signaling pathway	14	1.1102299762093577	0.05452625096509188	ENSG00000128340, ENSG00000133703, ENSG00000107643, ENSG00000116711, ENSG00000177885, ENSG00000121879, ENSG00000010810, ENSG00000142208, ENSG00000100030, ENSG00000188784, ENSG00000166501, ENSG00000154229, ENSG00000112062, ENSG00000174775	526	78	5085	1.735156478502486	0.999938714291372	0.22019939186568382	49.64408491573769
KEGG_PATHWAY	hsa05340:Primary immunodeficiency	8	0.63441712926249	0.0628917076258583	ENSG00000081237, ENSG00000153563, ENSG00000196839, ENSG00000010610, ENSG00000076248, ENSG00000168394, ENSG00000198851, ENSG00000073009	526	35	5085	2.20966865833786	0.9999868285951261	0.2449237635425342	54.83273120682837
KEGG_PATHWAY	hsa05130:Pathogenic Escherichia coli infection	11	0.8723235527359239	0.06419718583941787	ENSG00000085733, ENSG00000010810, ENSG00000039068, ENSG00000137285, ENSG00000134308, ENSG00000106299, ENSG00000104833, ENSG00000111229, ENSG00000164924, ENSG00000154229, ENSG00000168036	526	57	5085	1.8656193716229736	0.9999896511519722	0.24419110243739128	55.59664080967413
KEGG_PATHWAY	hsa05120:Epithelial cell signaling in Helicobacter pylori infection	12	0.9516256938937351	0.08690574513452208	ENSG00000100906, ENSG00000213341, ENSG00000110719, ENSG00000177606, ENSG00000105976, ENSG00000106100, ENSG00000107643, ENSG00000146648, ENSG00000112062, ENSG00000137845, ENSG00000073009, ENSG00000114573	526	68	5085	1.705994184746142	0.9999998523611783	0.3123587543803594	67.12432303414604
